# Supplementary material for: The behavior of sympatric sea urchin species across an ecosystem state gradient
Source: PeerJ. 2023 Jun 13;11:e15511. doi: 10.7717/peerj.15511 (PMC10274604; doi:10.7717/peerj.15511)
Supplement: Supplemental Information 13 — The observed monthly daily average wave heights (m) and standard deviation. Data was recorded by a wave height logger installed at a point between the deep and shallow transects at the isoyake and vegetated habitat. [file peerj-11-15511-s013.csv]

datetime	habitat	mean_height	sd_height
9/1/20	Vegetated	0.084937078	0.09026711
9/1/20	Isoyake	0.016948925	0.018187757
10/1/20	Vegetated	0.111214385	0.096878697
10/1/20	Isoyake	0.021721598	0.017692297
11/1/20	Vegetated	0.062324027	0.032379369
11/1/20	Isoyake	0.016953007	0.012083597
12/1/20	Vegetated	0.069803701	0.02794811
12/1/20	Isoyake	0.014356351	0.006816639
1/1/21	Vegetated	0.101828736	0.073498788
1/1/21	Isoyake	0.021746606	0.01413966
2/1/21	Vegetated	0.053730971	0.03536925
2/1/21	Isoyake	0.017750391	0.016559462
3/1/21	Vegetated	0.083105129	0.070122787
3/1/21	Isoyake	0.018905113	0.019691042
4/1/21	Vegetated	0.076497309	0.067668561
4/1/21	Isoyake	0.01472197	0.012543433
5/1/21	Vegetated	0.031012989	0.024011682
5/1/21	Isoyake	0.00814301	0.006374625
6/1/21	Vegetated	0.030636716	0.025128557
6/1/21	Isoyake	0.006418331	0.00553754
7/1/21	Vegetated	0.026072252	0.019913809
7/1/21	Isoyake	0.005961039	0.003195555
8/1/21	Vegetated	0.050460399	0.042486094
8/1/21	Isoyake	0.020788093	0.022748425
9/1/21	Vegetated	0.067960852	0.056766094
9/1/21	Isoyake	0.015695434	0.0139464
10/1/21	Vegetated	0.078255897	0.061170822
10/1/21	Isoyake	0.0190129	0.014104779
11/1/21	Vegetated	0.048739519	0.02350402
11/1/21	Isoyake	0.01176737	0.005841503
12/1/21	Vegetated	0.086269088	0.064817717
12/1/21	Isoyake	0.018651247	0.013251509
