# Supplementary material for: The behavior of sympatric sea urchin species across an ecosystem state gradient
Source: PeerJ. 2023 Jun 13;11:e15511. doi: 10.7717/peerj.15511 (PMC10274604; doi:10.7717/peerj.15511)
Supplement: Supplemental Information 14 — The monthly daily average temperature (°C) and light (Photosynthetic Photon Flux Density, mol m−2 day−1) with their standard deviations. Data was recorded by a data logger installed on the deep and shallow transects of the isoyake and vegetated habitat. [file peerj-11-15511-s014.csv]

datetime	habitat	trans	mean_temp	sd_temp	mean_ppfd	sd_ppfd
2020-09-01T00:00:00Z	Isoyake	Deep	24.96589742	1.691039691	3.261316023	2.738553035
2020-09-01T00:00:00Z	Isoyake	Shallow	25.11496919	1.74124336	8.014565201	5.216912969
2020-09-01T00:00:00Z	Vegetated	Deep	25.03933997	1.380182148	5.400305727	3.943778072
2020-09-01T00:00:00Z	Vegetated	Shallow	25.03120634	1.454311305	6.814579236	4.52874364
2020-10-01T00:00:00Z	Isoyake	Deep	21.59541492	1.042829082	3.434110027	2.067378697
2020-10-01T00:00:00Z	Isoyake	Shallow	21.68042624	1.094665797	6.92783176	4.611576385
2020-10-01T00:00:00Z	Vegetated	Deep	22.15422976	0.939333746	7.016856447	3.654090098
2020-10-01T00:00:00Z	Vegetated	Shallow	22.10343451	0.892887039	4.835657259	4.167918606
2020-11-01T00:00:00Z	Isoyake	Deep	19.84745145	1.04394985	2.464272497	1.847498614
2020-11-01T00:00:00Z	Isoyake	Shallow	20.00544792	1.040686062	6.855081934	4.04167386
2020-11-01T00:00:00Z	Vegetated	Deep	20.36158391	0.857197747	5.105197231	2.565308988
2020-11-01T00:00:00Z	Vegetated	Shallow	20.48480589	0.815846382	4.559837378	2.52771017
2020-12-01T00:00:00Z	Isoyake	Deep	17.21251942	0.780562176	4.239383246	2.008850979
2020-12-01T00:00:00Z	Isoyake	Shallow	17.42997084	0.789579287	7.130172051	2.375251416
2020-12-01T00:00:00Z	Vegetated	Deep	17.86115824	0.681782551	4.433009847	2.02640508
2020-12-01T00:00:00Z	Vegetated	Shallow	18.04054671	0.685393021	5.615584486	2.504041762
2021-01-01T00:00:00Z	Isoyake	Deep	13.35800286	0.922135801	4.102787494	2.273742403
2021-01-01T00:00:00Z	Isoyake	Shallow	13.53459419	0.872329182	4.544547899	2.820598539
2021-01-01T00:00:00Z	Vegetated	Deep	14.17798769	0.59841891	4.924563784	2.680449004
2021-01-01T00:00:00Z	Vegetated	Shallow	14.25827467	0.564937396	4.743611353	2.387551391
2021-02-01T00:00:00Z	Isoyake	Deep	13.68309729	0.973060669	8.695221798	4.303604598
2021-02-01T00:00:00Z	Isoyake	Shallow	13.82238469	0.98208481	13.67209802	7.431210998
2021-02-01T00:00:00Z	Vegetated	Deep	14.22926121	0.655576314	8.861743355	4.415332012
2021-02-01T00:00:00Z	Vegetated	Shallow	14.78065844	NA	0.263498435	NA
2021-03-01T00:00:00Z	Isoyake	Deep	14.39183634	0.853312225	0.665745222	0.329404561
2021-03-01T00:00:00Z	Isoyake	Shallow	14.39718163	0.926231012	1.045976875	0.505014566
2021-03-01T00:00:00Z	Vegetated	Deep	14.7148843	0.682266149	0.510668444	0.235470129
2021-03-01T00:00:00Z	Vegetated	Shallow	14.72285809	0.687636972	0.887337085	0.483653345
2021-04-01T00:00:00Z	Isoyake	Deep	18.19215278	0.377757889	9.539931469	5.026115714
2021-04-01T00:00:00Z	Isoyake	Shallow	18.6198125	0.416636753	17.04088188	9.113281265
2021-04-01T00:00:00Z	Vegetated	Deep	18.0821875	0.390786507	11.52113006	5.93717877
2021-04-01T00:00:00Z	Vegetated	Shallow	18.25340278	0.452423713	6.448213737	7.12529123
2021-05-01T00:00:00Z	Isoyake	Deep	19.34176367	1.00347869	11.570349	6.337647325
2021-05-01T00:00:00Z	Isoyake	Shallow	19.66660657	1.09110738	16.40960017	8.783974927
2021-05-01T00:00:00Z	Vegetated	Deep	19.19067622	0.993176656	12.93033736	6.663706251
2021-05-01T00:00:00Z	Vegetated	Shallow	19.28354189	1.13050152	8.504908185	11.04783345
2021-06-01T00:00:00Z	Isoyake	Deep	21.84482526	1.037607496	11.64418039	5.849841682
2021-06-01T00:00:00Z	Isoyake	Shallow	22.00978135	1.034784134	14.03462086	8.126974128
2021-06-01T00:00:00Z	Vegetated	Deep	21.16310031	0.672449062	12.26953294	6.5955205
2021-06-01T00:00:00Z	Vegetated	Shallow	21.5973662	0.935308347	16.65451936	9.1205729
2021-07-01T00:00:00Z	Isoyake	Deep	24.62715761	1.121728678	5.071364873	3.059532606
2021-07-01T00:00:00Z	Isoyake	Shallow	26.42023771	0.627601663	18.17836939	6.373233475
2021-08-01T00:00:00Z	Isoyake	Deep	26.69229871	0.98863456	2.011306649	2.526965423
2021-08-01T00:00:00Z	Isoyake	Shallow	27.04106177	1.186439457	11.0698426	8.282939466
2021-08-01T00:00:00Z	Vegetated	Deep	27.12642361	0.306091567	12.02365682	7.172976533
2021-09-01T00:00:00Z	Isoyake	Deep	26.04567292	1.269797491	3.985939109	2.179799161
2021-09-01T00:00:00Z	Isoyake	Shallow	26.33949941	1.242676367	10.63189129	5.048071034
2021-09-01T00:00:00Z	Vegetated	Deep	25.93638265	1.259024302	9.377677622	4.344359574
2021-10-01T00:00:00Z	Isoyake	Deep	23.94073403	1.341628715	2.654029312	2.685174064
2021-10-01T00:00:00Z	Isoyake	Shallow	24.13631646	1.39233372	8.673074437	4.900483467
2021-10-01T00:00:00Z	Vegetated	Deep	24.58517967	0.85600013	7.471987478	3.992584738
2021-11-01T00:00:00Z	Isoyake	Deep	19.74444456	1.244201594	1.12422535	0.741156496
2021-11-01T00:00:00Z	Isoyake	Shallow	19.88708085	1.238749575	5.938458705	4.463349587
2021-12-01T00:00:00Z	Isoyake	Deep	16.78847049	0.653947614	0.272982722	0.149876951
2021-12-01T00:00:00Z	Isoyake	Shallow	16.90840115	0.708793232	0.284831645	0.104832164
