# Supplementary material for: The behavior of sympatric sea urchin species across an ecosystem state gradient
Source: PeerJ. 2023 Jun 13;11:e15511. doi: 10.7717/peerj.15511 (PMC10274604; doi:10.7717/peerj.15511)
Supplement: Supplemental Information 15 — The monthly benthic quadrat from the deep and shallow transects of the isoyake and vegetated habitat. The benthic composition is expressed as the proportion of each benthic element (i.e., Coralline, Turf, Macroalgae, Substrate). The element “Other” (debris, benthic animals) was excluded from the analysis. [file peerj-11-15511-s015.csv]

datetime	habitat	trans	element	sum	total	rate
2020-09-01T00:00:00Z	Vegetated	Deep	Coralline	12	419	0.028639618
2020-09-01T00:00:00Z	Vegetated	Deep	Turf	0	419	0
2020-09-01T00:00:00Z	Vegetated	Deep	Macroalgae	0	419	0
2020-09-01T00:00:00Z	Vegetated	Deep	Substrate	407	419	0.971360382
2020-09-01T00:00:00Z	Vegetated	Shallow	Coralline	163	446	0.365470852
2020-09-01T00:00:00Z	Vegetated	Shallow	Turf	0	446	0
2020-09-01T00:00:00Z	Vegetated	Shallow	Macroalgae	0	446	0
2020-09-01T00:00:00Z	Vegetated	Shallow	Substrate	283	446	0.634529148
2020-09-01T00:00:00Z	Isoyake	Deep	Coralline	1	447	0.002237136
2020-09-01T00:00:00Z	Isoyake	Deep	Turf	0	447	0
2020-09-01T00:00:00Z	Isoyake	Deep	Macroalgae	0	447	0
2020-09-01T00:00:00Z	Isoyake	Deep	Substrate	446	447	0.997762864
2020-09-01T00:00:00Z	Isoyake	Shallow	Coralline	10	450	0.022222222
2020-09-01T00:00:00Z	Isoyake	Shallow	Turf	0	450	0
2020-09-01T00:00:00Z	Isoyake	Shallow	Macroalgae	0	450	0
2020-09-01T00:00:00Z	Isoyake	Shallow	Substrate	440	450	0.977777778
2020-10-01T00:00:00Z	Vegetated	Deep	Coralline	7	423	0.016548463
2020-10-01T00:00:00Z	Vegetated	Deep	Turf	0	423	0
2020-10-01T00:00:00Z	Vegetated	Deep	Macroalgae	0	423	0
2020-10-01T00:00:00Z	Vegetated	Deep	Substrate	416	423	0.983451537
2020-10-01T00:00:00Z	Vegetated	Shallow	Coralline	265	483	0.548654244
2020-10-01T00:00:00Z	Vegetated	Shallow	Turf	41	483	0.084886128
2020-10-01T00:00:00Z	Vegetated	Shallow	Macroalgae	0	483	0
2020-10-01T00:00:00Z	Vegetated	Shallow	Substrate	177	483	0.366459627
2020-10-01T00:00:00Z	Isoyake	Deep	Coralline	0	466	0
2020-10-01T00:00:00Z	Isoyake	Deep	Turf	0	466	0
2020-10-01T00:00:00Z	Isoyake	Deep	Macroalgae	0	466	0
2020-10-01T00:00:00Z	Isoyake	Deep	Substrate	466	466	1
2020-10-01T00:00:00Z	Isoyake	Shallow	Coralline	10	450	0.022222222
2020-10-01T00:00:00Z	Isoyake	Shallow	Turf	0	450	0
2020-10-01T00:00:00Z	Isoyake	Shallow	Macroalgae	0	450	0
2020-10-01T00:00:00Z	Isoyake	Shallow	Substrate	440	450	0.977777778
2020-11-01T00:00:00Z	Vegetated	Deep	Coralline	46	434	0.105990783
2020-11-01T00:00:00Z	Vegetated	Deep	Turf	0	434	0
2020-11-01T00:00:00Z	Vegetated	Deep	Macroalgae	0	434	0
2020-11-01T00:00:00Z	Vegetated	Deep	Substrate	388	434	0.894009217
2020-11-01T00:00:00Z	Vegetated	Shallow	Coralline	407	477	0.853249476
2020-11-01T00:00:00Z	Vegetated	Shallow	Turf	0	477	0
2020-11-01T00:00:00Z	Vegetated	Shallow	Macroalgae	0	477	0
2020-11-01T00:00:00Z	Vegetated	Shallow	Substrate	70	477	0.146750524
2020-11-01T00:00:00Z	Isoyake	Deep	Coralline	1	463	0.002159827
2020-11-01T00:00:00Z	Isoyake	Deep	Turf	0	463	0
2020-11-01T00:00:00Z	Isoyake	Deep	Macroalgae	0	463	0
2020-11-01T00:00:00Z	Isoyake	Deep	Substrate	462	463	0.997840173
2020-11-01T00:00:00Z	Isoyake	Shallow	Coralline	54	449	0.120267261
2020-11-01T00:00:00Z	Isoyake	Shallow	Turf	0	449	0
2020-11-01T00:00:00Z	Isoyake	Shallow	Macroalgae	0	449	0
2020-11-01T00:00:00Z	Isoyake	Shallow	Substrate	395	449	0.879732739
2020-12-01T00:00:00Z	Vegetated	Deep	Coralline	38	441	0.0861678
2020-12-01T00:00:00Z	Vegetated	Deep	Turf	0	441	0
2020-12-01T00:00:00Z	Vegetated	Deep	Macroalgae	0	441	0
2020-12-01T00:00:00Z	Vegetated	Deep	Substrate	403	441	0.9138322
2020-12-01T00:00:00Z	Vegetated	Shallow	Coralline	350	489	0.715746421
2020-12-01T00:00:00Z	Vegetated	Shallow	Turf	5	489	0.010224949
2020-12-01T00:00:00Z	Vegetated	Shallow	Macroalgae	0	489	0
2020-12-01T00:00:00Z	Vegetated	Shallow	Substrate	134	489	0.27402863
2020-12-01T00:00:00Z	Isoyake	Deep	Coralline	1	452	0.002212389
2020-12-01T00:00:00Z	Isoyake	Deep	Turf	0	452	0
2020-12-01T00:00:00Z	Isoyake	Deep	Macroalgae	0	452	0
2020-12-01T00:00:00Z	Isoyake	Deep	Substrate	451	452	0.997787611
2020-12-01T00:00:00Z	Isoyake	Shallow	Coralline	81	460	0.176086957
2020-12-01T00:00:00Z	Isoyake	Shallow	Turf	0	460	0
2020-12-01T00:00:00Z	Isoyake	Shallow	Macroalgae	0	460	0
2020-12-01T00:00:00Z	Isoyake	Shallow	Substrate	379	460	0.823913043
2021-02-01T00:00:00Z	Vegetated	Deep	Coralline	13	451	0.028824834
2021-02-01T00:00:00Z	Vegetated	Deep	Turf	0	451	0
2021-02-01T00:00:00Z	Vegetated	Deep	Macroalgae	28	451	0.062084257
2021-02-01T00:00:00Z	Vegetated	Deep	Substrate	410	451	0.909090909
2021-02-01T00:00:00Z	Vegetated	Shallow	Coralline	328	493	0.665314402
2021-02-01T00:00:00Z	Vegetated	Shallow	Turf	94	493	0.190669371
2021-02-01T00:00:00Z	Vegetated	Shallow	Macroalgae	33	493	0.06693712
2021-02-01T00:00:00Z	Vegetated	Shallow	Substrate	38	493	0.077079108
2021-02-01T00:00:00Z	Isoyake	Deep	Coralline	0	481	0
2021-02-01T00:00:00Z	Isoyake	Deep	Turf	1	481	0.002079002
2021-02-01T00:00:00Z	Isoyake	Deep	Macroalgae	49	481	0.101871102
2021-02-01T00:00:00Z	Isoyake	Deep	Substrate	431	481	0.896049896
2021-02-01T00:00:00Z	Isoyake	Shallow	Coralline	8	482	0.01659751
2021-02-01T00:00:00Z	Isoyake	Shallow	Turf	0	482	0
2021-02-01T00:00:00Z	Isoyake	Shallow	Macroalgae	148	482	0.307053942
2021-02-01T00:00:00Z	Isoyake	Shallow	Substrate	326	482	0.676348548
2021-03-01T00:00:00Z	Vegetated	Deep	Coralline	62	463	0.133909287
2021-03-01T00:00:00Z	Vegetated	Deep	Turf	3	463	0.006479482
2021-03-01T00:00:00Z	Vegetated	Deep	Macroalgae	85	463	0.183585313
2021-03-01T00:00:00Z	Vegetated	Deep	Substrate	313	463	0.676025918
2021-03-01T00:00:00Z	Vegetated	Shallow	Coralline	320	490	0.653061224
2021-03-01T00:00:00Z	Vegetated	Shallow	Turf	95	490	0.193877551
2021-03-01T00:00:00Z	Vegetated	Shallow	Macroalgae	46	490	0.093877551
2021-03-01T00:00:00Z	Vegetated	Shallow	Substrate	29	490	0.059183673
2021-03-01T00:00:00Z	Isoyake	Deep	Coralline	8	477	0.016771488
2021-03-01T00:00:00Z	Isoyake	Deep	Turf	4	477	0.008385744
2021-03-01T00:00:00Z	Isoyake	Deep	Macroalgae	84	477	0.176100629
2021-03-01T00:00:00Z	Isoyake	Deep	Substrate	381	477	0.798742138
2021-03-01T00:00:00Z	Isoyake	Shallow	Coralline	16	480	0.033333333
2021-03-01T00:00:00Z	Isoyake	Shallow	Turf	3	480	0.00625
2021-03-01T00:00:00Z	Isoyake	Shallow	Macroalgae	194	480	0.404166667
2021-03-01T00:00:00Z	Isoyake	Shallow	Substrate	267	480	0.55625
2021-04-01T00:00:00Z	Vegetated	Deep	Coralline	19	469	0.040511727
2021-04-01T00:00:00Z	Vegetated	Deep	Turf	2	469	0.004264392
2021-04-01T00:00:00Z	Vegetated	Deep	Macroalgae	115	469	0.245202559
2021-04-01T00:00:00Z	Vegetated	Deep	Substrate	333	469	0.710021322
2021-04-01T00:00:00Z	Vegetated	Shallow	Coralline	126	485	0.259793814
2021-04-01T00:00:00Z	Vegetated	Shallow	Turf	129	485	0.265979381
2021-04-01T00:00:00Z	Vegetated	Shallow	Macroalgae	180	485	0.371134021
2021-04-01T00:00:00Z	Vegetated	Shallow	Substrate	50	485	0.103092784
2021-04-01T00:00:00Z	Isoyake	Deep	Coralline	5	476	0.010504202
2021-04-01T00:00:00Z	Isoyake	Deep	Turf	4	476	0.008403361
2021-04-01T00:00:00Z	Isoyake	Deep	Macroalgae	42	476	0.088235294
2021-04-01T00:00:00Z	Isoyake	Deep	Substrate	425	476	0.892857143
2021-04-01T00:00:00Z	Isoyake	Shallow	Coralline	25	478	0.052301255
2021-04-01T00:00:00Z	Isoyake	Shallow	Turf	0	478	0
2021-04-01T00:00:00Z	Isoyake	Shallow	Macroalgae	191	478	0.39958159
2021-04-01T00:00:00Z	Isoyake	Shallow	Substrate	262	478	0.548117155
2021-05-01T00:00:00Z	Vegetated	Deep	Coralline	40	464	0.086206897
2021-05-01T00:00:00Z	Vegetated	Deep	Turf	0	464	0
2021-05-01T00:00:00Z	Vegetated	Deep	Macroalgae	57	464	0.122844828
2021-05-01T00:00:00Z	Vegetated	Deep	Substrate	367	464	0.790948276
2021-05-01T00:00:00Z	Vegetated	Shallow	Coralline	106	487	0.217659138
2021-05-01T00:00:00Z	Vegetated	Shallow	Turf	138	487	0.283367556
2021-05-01T00:00:00Z	Vegetated	Shallow	Macroalgae	197	487	0.404517454
2021-05-01T00:00:00Z	Vegetated	Shallow	Substrate	46	487	0.094455852
2021-05-01T00:00:00Z	Isoyake	Deep	Coralline	3	474	0.006329114
2021-05-01T00:00:00Z	Isoyake	Deep	Turf	0	474	0
2021-05-01T00:00:00Z	Isoyake	Deep	Macroalgae	14	474	0.029535865
2021-05-01T00:00:00Z	Isoyake	Deep	Substrate	457	474	0.964135021
2021-05-01T00:00:00Z	Isoyake	Shallow	Coralline	67	479	0.139874739
2021-05-01T00:00:00Z	Isoyake	Shallow	Turf	4	479	0.008350731
2021-05-01T00:00:00Z	Isoyake	Shallow	Macroalgae	4	479	0.008350731
2021-05-01T00:00:00Z	Isoyake	Shallow	Substrate	404	479	0.8434238
2021-06-01T00:00:00Z	Vegetated	Deep	Coralline	22	459	0.047930283
2021-06-01T00:00:00Z	Vegetated	Deep	Turf	0	459	0
2021-06-01T00:00:00Z	Vegetated	Deep	Macroalgae	15	459	0.032679739
2021-06-01T00:00:00Z	Vegetated	Deep	Substrate	422	459	0.919389978
2021-06-01T00:00:00Z	Vegetated	Shallow	Coralline	176	488	0.360655738
2021-06-01T00:00:00Z	Vegetated	Shallow	Turf	87	488	0.178278689
2021-06-01T00:00:00Z	Vegetated	Shallow	Macroalgae	139	488	0.284836066
2021-06-01T00:00:00Z	Vegetated	Shallow	Substrate	86	488	0.176229508
2021-06-01T00:00:00Z	Isoyake	Deep	Coralline	7	472	0.014830508
2021-06-01T00:00:00Z	Isoyake	Deep	Turf	0	472	0
2021-06-01T00:00:00Z	Isoyake	Deep	Macroalgae	3	472	0.006355932
2021-06-01T00:00:00Z	Isoyake	Deep	Substrate	462	472	0.978813559
2021-06-01T00:00:00Z	Isoyake	Shallow	Coralline	35	470	0.074468085
2021-06-01T00:00:00Z	Isoyake	Shallow	Turf	0	470	0
2021-06-01T00:00:00Z	Isoyake	Shallow	Macroalgae	6	470	0.012765957
2021-06-01T00:00:00Z	Isoyake	Shallow	Substrate	429	470	0.912765957
2021-07-01T00:00:00Z	Vegetated	Deep	Coralline	51	449	0.113585746
2021-07-01T00:00:00Z	Vegetated	Deep	Turf	0	449	0
2021-07-01T00:00:00Z	Vegetated	Deep	Macroalgae	11	449	0.024498886
2021-07-01T00:00:00Z	Vegetated	Deep	Substrate	387	449	0.861915367
2021-07-01T00:00:00Z	Vegetated	Shallow	Coralline	186	471	0.394904459
2021-07-01T00:00:00Z	Vegetated	Shallow	Turf	91	471	0.193205945
2021-07-01T00:00:00Z	Vegetated	Shallow	Macroalgae	93	471	0.197452229
2021-07-01T00:00:00Z	Vegetated	Shallow	Substrate	101	471	0.214437367
2021-07-01T00:00:00Z	Isoyake	Deep	Coralline	3	457	0.006564551
2021-07-01T00:00:00Z	Isoyake	Deep	Turf	0	457	0
2021-07-01T00:00:00Z	Isoyake	Deep	Macroalgae	3	457	0.006564551
2021-07-01T00:00:00Z	Isoyake	Deep	Substrate	451	457	0.986870897
2021-07-01T00:00:00Z	Isoyake	Shallow	Coralline	18	471	0.038216561
2021-07-01T00:00:00Z	Isoyake	Shallow	Turf	0	471	0
2021-07-01T00:00:00Z	Isoyake	Shallow	Macroalgae	4	471	0.008492569
2021-07-01T00:00:00Z	Isoyake	Shallow	Substrate	449	471	0.95329087
2021-08-01T00:00:00Z	Vegetated	Deep	Coralline	60	453	0.132450331
2021-08-01T00:00:00Z	Vegetated	Deep	Turf	0	453	0
2021-08-01T00:00:00Z	Vegetated	Deep	Macroalgae	0	453	0
2021-08-01T00:00:00Z	Vegetated	Deep	Substrate	393	453	0.867549669
2021-08-01T00:00:00Z	Vegetated	Shallow	Coralline	309	472	0.654661017
2021-08-01T00:00:00Z	Vegetated	Shallow	Turf	15	472	0.031779661
2021-08-01T00:00:00Z	Vegetated	Shallow	Macroalgae	17	472	0.036016949
2021-08-01T00:00:00Z	Vegetated	Shallow	Substrate	131	472	0.277542373
2021-08-01T00:00:00Z	Isoyake	Deep	Coralline	0	479	0
2021-08-01T00:00:00Z	Isoyake	Deep	Turf	0	479	0
2021-08-01T00:00:00Z	Isoyake	Deep	Macroalgae	1	479	0.002087683
2021-08-01T00:00:00Z	Isoyake	Deep	Substrate	478	479	0.997912317
2021-08-01T00:00:00Z	Isoyake	Shallow	Coralline	20	468	0.042735043
2021-08-01T00:00:00Z	Isoyake	Shallow	Turf	0	468	0
2021-08-01T00:00:00Z	Isoyake	Shallow	Macroalgae	1	468	0.002136752
2021-08-01T00:00:00Z	Isoyake	Shallow	Substrate	447	468	0.955128205
2021-09-01T00:00:00Z	Vegetated	Deep	Coralline	50	434	0.115207373
2021-09-01T00:00:00Z	Vegetated	Deep	Turf	0	434	0
2021-09-01T00:00:00Z	Vegetated	Deep	Macroalgae	0	434	0
2021-09-01T00:00:00Z	Vegetated	Deep	Substrate	384	434	0.884792627
2021-09-01T00:00:00Z	Vegetated	Shallow	Coralline	331	475	0.696842105
2021-09-01T00:00:00Z	Vegetated	Shallow	Turf	24	475	0.050526316
2021-09-01T00:00:00Z	Vegetated	Shallow	Macroalgae	6	475	0.012631579
2021-09-01T00:00:00Z	Vegetated	Shallow	Substrate	114	475	0.24
2021-09-01T00:00:00Z	Isoyake	Deep	Coralline	0	485	0
2021-09-01T00:00:00Z	Isoyake	Deep	Turf	0	485	0
2021-09-01T00:00:00Z	Isoyake	Deep	Macroalgae	0	485	0
2021-09-01T00:00:00Z	Isoyake	Deep	Substrate	485	485	1
2021-09-01T00:00:00Z	Isoyake	Shallow	Coralline	17	459	0.037037037
2021-09-01T00:00:00Z	Isoyake	Shallow	Turf	0	459	0
2021-09-01T00:00:00Z	Isoyake	Shallow	Macroalgae	0	459	0
2021-09-01T00:00:00Z	Isoyake	Shallow	Substrate	442	459	0.962962963
2021-10-01T00:00:00Z	Vegetated	Deep	Coralline	70	422	0.165876777
2021-10-01T00:00:00Z	Vegetated	Deep	Turf	0	422	0
2021-10-01T00:00:00Z	Vegetated	Deep	Macroalgae	0	422	0
2021-10-01T00:00:00Z	Vegetated	Deep	Substrate	352	422	0.834123223
2021-10-01T00:00:00Z	Vegetated	Shallow	Coralline	305	474	0.643459916
2021-10-01T00:00:00Z	Vegetated	Shallow	Turf	0	474	0
2021-10-01T00:00:00Z	Vegetated	Shallow	Macroalgae	0	474	0
2021-10-01T00:00:00Z	Vegetated	Shallow	Substrate	169	474	0.356540084
2021-10-01T00:00:00Z	Isoyake	Deep	Coralline	0	455	0
2021-10-01T00:00:00Z	Isoyake	Deep	Turf	0	455	0
2021-10-01T00:00:00Z	Isoyake	Deep	Macroalgae	0	455	0
2021-10-01T00:00:00Z	Isoyake	Deep	Substrate	455	455	1
2021-10-01T00:00:00Z	Isoyake	Shallow	Coralline	10	456	0.021929825
2021-10-01T00:00:00Z	Isoyake	Shallow	Turf	0	456	0
2021-10-01T00:00:00Z	Isoyake	Shallow	Macroalgae	0	456	0
2021-10-01T00:00:00Z	Isoyake	Shallow	Substrate	446	456	0.978070175
2021-11-01T00:00:00Z	Vegetated	Deep	Coralline	130	436	0.298165138
2021-11-01T00:00:00Z	Vegetated	Deep	Turf	0	436	0
2021-11-01T00:00:00Z	Vegetated	Deep	Macroalgae	0	436	0
2021-11-01T00:00:00Z	Vegetated	Deep	Substrate	306	436	0.701834862
2021-11-01T00:00:00Z	Vegetated	Shallow	Coralline	400	463	0.863930886
2021-11-01T00:00:00Z	Vegetated	Shallow	Turf	0	463	0
2021-11-01T00:00:00Z	Vegetated	Shallow	Macroalgae	0	463	0
2021-11-01T00:00:00Z	Vegetated	Shallow	Substrate	63	463	0.136069114
2021-11-01T00:00:00Z	Isoyake	Deep	Coralline	0	482	0
2021-11-01T00:00:00Z	Isoyake	Deep	Turf	0	482	0
2021-11-01T00:00:00Z	Isoyake	Deep	Macroalgae	0	482	0
2021-11-01T00:00:00Z	Isoyake	Deep	Substrate	482	482	1
2021-11-01T00:00:00Z	Isoyake	Shallow	Coralline	35	464	0.075431034
2021-11-01T00:00:00Z	Isoyake	Shallow	Turf	0	464	0
2021-11-01T00:00:00Z	Isoyake	Shallow	Macroalgae	0	464	0
2021-11-01T00:00:00Z	Isoyake	Shallow	Substrate	429	464	0.924568966
2021-12-01T00:00:00Z	Vegetated	Deep	Coralline	42	425	0.098823529
2021-12-01T00:00:00Z	Vegetated	Deep	Turf	0	425	0
2021-12-01T00:00:00Z	Vegetated	Deep	Macroalgae	0	425	0
2021-12-01T00:00:00Z	Vegetated	Deep	Substrate	383	425	0.901176471
2021-12-01T00:00:00Z	Vegetated	Shallow	Coralline	334	475	0.703157895
2021-12-01T00:00:00Z	Vegetated	Shallow	Turf	0	475	0
2021-12-01T00:00:00Z	Vegetated	Shallow	Macroalgae	0	475	0
2021-12-01T00:00:00Z	Vegetated	Shallow	Substrate	141	475	0.296842105
2021-12-01T00:00:00Z	Isoyake	Deep	Coralline	5	459	0.010893246
2021-12-01T00:00:00Z	Isoyake	Deep	Turf	0	459	0
2021-12-01T00:00:00Z	Isoyake	Deep	Macroalgae	0	459	0
2021-12-01T00:00:00Z	Isoyake	Deep	Substrate	454	459	0.989106754
2021-12-01T00:00:00Z	Isoyake	Shallow	Coralline	27	475	0.056842105
2021-12-01T00:00:00Z	Isoyake	Shallow	Turf	0	475	0
2021-12-01T00:00:00Z	Isoyake	Shallow	Macroalgae	0	475	0
2021-12-01T00:00:00Z	Isoyake	Shallow	Substrate	448	475	0.943157895
