# Supplementary material for: The behavior of sympatric sea urchin species across an ecosystem state gradient
Source: PeerJ. 2023 Jun 13;11:e15511. doi: 10.7717/peerj.15511 (PMC10274604; doi:10.7717/peerj.15511)
Supplement: Supplemental Information 16 — The model fit from the size and weight data from sampled sea urchins was used to predict the weight of the monthly sea urchin monitoring activity. The column “weight” is the predicted weight (grams) with its standard error from the column “se.fit”. [file peerj-11-15511-s016.csv]

datetime	habitat	trans	species	size	habitat	s_class	weight	se.fit	residual.scale
2020-09-01T00:00:00Z	Vegetated	Shallow	hcra	5	crevice	medium	45.56587708	3.021225578	0.207566115
2020-09-01T00:00:00Z	Vegetated	Shallow	hcra	3.5	crevice	medium	19.15770782	2.811803739	0.207566115
2020-09-01T00:00:00Z	Vegetated	Shallow	hcra	4.5	crevice	medium	34.13561026	2.580612319	0.207566115
2020-09-01T00:00:00Z	Vegetated	Shallow	hcra	5	crevice	medium	45.56587708	3.021225578	0.207566115
2020-09-01T00:00:00Z	Vegetated	Shallow	hcra	5	crevice	medium	45.56587708	3.021225578	0.207566115
2020-09-01T00:00:00Z	Vegetated	Shallow	hcra	5	crevice	medium	45.56587708	3.021225578	0.207566115
2020-09-01T00:00:00Z	Vegetated	Shallow	hcra	5	crevice	medium	45.56587708	3.021225578	0.207566115
2020-09-01T00:00:00Z	Vegetated	Shallow	hcra	5	crevice	medium	45.56587708	3.021225578	0.207566115
2020-09-01T00:00:00Z	Vegetated	Shallow	hcra	4.5	crevice	medium	34.13561026	2.580612319	0.207566115
2020-09-01T00:00:00Z	Vegetated	Shallow	hcra	3	crevice	small	14.35196883	2.72497064	0.207566115
2020-09-01T00:00:00Z	Vegetated	Shallow	hcra	7	crevice	large	144.6665038	30.02786415	0.207566115
2020-09-01T00:00:00Z	Vegetated	Shallow	hcra	4.5	crevice	medium	34.13561026	2.580612319	0.207566115
2020-09-01T00:00:00Z	Vegetated	Shallow	hcra	3	crevice	small	14.35196883	2.72497064	0.207566115
2020-09-01T00:00:00Z	Vegetated	Shallow	hcra	3	crevice	small	14.35196883	2.72497064	0.207566115
2020-09-01T00:00:00Z	Vegetated	Shallow	hcra	5	crevice	medium	45.56587708	3.021225578	0.207566115
2020-09-01T00:00:00Z	Vegetated	Shallow	hcra	5	crevice	medium	45.56587708	3.021225578	0.207566115
2020-09-01T00:00:00Z	Vegetated	Shallow	hcra	4	crevice	medium	25.57264256	2.734045268	0.207566115
2020-09-01T00:00:00Z	Vegetated	Shallow	hcra	5	crevice	medium	45.56587708	3.021225578	0.207566115
2020-09-01T00:00:00Z	Vegetated	Shallow	hcra	2	crevice	small	8.054662667	2.253205364	0.207566115
2020-09-01T00:00:00Z	Vegetated	Shallow	hcra	5	burrow	medium	45.56587708	3.021225578	0.207566115
2020-09-01T00:00:00Z	Vegetated	Shallow	hcra	5	crevice	medium	45.56587708	3.021225578	0.207566115
2020-09-01T00:00:00Z	Vegetated	Shallow	hcra	5	crevice	medium	45.56587708	3.021225578	0.207566115
2020-09-01T00:00:00Z	Vegetated	Shallow	hcra	5.5	crevice	medium	60.82355459	5.258231184	0.207566115
2020-09-01T00:00:00Z	Vegetated	Shallow	hcra	5.5	crevice	medium	60.82355459	5.258231184	0.207566115
2020-09-01T00:00:00Z	Vegetated	Shallow	hcra	5.5	crevice	medium	60.82355459	5.258231184	0.207566115
2020-09-01T00:00:00Z	Vegetated	Shallow	hcra	3	crevice	small	14.35196883	2.72497064	0.207566115
2020-09-01T00:00:00Z	Vegetated	Shallow	hcra	3	crevice	small	14.35196883	2.72497064	0.207566115
2020-09-01T00:00:00Z	Vegetated	Deep	hcra	5.5	crevice	medium	73.95948169	5.522518699	0.207566115
2020-09-01T00:00:00Z	Vegetated	Deep	hcra	4	crevice	medium	34.32862998	6.512273617	0.207566115
2020-09-01T00:00:00Z	Vegetated	Deep	hcra	6.5	crevice	large	123.3726189	23.40426203	0.207566115
2020-09-01T00:00:00Z	Isoyake	Shallow	hcra	4	crevice	medium	33.83115627	3.437792117	0.207566115
2020-09-01T00:00:00Z	Isoyake	Shallow	hcra	5	crevice	medium	57.480308	4.472056879	0.207566115
2020-09-01T00:00:00Z	Isoyake	Shallow	hcra	3.5	burrow	medium	25.95468237	3.948536601	0.207566115
2020-09-01T00:00:00Z	Isoyake	Shallow	hcra	5	crevice	medium	57.480308	4.472056879	0.207566115
2020-09-01T00:00:00Z	Isoyake	Shallow	hcra	5	burrow	medium	57.480308	4.472056879	0.207566115
2020-09-01T00:00:00Z	Isoyake	Shallow	hcra	5	crevice	medium	57.480308	4.472056879	0.207566115
2020-09-01T00:00:00Z	Isoyake	Shallow	hcra	4.5	crevice	medium	44.09790565	3.000222138	0.207566115
2020-09-01T00:00:00Z	Isoyake	Shallow	hcra	5	crevice	medium	57.480308	4.472056879	0.207566115
2020-09-01T00:00:00Z	Isoyake	Shallow	hcra	4.5	crevice	medium	44.09790565	3.000222138	0.207566115
2020-09-01T00:00:00Z	Isoyake	Shallow	hcra	4.5	crevice	medium	44.09790565	3.000222138	0.207566115
2020-09-01T00:00:00Z	Isoyake	Shallow	hcra	6	crevice	large	97.66103713	16.99004645	0.207566115
2020-09-01T00:00:00Z	Isoyake	Shallow	hcra	5	burrow	medium	57.480308	4.472056879	0.207566115
2020-09-01T00:00:00Z	Isoyake	Shallow	hcra	6.5	burrow	large	127.2982563	29.32103931	0.207566115
2020-09-01T00:00:00Z	Isoyake	Shallow	hcra	5.5	crevice	medium	74.92387132	9.052653736	0.207566115
2020-09-01T00:00:00Z	Isoyake	Shallow	hcra	4.5	crevice	medium	44.09790565	3.000222138	0.207566115
2020-09-01T00:00:00Z	Isoyake	Shallow	hcra	3	burrow	small	19.9119868	4.133053739	0.207566115
2020-09-01T00:00:00Z	Isoyake	Shallow	hcra	5	burrow	medium	57.480308	4.472056879	0.207566115
2020-09-01T00:00:00Z	Isoyake	Shallow	hcra	4.5	burrow	medium	44.09790565	3.000222138	0.207566115
2020-09-01T00:00:00Z	Isoyake	Shallow	hcra	5	crevice	medium	57.480308	4.472056879	0.207566115
2020-09-01T00:00:00Z	Isoyake	Shallow	hcra	5	crevice	medium	57.480308	4.472056879	0.207566115
2020-09-01T00:00:00Z	Isoyake	Shallow	hcra	4.5	crevice	medium	44.09790565	3.000222138	0.207566115
2020-09-01T00:00:00Z	Isoyake	Deep	hcra	4.5	crevice	medium	35.22530531	2.410556464	0.207566115
2020-09-01T00:00:00Z	Isoyake	Deep	hcra	4.5	free	medium	35.22530531	2.410556464	0.207566115
2020-10-01T00:00:00Z	Vegetated	Shallow	hcra	4.5	crevice	medium	34.13561026	2.580612319	0.207566115
2020-10-01T00:00:00Z	Vegetated	Shallow	hcra	5	crevice	medium	45.56587708	3.021225578	0.207566115
2020-10-01T00:00:00Z	Vegetated	Shallow	hcra	5	crevice	medium	45.56587708	3.021225578	0.207566115
2020-10-01T00:00:00Z	Vegetated	Shallow	hcra	4.5	crevice	medium	34.13561026	2.580612319	0.207566115
2020-10-01T00:00:00Z	Vegetated	Shallow	hcra	4.5	crevice	medium	34.13561026	2.580612319	0.207566115
2020-10-01T00:00:00Z	Vegetated	Shallow	hcra	4.5	crevice	medium	34.13561026	2.580612319	0.207566115
2020-10-01T00:00:00Z	Vegetated	Shallow	hcra	5	crevice	medium	45.56587708	3.021225578	0.207566115
2020-10-01T00:00:00Z	Vegetated	Shallow	hcra	1.5	crevice	small	6.034138772	1.964116453	0.207566115
2020-10-01T00:00:00Z	Vegetated	Shallow	hcra	5.5	crevice	medium	60.82355459	5.258231184	0.207566115
2020-10-01T00:00:00Z	Vegetated	Shallow	hcra	5	crevice	medium	45.56587708	3.021225578	0.207566115
2020-10-01T00:00:00Z	Vegetated	Shallow	hcra	4.5	crevice	medium	34.13561026	2.580612319	0.207566115
2020-10-01T00:00:00Z	Vegetated	Shallow	hcra	4.5	crevice	medium	34.13561026	2.580612319	0.207566115
2020-10-01T00:00:00Z	Vegetated	Shallow	hcra	2.5	crevice	small	10.75175649	2.520448597	0.207566115
2020-10-01T00:00:00Z	Vegetated	Shallow	hcra	2.5	crevice	small	10.75175649	2.520448597	0.207566115
2020-10-01T00:00:00Z	Vegetated	Shallow	hcra	2.5	crevice	small	10.75175649	2.520448597	0.207566115
2020-10-01T00:00:00Z	Vegetated	Shallow	hcra	3	crevice	small	14.35196883	2.72497064	0.207566115
2020-10-01T00:00:00Z	Vegetated	Shallow	hcra	3.5	crevice	medium	19.15770782	2.811803739	0.207566115
2020-10-01T00:00:00Z	Vegetated	Shallow	hcra	2.5	crevice	small	10.75175649	2.520448597	0.207566115
2020-10-01T00:00:00Z	Vegetated	Shallow	hcra	4	crevice	medium	25.57264256	2.734045268	0.207566115
2020-10-01T00:00:00Z	Vegetated	Shallow	hcra	2.5	crevice	small	10.75175649	2.520448597	0.207566115
2020-10-01T00:00:00Z	Vegetated	Shallow	hcra	4.5	crevice	medium	34.13561026	2.580612319	0.207566115
2020-10-01T00:00:00Z	Vegetated	Shallow	hcra	3.5	crevice	medium	19.15770782	2.811803739	0.207566115
2020-10-01T00:00:00Z	Vegetated	Shallow	hcra	2.5	crevice	small	10.75175649	2.520448597	0.207566115
2020-10-01T00:00:00Z	Vegetated	Shallow	hcra	3.5	crevice	medium	19.15770782	2.811803739	0.207566115
2020-10-01T00:00:00Z	Vegetated	Shallow	hcra	5	crevice	medium	45.56587708	3.021225578	0.207566115
2020-10-01T00:00:00Z	Vegetated	Shallow	hcra	5	crevice	medium	45.56587708	3.021225578	0.207566115
2020-10-01T00:00:00Z	Vegetated	Shallow	hcra	6	crevice	large	81.19024653	9.926284928	0.207566115
2020-10-01T00:00:00Z	Vegetated	Shallow	hcra	5.5	crevice	medium	60.82355459	5.258231184	0.207566115
2020-10-01T00:00:00Z	Vegetated	Shallow	hcra	4.5	crevice	medium	34.13561026	2.580612319	0.207566115
2020-10-01T00:00:00Z	Vegetated	Shallow	hcra	2.5	crevice	small	10.75175649	2.520448597	0.207566115
2020-10-01T00:00:00Z	Vegetated	Shallow	hcra	5.5	crevice	medium	60.82355459	5.258231184	0.207566115
2020-10-01T00:00:00Z	Vegetated	Shallow	hcra	2.5	crevice	small	10.75175649	2.520448597	0.207566115
2020-10-01T00:00:00Z	Vegetated	Shallow	hcra	2.5	crevice	small	10.75175649	2.520448597	0.207566115
2020-10-01T00:00:00Z	Vegetated	Shallow	hcra	2	crevice	small	8.054662667	2.253205364	0.207566115
2020-10-01T00:00:00Z	Vegetated	Shallow	hcra	5	crevice	medium	45.56587708	3.021225578	0.207566115
2020-10-01T00:00:00Z	Vegetated	Shallow	hcra	3	burrow	small	14.35196883	2.72497064	0.207566115
2020-10-01T00:00:00Z	Vegetated	Shallow	hcra	3.5	crevice	medium	19.15770782	2.811803739	0.207566115
2020-10-01T00:00:00Z	Vegetated	Shallow	hcra	5.5	crevice	medium	60.82355459	5.258231184	0.207566115
2020-10-01T00:00:00Z	Vegetated	Shallow	hcra	5.5	crevice	medium	60.82355459	5.258231184	0.207566115
2020-10-01T00:00:00Z	Vegetated	Shallow	hcra	2	crevice	small	8.054662667	2.253205364	0.207566115
2020-10-01T00:00:00Z	Vegetated	Shallow	hcra	2.5	crevice	small	10.75175649	2.520448597	0.207566115
2020-10-01T00:00:00Z	Vegetated	Shallow	hcra	3	crevice	small	14.35196883	2.72497064	0.207566115
2020-10-01T00:00:00Z	Vegetated	Shallow	hcra	2.5	crevice	small	10.75175649	2.520448597	0.207566115
2020-10-01T00:00:00Z	Vegetated	Shallow	hcra	3	crevice	small	14.35196883	2.72497064	0.207566115
2020-10-01T00:00:00Z	Vegetated	Shallow	hcra	3	crevice	small	14.35196883	2.72497064	0.207566115
2020-10-01T00:00:00Z	Vegetated	Shallow	hcra	5	crevice	medium	45.56587708	3.021225578	0.207566115
2020-10-01T00:00:00Z	Vegetated	Shallow	hcra	3	crevice	small	14.35196883	2.72497064	0.207566115
2020-10-01T00:00:00Z	Vegetated	Shallow	hcra	2.5	crevice	small	10.75175649	2.520448597	0.207566115
2020-10-01T00:00:00Z	Vegetated	Shallow	hcra	5	crevice	medium	45.56587708	3.021225578	0.207566115
2020-10-01T00:00:00Z	Vegetated	Shallow	hcra	4.5	crevice	medium	34.13561026	2.580612319	0.207566115
2020-10-01T00:00:00Z	Vegetated	Shallow	hcra	2	crevice	small	8.054662667	2.253205364	0.207566115
2020-10-01T00:00:00Z	Vegetated	Shallow	hcra	3	crevice	small	14.35196883	2.72497064	0.207566115
2020-10-01T00:00:00Z	Vegetated	Shallow	hcra	4.5	crevice	medium	34.13561026	2.580612319	0.207566115
2020-10-01T00:00:00Z	Vegetated	Shallow	hcra	4.5	crevice	medium	34.13561026	2.580612319	0.207566115
2020-10-01T00:00:00Z	Vegetated	Shallow	hcra	4.5	crevice	medium	34.13561026	2.580612319	0.207566115
2020-10-01T00:00:00Z	Vegetated	Shallow	hcra	3	crevice	small	14.35196883	2.72497064	0.207566115
2020-10-01T00:00:00Z	Vegetated	Shallow	hcra	5.5	crevice	medium	60.82355459	5.258231184	0.207566115
2020-10-01T00:00:00Z	Vegetated	Shallow	hcra	5.5	crevice	medium	60.82355459	5.258231184	0.207566115
2020-10-01T00:00:00Z	Vegetated	Shallow	hcra	5.5	crevice	medium	60.82355459	5.258231184	0.207566115
2020-10-01T00:00:00Z	Vegetated	Shallow	hcra	5	crevice	medium	45.56587708	3.021225578	0.207566115
2020-10-01T00:00:00Z	Vegetated	Shallow	hcra	5	crevice	medium	45.56587708	3.021225578	0.207566115
2020-10-01T00:00:00Z	Vegetated	Shallow	hcra	5	crevice	medium	45.56587708	3.021225578	0.207566115
2020-10-01T00:00:00Z	Vegetated	Shallow	hcra	5.5	crevice	medium	60.82355459	5.258231184	0.207566115
2020-10-01T00:00:00Z	Vegetated	Shallow	hcra	3	crevice	small	14.35196883	2.72497064	0.207566115
2020-10-01T00:00:00Z	Vegetated	Shallow	hcra	3.5	crevice	medium	19.15770782	2.811803739	0.207566115
2020-10-01T00:00:00Z	Vegetated	Shallow	hcra	6	crevice	large	81.19024653	9.926284928	0.207566115
2020-10-01T00:00:00Z	Vegetated	Shallow	hcra	5	crevice	medium	45.56587708	3.021225578	0.207566115
2020-10-01T00:00:00Z	Vegetated	Shallow	hcra	6	crevice	large	81.19024653	9.926284928	0.207566115
2020-10-01T00:00:00Z	Isoyake	Deep	hcra	4	crevice	medium	24.421606	1.752802991	0.207566115
2020-10-01T00:00:00Z	Isoyake	Deep	hcra	5	crevice	medium	50.80837575	4.792638308	0.207566115
2020-10-01T00:00:00Z	Isoyake	Deep	hcra	4.5	crevice	medium	35.22530531	2.410556464	0.207566115
2020-10-01T00:00:00Z	Isoyake	Deep	hcra	5	crevice	medium	50.80837575	4.792638308	0.207566115
2020-10-01T00:00:00Z	Isoyake	Deep	hcra	5.5	crevice	medium	73.28512908	9.776202711	0.207566115
2020-10-01T00:00:00Z	Isoyake	Deep	hcra	5.5	crevice	medium	73.28512908	9.776202711	0.207566115
2020-10-01T00:00:00Z	Isoyake	Deep	hcra	4	crevice	medium	24.421606	1.752802991	0.207566115
2020-10-01T00:00:00Z	Isoyake	Deep	hcra	4.5	crevice	medium	35.22530531	2.410556464	0.207566115
2020-10-01T00:00:00Z	Isoyake	Shallow	hcra	4.5	crevice	medium	44.09790565	3.000222138	0.207566115
2020-10-01T00:00:00Z	Isoyake	Shallow	hcra	5.5	crevice	medium	74.92387132	9.052653736	0.207566115
2020-10-01T00:00:00Z	Isoyake	Shallow	hcra	5	crevice	medium	57.480308	4.472056879	0.207566115
2020-10-01T00:00:00Z	Isoyake	Shallow	hcra	6	burrow	large	97.66103713	16.99004645	0.207566115
2020-10-01T00:00:00Z	Isoyake	Shallow	hcra	5	crevice	medium	57.480308	4.472056879	0.207566115
2020-10-01T00:00:00Z	Isoyake	Shallow	hcra	5	free	medium	57.480308	4.472056879	0.207566115
2020-11-01T00:00:00Z	Vegetated	Deep	hcra	5	crevice	medium	57.26396247	4.275872361	0.207566115
2020-11-01T00:00:00Z	Vegetated	Deep	hcra	4.5	crevice	medium	44.33726851	5.557721425	0.207566115
2020-11-01T00:00:00Z	Vegetated	Deep	hcra	4.5	crevice	medium	44.33726851	5.557721425	0.207566115
2020-11-01T00:00:00Z	Vegetated	Deep	hcra	5	crevice	medium	57.26396247	4.275872361	0.207566115
2020-11-01T00:00:00Z	Vegetated	Deep	hcra	5	crevice	medium	57.26396247	4.275872361	0.207566115
2020-11-01T00:00:00Z	Vegetated	Shallow	hcra	5.5	crevice	medium	60.82355459	5.258231184	0.207566115
2020-11-01T00:00:00Z	Vegetated	Shallow	hcra	6	crevice	large	81.19024653	9.926284928	0.207566115
2020-11-01T00:00:00Z	Vegetated	Shallow	hcra	3	crevice	small	14.35196883	2.72497064	0.207566115
2020-11-01T00:00:00Z	Vegetated	Shallow	hcra	1	burrow	small	4.520466247	1.679544339	0.207566115
2020-11-01T00:00:00Z	Vegetated	Shallow	hcra	3	crevice	small	14.35196883	2.72497064	0.207566115
2020-11-01T00:00:00Z	Vegetated	Shallow	hcra	5	crevice	medium	45.56587708	3.021225578	0.207566115
2020-11-01T00:00:00Z	Vegetated	Shallow	hcra	5	crevice	medium	45.56587708	3.021225578	0.207566115
2020-11-01T00:00:00Z	Vegetated	Shallow	hcra	5	crevice	medium	45.56587708	3.021225578	0.207566115
2020-11-01T00:00:00Z	Vegetated	Shallow	hcra	6	crevice	large	81.19024653	9.926284928	0.207566115
2020-11-01T00:00:00Z	Vegetated	Shallow	hcra	5	crevice	medium	45.56587708	3.021225578	0.207566115
2020-11-01T00:00:00Z	Vegetated	Shallow	hcra	5	crevice	medium	45.56587708	3.021225578	0.207566115
2020-11-01T00:00:00Z	Vegetated	Shallow	hcra	5	crevice	medium	45.56587708	3.021225578	0.207566115
2020-11-01T00:00:00Z	Vegetated	Shallow	hcra	5	crevice	medium	45.56587708	3.021225578	0.207566115
2020-11-01T00:00:00Z	Vegetated	Shallow	hcra	4	crevice	medium	25.57264256	2.734045268	0.207566115
2020-11-01T00:00:00Z	Vegetated	Shallow	hcra	2	crevice	small	8.054662667	2.253205364	0.207566115
2020-11-01T00:00:00Z	Vegetated	Shallow	hcra	3	crevice	small	14.35196883	2.72497064	0.207566115
2020-11-01T00:00:00Z	Vegetated	Shallow	hcra	4	crevice	medium	25.57264256	2.734045268	0.207566115
2020-11-01T00:00:00Z	Vegetated	Shallow	hcra	4	crevice	medium	25.57264256	2.734045268	0.207566115
2020-11-01T00:00:00Z	Vegetated	Shallow	hcra	5	crevice	medium	45.56587708	3.021225578	0.207566115
2020-11-01T00:00:00Z	Vegetated	Shallow	hcra	5	crevice	medium	45.56587708	3.021225578	0.207566115
2020-11-01T00:00:00Z	Vegetated	Shallow	hcra	5	crevice	medium	45.56587708	3.021225578	0.207566115
2020-11-01T00:00:00Z	Vegetated	Shallow	hcra	2	burrow	small	8.054662667	2.253205364	0.207566115
2020-11-01T00:00:00Z	Vegetated	Shallow	hcra	3	burrow	small	14.35196883	2.72497064	0.207566115
2020-11-01T00:00:00Z	Vegetated	Shallow	hcra	3	burrow	small	14.35196883	2.72497064	0.207566115
2020-11-01T00:00:00Z	Vegetated	Shallow	hcra	5	burrow	medium	45.56587708	3.021225578	0.207566115
2020-11-01T00:00:00Z	Vegetated	Shallow	hcra	5	burrow	medium	45.56587708	3.021225578	0.207566115
2020-11-01T00:00:00Z	Vegetated	Shallow	hcra	5	crevice	medium	45.56587708	3.021225578	0.207566115
2020-11-01T00:00:00Z	Vegetated	Shallow	hcra	1	crevice	small	4.520466247	1.679544339	0.207566115
2020-11-01T00:00:00Z	Vegetated	Shallow	hcra	5	crevice	medium	45.56587708	3.021225578	0.207566115
2020-11-01T00:00:00Z	Vegetated	Shallow	hcra	5	crevice	medium	45.56587708	3.021225578	0.207566115
2020-11-01T00:00:00Z	Vegetated	Shallow	hcra	3	crevice	small	14.35196883	2.72497064	0.207566115
2020-11-01T00:00:00Z	Vegetated	Shallow	hcra	5	crevice	medium	45.56587708	3.021225578	0.207566115
2020-11-01T00:00:00Z	Vegetated	Shallow	hcra	5.5	burrow	medium	60.82355459	5.258231184	0.207566115
2020-11-01T00:00:00Z	Vegetated	Shallow	hcra	6	burrow	large	81.19024653	9.926284928	0.207566115
2020-11-01T00:00:00Z	Vegetated	Shallow	hcra	3	crevice	small	14.35196883	2.72497064	0.207566115
2020-11-01T00:00:00Z	Vegetated	Shallow	hcra	5	crevice	medium	45.56587708	3.021225578	0.207566115
2020-11-01T00:00:00Z	Vegetated	Shallow	hcra	6	crevice	large	81.19024653	9.926284928	0.207566115
2020-11-01T00:00:00Z	Vegetated	Shallow	hcra	6	crevice	large	81.19024653	9.926284928	0.207566115
2020-11-01T00:00:00Z	Vegetated	Shallow	hcra	2	crevice	small	8.054662667	2.253205364	0.207566115
2020-11-01T00:00:00Z	Isoyake	Deep	hcra	2	crevice	small	5.642246269	1.309373361	0.207566115
2020-11-01T00:00:00Z	Isoyake	Shallow	hcra	4.5	crevice	medium	44.09790565	3.000222138	0.207566115
2020-11-01T00:00:00Z	Isoyake	Shallow	hcra	4.5	crevice	medium	44.09790565	3.000222138	0.207566115
2020-11-01T00:00:00Z	Isoyake	Shallow	hcra	5	crevice	medium	57.480308	4.472056879	0.207566115
2020-11-01T00:00:00Z	Isoyake	Shallow	hcra	4.5	crevice	medium	44.09790565	3.000222138	0.207566115
2020-11-01T00:00:00Z	Isoyake	Shallow	hcra	4.5	crevice	medium	44.09790565	3.000222138	0.207566115
2020-11-01T00:00:00Z	Isoyake	Shallow	hcra	5	crevice	medium	57.480308	4.472056879	0.207566115
2020-11-01T00:00:00Z	Isoyake	Shallow	hcra	5	crevice	medium	57.480308	4.472056879	0.207566115
2020-11-01T00:00:00Z	Isoyake	Shallow	hcra	5	crevice	medium	57.480308	4.472056879	0.207566115
2020-11-01T00:00:00Z	Isoyake	Shallow	hcra	5	crevice	medium	57.480308	4.472056879	0.207566115
2020-11-01T00:00:00Z	Isoyake	Shallow	hcra	4.5	crevice	medium	44.09790565	3.000222138	0.207566115
2020-11-01T00:00:00Z	Isoyake	Shallow	hcra	4.5	crevice	medium	44.09790565	3.000222138	0.207566115
2020-11-01T00:00:00Z	Isoyake	Shallow	hcra	5	crevice	medium	57.480308	4.472056879	0.207566115
2020-11-01T00:00:00Z	Isoyake	Shallow	hcra	4.5	crevice	medium	44.09790565	3.000222138	0.207566115
2020-11-01T00:00:00Z	Isoyake	Shallow	hcra	5	crevice	medium	57.480308	4.472056879	0.207566115
2020-11-01T00:00:00Z	Isoyake	Shallow	hcra	5.5	crevice	medium	74.92387132	9.052653736	0.207566115
2020-12-01T00:00:00Z	Vegetated	Deep	hcra	6	crevice	large	95.52264103	11.97385961	0.207566115
2020-12-01T00:00:00Z	Vegetated	Deep	hcra	5	crevice	medium	57.26396247	4.275872361	0.207566115
2020-12-01T00:00:00Z	Vegetated	Shallow	hcra	6	crevice	large	81.19024653	9.926284928	0.207566115
2020-12-01T00:00:00Z	Vegetated	Shallow	hcra	6	crevice	large	81.19024653	9.926284928	0.207566115
2020-12-01T00:00:00Z	Vegetated	Shallow	hcra	5	crevice	medium	45.56587708	3.021225578	0.207566115
2020-12-01T00:00:00Z	Vegetated	Shallow	hcra	5	crevice	medium	45.56587708	3.021225578	0.207566115
2020-12-01T00:00:00Z	Vegetated	Shallow	hcra	4	crevice	medium	25.57264256	2.734045268	0.207566115
2020-12-01T00:00:00Z	Vegetated	Shallow	hcra	6	crevice	large	81.19024653	9.926284928	0.207566115
2020-12-01T00:00:00Z	Vegetated	Shallow	hcra	5	crevice	medium	45.56587708	3.021225578	0.207566115
2020-12-01T00:00:00Z	Vegetated	Shallow	hcra	5	crevice	medium	45.56587708	3.021225578	0.207566115
2020-12-01T00:00:00Z	Vegetated	Shallow	hcra	6	crevice	large	81.19024653	9.926284928	0.207566115
2020-12-01T00:00:00Z	Vegetated	Shallow	hcra	4	crevice	medium	25.57264256	2.734045268	0.207566115
2020-12-01T00:00:00Z	Vegetated	Shallow	hcra	4	crevice	medium	25.57264256	2.734045268	0.207566115
2020-12-01T00:00:00Z	Vegetated	Shallow	hcra	4	crevice	medium	25.57264256	2.734045268	0.207566115
2020-12-01T00:00:00Z	Vegetated	Shallow	hcra	2	crevice	small	8.054662667	2.253205364	0.207566115
2020-12-01T00:00:00Z	Vegetated	Shallow	hcra	2	crevice	small	8.054662667	2.253205364	0.207566115
2020-12-01T00:00:00Z	Vegetated	Shallow	hcra	2	crevice	small	8.054662667	2.253205364	0.207566115
2020-12-01T00:00:00Z	Vegetated	Shallow	hcra	3	crevice	small	14.35196883	2.72497064	0.207566115
2020-12-01T00:00:00Z	Vegetated	Shallow	hcra	4	crevice	medium	25.57264256	2.734045268	0.207566115
2020-12-01T00:00:00Z	Vegetated	Shallow	hcra	4	crevice	medium	25.57264256	2.734045268	0.207566115
2020-12-01T00:00:00Z	Vegetated	Shallow	hcra	4.5	crevice	medium	34.13561026	2.580612319	0.207566115
2020-12-01T00:00:00Z	Vegetated	Shallow	hcra	5	crevice	medium	45.56587708	3.021225578	0.207566115
2020-12-01T00:00:00Z	Vegetated	Shallow	hcra	4.5	crevice	medium	34.13561026	2.580612319	0.207566115
2020-12-01T00:00:00Z	Vegetated	Shallow	hcra	4	crevice	medium	25.57264256	2.734045268	0.207566115
2020-12-01T00:00:00Z	Vegetated	Shallow	hcra	5	crevice	medium	45.56587708	3.021225578	0.207566115
2020-12-01T00:00:00Z	Vegetated	Shallow	hcra	5	crevice	medium	45.56587708	3.021225578	0.207566115
2020-12-01T00:00:00Z	Vegetated	Shallow	hcra	4	crevice	medium	25.57264256	2.734045268	0.207566115
2020-12-01T00:00:00Z	Vegetated	Shallow	hcra	4.5	crevice	medium	34.13561026	2.580612319	0.207566115
2020-12-01T00:00:00Z	Vegetated	Shallow	hcra	6	crevice	large	81.19024653	9.926284928	0.207566115
2020-12-01T00:00:00Z	Vegetated	Shallow	hcra	5	crevice	medium	45.56587708	3.021225578	0.207566115
2020-12-01T00:00:00Z	Vegetated	Shallow	hcra	3	crevice	small	14.35196883	2.72497064	0.207566115
2020-12-01T00:00:00Z	Vegetated	Shallow	hcra	4	crevice	medium	25.57264256	2.734045268	0.207566115
2020-12-01T00:00:00Z	Vegetated	Shallow	hcra	6	crevice	large	81.19024653	9.926284928	0.207566115
2020-12-01T00:00:00Z	Vegetated	Shallow	hcra	4	crevice	medium	25.57264256	2.734045268	0.207566115
2020-12-01T00:00:00Z	Vegetated	Shallow	hcra	3	crevice	small	14.35196883	2.72497064	0.207566115
2020-12-01T00:00:00Z	Vegetated	Shallow	hcra	5	crevice	medium	45.56587708	3.021225578	0.207566115
2020-12-01T00:00:00Z	Vegetated	Shallow	hcra	5	crevice	medium	45.56587708	3.021225578	0.207566115
2020-12-01T00:00:00Z	Vegetated	Shallow	hcra	5.5	crevice	medium	60.82355459	5.258231184	0.207566115
2020-12-01T00:00:00Z	Vegetated	Shallow	hcra	5	burrow	medium	45.56587708	3.021225578	0.207566115
2020-12-01T00:00:00Z	Vegetated	Shallow	hcra	5	burrow	medium	45.56587708	3.021225578	0.207566115
2020-12-01T00:00:00Z	Vegetated	Shallow	hcra	6.5	burrow	large	108.3767	17.74778909	0.207566115
2020-12-01T00:00:00Z	Vegetated	Shallow	hcra	6	burrow	large	81.19024653	9.926284928	0.207566115
2020-12-01T00:00:00Z	Vegetated	Shallow	hcra	5	crevice	medium	45.56587708	3.021225578	0.207566115
2020-12-01T00:00:00Z	Vegetated	Shallow	hcra	5	crevice	medium	45.56587708	3.021225578	0.207566115
2020-12-01T00:00:00Z	Vegetated	Shallow	hcra	5	crevice	medium	45.56587708	3.021225578	0.207566115
2020-12-01T00:00:00Z	Vegetated	Shallow	hcra	4	crevice	medium	25.57264256	2.734045268	0.207566115
2020-12-01T00:00:00Z	Vegetated	Shallow	hcra	5	crevice	medium	45.56587708	3.021225578	0.207566115
2020-12-01T00:00:00Z	Vegetated	Shallow	hcra	3	crevice	small	14.35196883	2.72497064	0.207566115
2020-12-01T00:00:00Z	Vegetated	Shallow	hcra	3	crevice	small	14.35196883	2.72497064	0.207566115
2020-12-01T00:00:00Z	Vegetated	Shallow	hcra	6	crevice	large	81.19024653	9.926284928	0.207566115
2020-12-01T00:00:00Z	Vegetated	Shallow	hcra	5	crevice	medium	45.56587708	3.021225578	0.207566115
2020-12-01T00:00:00Z	Vegetated	Shallow	hcra	5	crevice	medium	45.56587708	3.021225578	0.207566115
2020-12-01T00:00:00Z	Vegetated	Shallow	hcra	5	crevice	medium	45.56587708	3.021225578	0.207566115
2020-12-01T00:00:00Z	Isoyake	Shallow	hcra	5	burrow	medium	57.480308	4.472056879	0.207566115
2020-12-01T00:00:00Z	Isoyake	Shallow	hcra	4	burrow	medium	33.83115627	3.437792117	0.207566115
2020-12-01T00:00:00Z	Isoyake	Shallow	hcra	4	burrow	medium	33.83115627	3.437792117	0.207566115
2020-12-01T00:00:00Z	Isoyake	Shallow	hcra	6	burrow	large	97.66103713	16.99004645	0.207566115
2020-12-01T00:00:00Z	Isoyake	Shallow	hcra	6	burrow	large	97.66103713	16.99004645	0.207566115
2020-12-01T00:00:00Z	Isoyake	Shallow	hcra	4	free	medium	33.83115627	3.437792117	0.207566115
2020-12-01T00:00:00Z	Isoyake	Shallow	hcra	4	free	medium	33.83115627	3.437792117	0.207566115
2020-12-01T00:00:00Z	Isoyake	Shallow	hcra	4	free	medium	33.83115627	3.437792117	0.207566115
2020-12-01T00:00:00Z	Isoyake	Shallow	hcra	5	crevice	medium	57.480308	4.472056879	0.207566115
2020-12-01T00:00:00Z	Isoyake	Shallow	hcra	5	crevice	medium	57.480308	4.472056879	0.207566115
2020-12-01T00:00:00Z	Isoyake	Shallow	hcra	5	free	medium	57.480308	4.472056879	0.207566115
2020-12-01T00:00:00Z	Isoyake	Shallow	hcra	5	free	medium	57.480308	4.472056879	0.207566115
2020-12-01T00:00:00Z	Isoyake	Shallow	hcra	5	free	medium	57.480308	4.472056879	0.207566115
2020-12-01T00:00:00Z	Isoyake	Shallow	hcra	4	crevice	medium	33.83115627	3.437792117	0.207566115
2020-12-01T00:00:00Z	Isoyake	Shallow	hcra	4	free	medium	33.83115627	3.437792117	0.207566115
2020-12-01T00:00:00Z	Isoyake	Deep	hcra	5	crevice	medium	50.80837575	4.792638308	0.207566115
2020-12-01T00:00:00Z	Isoyake	Deep	hcra	5.5	crevice	medium	73.28512908	9.776202711	0.207566115
2021-02-01T00:00:00Z	Vegetated	Deep	hcra	6	crevice	large	95.52264103	11.97385961	0.207566115
2021-02-01T00:00:00Z	Vegetated	Deep	hcra	3	crevice	small	20.57934493	6.730072887	0.207566115
2021-02-01T00:00:00Z	Vegetated	Deep	hcra	5	crevice	medium	57.26396247	4.275872361	0.207566115
2021-02-01T00:00:00Z	Vegetated	Deep	hcra	5	crevice	medium	57.26396247	4.275872361	0.207566115
2021-02-01T00:00:00Z	Vegetated	Shallow	hcra	6	crevice	large	81.19024653	9.926284928	0.207566115
2021-02-01T00:00:00Z	Vegetated	Shallow	hcra	5	crevice	medium	45.56587708	3.021225578	0.207566115
2021-02-01T00:00:00Z	Vegetated	Shallow	hcra	5	crevice	medium	45.56587708	3.021225578	0.207566115
2021-02-01T00:00:00Z	Vegetated	Shallow	hcra	3	crevice	small	14.35196883	2.72497064	0.207566115
2021-02-01T00:00:00Z	Vegetated	Shallow	hcra	4	crevice	medium	25.57264256	2.734045268	0.207566115
2021-02-01T00:00:00Z	Vegetated	Shallow	hcra	5	crevice	medium	45.56587708	3.021225578	0.207566115
2021-02-01T00:00:00Z	Vegetated	Shallow	hcra	3	crevice	small	14.35196883	2.72497064	0.207566115
2021-02-01T00:00:00Z	Vegetated	Shallow	hcra	5	crevice	medium	45.56587708	3.021225578	0.207566115
2021-02-01T00:00:00Z	Vegetated	Shallow	hcra	5	crevice	medium	45.56587708	3.021225578	0.207566115
2021-02-01T00:00:00Z	Vegetated	Shallow	hcra	5	crevice	medium	45.56587708	3.021225578	0.207566115
2021-02-01T00:00:00Z	Vegetated	Shallow	hcra	5	crevice	medium	45.56587708	3.021225578	0.207566115
2021-02-01T00:00:00Z	Vegetated	Shallow	hcra	5	crevice	medium	45.56587708	3.021225578	0.207566115
2021-02-01T00:00:00Z	Vegetated	Shallow	hcra	5	crevice	medium	45.56587708	3.021225578	0.207566115
2021-02-01T00:00:00Z	Vegetated	Shallow	hcra	2	crevice	small	8.054662667	2.253205364	0.207566115
2021-02-01T00:00:00Z	Vegetated	Shallow	hcra	2	crevice	small	8.054662667	2.253205364	0.207566115
2021-02-01T00:00:00Z	Vegetated	Shallow	hcra	2	crevice	small	8.054662667	2.253205364	0.207566115
2021-02-01T00:00:00Z	Vegetated	Shallow	hcra	2	crevice	small	8.054662667	2.253205364	0.207566115
2021-02-01T00:00:00Z	Vegetated	Shallow	hcra	3	crevice	small	14.35196883	2.72497064	0.207566115
2021-02-01T00:00:00Z	Vegetated	Shallow	hcra	5	crevice	medium	45.56587708	3.021225578	0.207566115
2021-02-01T00:00:00Z	Vegetated	Shallow	hcra	5	crevice	medium	45.56587708	3.021225578	0.207566115
2021-02-01T00:00:00Z	Vegetated	Shallow	hcra	5	crevice	medium	45.56587708	3.021225578	0.207566115
2021-02-01T00:00:00Z	Vegetated	Shallow	hcra	3	crevice	small	14.35196883	2.72497064	0.207566115
2021-02-01T00:00:00Z	Vegetated	Shallow	hcra	5	crevice	medium	45.56587708	3.021225578	0.207566115
2021-02-01T00:00:00Z	Vegetated	Shallow	hcra	6	crevice	large	81.19024653	9.926284928	0.207566115
2021-02-01T00:00:00Z	Vegetated	Shallow	hcra	3	crevice	small	14.35196883	2.72497064	0.207566115
2021-02-01T00:00:00Z	Vegetated	Shallow	hcra	6	crevice	large	81.19024653	9.926284928	0.207566115
2021-02-01T00:00:00Z	Vegetated	Shallow	hcra	4.5	free	medium	34.13561026	2.580612319	0.207566115
2021-02-01T00:00:00Z	Vegetated	Shallow	hcra	5	crevice	medium	45.56587708	3.021225578	0.207566115
2021-02-01T00:00:00Z	Vegetated	Shallow	hcra	2	crevice	small	8.054662667	2.253205364	0.207566115
2021-02-01T00:00:00Z	Vegetated	Shallow	hcra	2	crevice	small	8.054662667	2.253205364	0.207566115
2021-02-01T00:00:00Z	Vegetated	Shallow	hcra	3	crevice	small	14.35196883	2.72497064	0.207566115
2021-02-01T00:00:00Z	Vegetated	Shallow	hcra	3	crevice	small	14.35196883	2.72497064	0.207566115
2021-02-01T00:00:00Z	Vegetated	Shallow	hcra	3	crevice	small	14.35196883	2.72497064	0.207566115
2021-02-01T00:00:00Z	Vegetated	Shallow	hcra	3	crevice	small	14.35196883	2.72497064	0.207566115
2021-02-01T00:00:00Z	Vegetated	Shallow	hcra	5	crevice	medium	45.56587708	3.021225578	0.207566115
2021-02-01T00:00:00Z	Vegetated	Shallow	hcra	5	crevice	medium	45.56587708	3.021225578	0.207566115
2021-02-01T00:00:00Z	Vegetated	Shallow	hcra	5	crevice	medium	45.56587708	3.021225578	0.207566115
2021-02-01T00:00:00Z	Vegetated	Shallow	hcra	4	crevice	medium	25.57264256	2.734045268	0.207566115
2021-02-01T00:00:00Z	Vegetated	Shallow	hcra	5	crevice	medium	45.56587708	3.021225578	0.207566115
2021-02-01T00:00:00Z	Vegetated	Shallow	hcra	5	crevice	medium	45.56587708	3.021225578	0.207566115
2021-02-01T00:00:00Z	Vegetated	Shallow	hcra	5	crevice	medium	45.56587708	3.021225578	0.207566115
2021-02-01T00:00:00Z	Vegetated	Shallow	hcra	5	crevice	medium	45.56587708	3.021225578	0.207566115
2021-02-01T00:00:00Z	Vegetated	Shallow	hcra	5	crevice	medium	45.56587708	3.021225578	0.207566115
2021-02-01T00:00:00Z	Vegetated	Shallow	hcra	3	crevice	small	14.35196883	2.72497064	0.207566115
2021-02-01T00:00:00Z	Isoyake	Shallow	hcra	4.5	free	medium	44.09790565	3.000222138	0.207566115
2021-02-01T00:00:00Z	Isoyake	Shallow	hcra	5	free	medium	57.480308	4.472056879	0.207566115
2021-02-01T00:00:00Z	Isoyake	Shallow	hcra	5	free	medium	57.480308	4.472056879	0.207566115
2021-02-01T00:00:00Z	Isoyake	Shallow	hcra	5	crevice	medium	57.480308	4.472056879	0.207566115
2021-02-01T00:00:00Z	Isoyake	Shallow	hcra	4.5	free	medium	44.09790565	3.000222138	0.207566115
2021-02-01T00:00:00Z	Isoyake	Shallow	hcra	5	crevice	medium	57.480308	4.472056879	0.207566115
2021-02-01T00:00:00Z	Isoyake	Shallow	hcra	5	crevice	medium	57.480308	4.472056879	0.207566115
2021-02-01T00:00:00Z	Isoyake	Shallow	hcra	4.5	crevice	medium	44.09790565	3.000222138	0.207566115
2021-02-01T00:00:00Z	Isoyake	Shallow	hcra	4.5	crevice	medium	44.09790565	3.000222138	0.207566115
2021-02-01T00:00:00Z	Isoyake	Shallow	hcra	5	crevice	medium	57.480308	4.472056879	0.207566115
2021-02-01T00:00:00Z	Isoyake	Shallow	hcra	4.5	free	medium	44.09790565	3.000222138	0.207566115
2021-02-01T00:00:00Z	Isoyake	Shallow	hcra	5	free	medium	57.480308	4.472056879	0.207566115
2021-02-01T00:00:00Z	Isoyake	Shallow	hcra	5	free	medium	57.480308	4.472056879	0.207566115
2021-02-01T00:00:00Z	Isoyake	Shallow	hcra	4.5	free	medium	44.09790565	3.000222138	0.207566115
2021-02-01T00:00:00Z	Isoyake	Shallow	hcra	5	free	medium	57.480308	4.472056879	0.207566115
2021-02-01T00:00:00Z	Isoyake	Shallow	hcra	5.5	burrow	medium	74.92387132	9.052653736	0.207566115
2021-02-01T00:00:00Z	Isoyake	Shallow	hcra	5	free	medium	57.480308	4.472056879	0.207566115
2021-02-01T00:00:00Z	Isoyake	Shallow	hcra	4.5	free	medium	44.09790565	3.000222138	0.207566115
2021-02-01T00:00:00Z	Isoyake	Shallow	hcra	5	free	medium	57.480308	4.472056879	0.207566115
2021-02-01T00:00:00Z	Isoyake	Shallow	hcra	4.5	crevice	medium	44.09790565	3.000222138	0.207566115
2021-02-01T00:00:00Z	Isoyake	Shallow	hcra	5	crevice	medium	57.480308	4.472056879	0.207566115
2021-02-01T00:00:00Z	Isoyake	Shallow	hcra	6	crevice	large	97.66103713	16.99004645	0.207566115
2021-02-01T00:00:00Z	Isoyake	Shallow	hcra	4	crevice	medium	33.83115627	3.437792117	0.207566115
2021-02-01T00:00:00Z	Isoyake	Shallow	hcra	5	free	medium	57.480308	4.472056879	0.207566115
2021-02-01T00:00:00Z	Isoyake	Shallow	hcra	4	free	medium	33.83115627	3.437792117	0.207566115
2021-02-01T00:00:00Z	Isoyake	Shallow	hcra	5	crevice	medium	57.480308	4.472056879	0.207566115
2021-02-01T00:00:00Z	Isoyake	Shallow	hcra	3	crevice	small	19.9119868	4.133053739	0.207566115
2021-02-01T00:00:00Z	Isoyake	Shallow	hcra	4	crevice	medium	33.83115627	3.437792117	0.207566115
2021-02-01T00:00:00Z	Isoyake	Deep	hcra	5	crevice	medium	50.80837575	4.792638308	0.207566115
2021-02-01T00:00:00Z	Isoyake	Deep	hcra	4	crevice	medium	24.421606	1.752802991	0.207566115
2021-02-01T00:00:00Z	Isoyake	Deep	hcra	5	crevice	medium	50.80837575	4.792638308	0.207566115
2021-02-01T00:00:00Z	Isoyake	Deep	hcra	4	crevice	medium	24.421606	1.752802991	0.207566115
2021-03-01T00:00:00Z	Vegetated	Deep	hcra	5	crevice	medium	57.26396247	4.275872361	0.207566115
2021-03-01T00:00:00Z	Vegetated	Deep	hcra	7.5	free	large	205.7992126	67.30261365	0.207566115
2021-03-01T00:00:00Z	Vegetated	Deep	hcra	8	free	large	265.8007312	105.5318033	0.207566115
2021-03-01T00:00:00Z	Vegetated	Deep	hcra	6	free	large	95.52264103	11.97385961	0.207566115
2021-03-01T00:00:00Z	Vegetated	Deep	hcra	5	free	medium	57.26396247	4.275872361	0.207566115
2021-03-01T00:00:00Z	Vegetated	Shallow	hcra	4.5	crevice	medium	34.13561026	2.580612319	0.207566115
2021-03-01T00:00:00Z	Vegetated	Shallow	hcra	3.5	crevice	medium	19.15770782	2.811803739	0.207566115
2021-03-01T00:00:00Z	Vegetated	Shallow	hcra	3.5	crevice	medium	19.15770782	2.811803739	0.207566115
2021-03-01T00:00:00Z	Vegetated	Shallow	hcra	7	crevice	large	144.6665038	30.02786415	0.207566115
2021-03-01T00:00:00Z	Vegetated	Shallow	hcra	1.5	crevice	small	6.034138772	1.964116453	0.207566115
2021-03-01T00:00:00Z	Vegetated	Shallow	hcra	4	crevice	medium	25.57264256	2.734045268	0.207566115
2021-03-01T00:00:00Z	Vegetated	Shallow	hcra	5	crevice	medium	45.56587708	3.021225578	0.207566115
2021-03-01T00:00:00Z	Vegetated	Shallow	hcra	5	crevice	medium	45.56587708	3.021225578	0.207566115
2021-03-01T00:00:00Z	Vegetated	Shallow	hcra	7	crevice	large	144.6665038	30.02786415	0.207566115
2021-03-01T00:00:00Z	Vegetated	Shallow	hcra	1.5	crevice	small	6.034138772	1.964116453	0.207566115
2021-03-01T00:00:00Z	Vegetated	Shallow	hcra	2.5	crevice	small	10.75175649	2.520448597	0.207566115
2021-03-01T00:00:00Z	Vegetated	Shallow	hcra	2.5	crevice	small	10.75175649	2.520448597	0.207566115
2021-03-01T00:00:00Z	Vegetated	Shallow	hcra	2	crevice	small	8.054662667	2.253205364	0.207566115
2021-03-01T00:00:00Z	Vegetated	Shallow	hcra	4	crevice	medium	25.57264256	2.734045268	0.207566115
2021-03-01T00:00:00Z	Vegetated	Shallow	hcra	1	crevice	small	4.520466247	1.679544339	0.207566115
2021-03-01T00:00:00Z	Vegetated	Shallow	hcra	2	crevice	small	8.054662667	2.253205364	0.207566115
2021-03-01T00:00:00Z	Vegetated	Shallow	hcra	2	crevice	small	8.054662667	2.253205364	0.207566115
2021-03-01T00:00:00Z	Vegetated	Shallow	hcra	3	crevice	small	14.35196883	2.72497064	0.207566115
2021-03-01T00:00:00Z	Vegetated	Shallow	hcra	4	crevice	medium	25.57264256	2.734045268	0.207566115
2021-03-01T00:00:00Z	Vegetated	Shallow	hcra	6	crevice	large	81.19024653	9.926284928	0.207566115
2021-03-01T00:00:00Z	Vegetated	Shallow	hcra	5	crevice	medium	45.56587708	3.021225578	0.207566115
2021-03-01T00:00:00Z	Vegetated	Shallow	hcra	5	crevice	medium	45.56587708	3.021225578	0.207566115
2021-03-01T00:00:00Z	Vegetated	Shallow	hcra	5	crevice	medium	45.56587708	3.021225578	0.207566115
2021-03-01T00:00:00Z	Vegetated	Shallow	hcra	1	crevice	small	4.520466247	1.679544339	0.207566115
2021-03-01T00:00:00Z	Vegetated	Shallow	hcra	4.5	crevice	medium	34.13561026	2.580612319	0.207566115
2021-03-01T00:00:00Z	Vegetated	Shallow	hcra	4.5	crevice	medium	34.13561026	2.580612319	0.207566115
2021-03-01T00:00:00Z	Vegetated	Shallow	hcra	3	crevice	small	14.35196883	2.72497064	0.207566115
2021-03-01T00:00:00Z	Vegetated	Shallow	hcra	4.5	crevice	medium	34.13561026	2.580612319	0.207566115
2021-03-01T00:00:00Z	Vegetated	Shallow	hcra	3.5	crevice	medium	19.15770782	2.811803739	0.207566115
2021-03-01T00:00:00Z	Vegetated	Shallow	hcra	2	crevice	small	8.054662667	2.253205364	0.207566115
2021-03-01T00:00:00Z	Vegetated	Shallow	hcra	3	burrow	small	14.35196883	2.72497064	0.207566115
2021-03-01T00:00:00Z	Vegetated	Shallow	hcra	4	crevice	medium	25.57264256	2.734045268	0.207566115
2021-03-01T00:00:00Z	Vegetated	Shallow	hcra	4.5	crevice	medium	34.13561026	2.580612319	0.207566115
2021-03-01T00:00:00Z	Vegetated	Shallow	hcra	4	crevice	medium	25.57264256	2.734045268	0.207566115
2021-03-01T00:00:00Z	Vegetated	Shallow	hcra	2	crevice	small	8.054662667	2.253205364	0.207566115
2021-03-01T00:00:00Z	Vegetated	Shallow	hcra	2.5	crevice	small	10.75175649	2.520448597	0.207566115
2021-03-01T00:00:00Z	Vegetated	Shallow	hcra	2.5	crevice	small	10.75175649	2.520448597	0.207566115
2021-03-01T00:00:00Z	Vegetated	Shallow	hcra	2	crevice	small	8.054662667	2.253205364	0.207566115
2021-03-01T00:00:00Z	Vegetated	Shallow	hcra	3	crevice	small	14.35196883	2.72497064	0.207566115
2021-03-01T00:00:00Z	Vegetated	Shallow	hcra	5	crevice	medium	45.56587708	3.021225578	0.207566115
2021-03-01T00:00:00Z	Vegetated	Shallow	hcra	2.5	crevice	small	10.75175649	2.520448597	0.207566115
2021-03-01T00:00:00Z	Vegetated	Shallow	hcra	2.5	crevice	small	10.75175649	2.520448597	0.207566115
2021-03-01T00:00:00Z	Vegetated	Shallow	hcra	2.5	crevice	small	10.75175649	2.520448597	0.207566115
2021-03-01T00:00:00Z	Vegetated	Shallow	hcra	1	crevice	small	4.520466247	1.679544339	0.207566115
2021-03-01T00:00:00Z	Vegetated	Shallow	hcra	3	crevice	small	14.35196883	2.72497064	0.207566115
2021-03-01T00:00:00Z	Vegetated	Shallow	hcra	3	crevice	small	14.35196883	2.72497064	0.207566115
2021-03-01T00:00:00Z	Vegetated	Shallow	hcra	2	crevice	small	8.054662667	2.253205364	0.207566115
2021-03-01T00:00:00Z	Vegetated	Shallow	hcra	1	crevice	small	4.520466247	1.679544339	0.207566115
2021-03-01T00:00:00Z	Vegetated	Shallow	hcra	2	crevice	small	8.054662667	2.253205364	0.207566115
2021-03-01T00:00:00Z	Vegetated	Shallow	hcra	5	crevice	medium	45.56587708	3.021225578	0.207566115
2021-03-01T00:00:00Z	Vegetated	Shallow	hcra	1	crevice	small	4.520466247	1.679544339	0.207566115
2021-03-01T00:00:00Z	Vegetated	Shallow	hcra	2	crevice	small	8.054662667	2.253205364	0.207566115
2021-03-01T00:00:00Z	Vegetated	Shallow	hcra	3.5	crevice	medium	19.15770782	2.811803739	0.207566115
2021-03-01T00:00:00Z	Vegetated	Shallow	hcra	4	crevice	medium	25.57264256	2.734045268	0.207566115
2021-03-01T00:00:00Z	Vegetated	Shallow	hcra	4	crevice	medium	25.57264256	2.734045268	0.207566115
2021-03-01T00:00:00Z	Vegetated	Shallow	hcra	2	crevice	small	8.054662667	2.253205364	0.207566115
2021-03-01T00:00:00Z	Vegetated	Shallow	hcra	2	crevice	small	8.054662667	2.253205364	0.207566115
2021-03-01T00:00:00Z	Vegetated	Shallow	hcra	2.5	crevice	small	10.75175649	2.520448597	0.207566115
2021-03-01T00:00:00Z	Vegetated	Shallow	hcra	4	crevice	medium	25.57264256	2.734045268	0.207566115
2021-03-01T00:00:00Z	Vegetated	Shallow	hcra	3	crevice	small	14.35196883	2.72497064	0.207566115
2021-03-01T00:00:00Z	Vegetated	Shallow	hcra	3.5	crevice	medium	19.15770782	2.811803739	0.207566115
2021-03-01T00:00:00Z	Vegetated	Shallow	hcra	2	crevice	small	8.054662667	2.253205364	0.207566115
2021-03-01T00:00:00Z	Vegetated	Shallow	hcra	3	crevice	small	14.35196883	2.72497064	0.207566115
2021-03-01T00:00:00Z	Vegetated	Shallow	hcra	4	crevice	medium	25.57264256	2.734045268	0.207566115
2021-03-01T00:00:00Z	Vegetated	Shallow	hcra	2.5	crevice	small	10.75175649	2.520448597	0.207566115
2021-03-01T00:00:00Z	Vegetated	Shallow	hcra	3	crevice	small	14.35196883	2.72497064	0.207566115
2021-03-01T00:00:00Z	Vegetated	Shallow	hcra	3.5	burrow	medium	19.15770782	2.811803739	0.207566115
2021-03-01T00:00:00Z	Vegetated	Shallow	hcra	3.5	burrow	medium	19.15770782	2.811803739	0.207566115
2021-03-01T00:00:00Z	Vegetated	Shallow	hcra	4	burrow	medium	25.57264256	2.734045268	0.207566115
2021-03-01T00:00:00Z	Vegetated	Shallow	hcra	5	burrow	medium	45.56587708	3.021225578	0.207566115
2021-03-01T00:00:00Z	Vegetated	Shallow	hcra	4	crevice	medium	25.57264256	2.734045268	0.207566115
2021-03-01T00:00:00Z	Vegetated	Shallow	hcra	5	crevice	medium	45.56587708	3.021225578	0.207566115
2021-03-01T00:00:00Z	Vegetated	Shallow	hcra	6	crevice	large	81.19024653	9.926284928	0.207566115
2021-03-01T00:00:00Z	Vegetated	Shallow	hcra	6	crevice	large	81.19024653	9.926284928	0.207566115
2021-03-01T00:00:00Z	Vegetated	Shallow	hcra	1.5	crevice	small	6.034138772	1.964116453	0.207566115
2021-03-01T00:00:00Z	Vegetated	Shallow	hcra	4.5	crevice	medium	34.13561026	2.580612319	0.207566115
2021-03-01T00:00:00Z	Vegetated	Shallow	hcra	3	crevice	small	14.35196883	2.72497064	0.207566115
2021-03-01T00:00:00Z	Vegetated	Shallow	hcra	4	crevice	medium	25.57264256	2.734045268	0.207566115
2021-03-01T00:00:00Z	Vegetated	Shallow	hcra	4	crevice	medium	25.57264256	2.734045268	0.207566115
2021-03-01T00:00:00Z	Vegetated	Shallow	hcra	3	crevice	small	14.35196883	2.72497064	0.207566115
2021-03-01T00:00:00Z	Isoyake	Shallow	hcra	5.5	crevice	medium	74.92387132	9.052653736	0.207566115
2021-03-01T00:00:00Z	Isoyake	Shallow	hcra	5.5	free	medium	74.92387132	9.052653736	0.207566115
2021-03-01T00:00:00Z	Isoyake	Shallow	hcra	5	crevice	medium	57.480308	4.472056879	0.207566115
2021-03-01T00:00:00Z	Isoyake	Shallow	hcra	3	crevice	small	19.9119868	4.133053739	0.207566115
2021-03-01T00:00:00Z	Isoyake	Shallow	hcra	5.5	crevice	medium	74.92387132	9.052653736	0.207566115
2021-03-01T00:00:00Z	Isoyake	Shallow	hcra	4	crevice	medium	33.83115627	3.437792117	0.207566115
2021-03-01T00:00:00Z	Isoyake	Shallow	hcra	4.5	crevice	medium	44.09790565	3.000222138	0.207566115
2021-03-01T00:00:00Z	Isoyake	Shallow	hcra	3.5	crevice	medium	25.95468237	3.948536601	0.207566115
2021-03-01T00:00:00Z	Isoyake	Shallow	hcra	3	crevice	small	19.9119868	4.133053739	0.207566115
2021-03-01T00:00:00Z	Isoyake	Shallow	hcra	4	crevice	medium	33.83115627	3.437792117	0.207566115
2021-03-01T00:00:00Z	Isoyake	Shallow	hcra	4	crevice	medium	33.83115627	3.437792117	0.207566115
2021-03-01T00:00:00Z	Isoyake	Shallow	hcra	4	free	medium	33.83115627	3.437792117	0.207566115
2021-03-01T00:00:00Z	Isoyake	Shallow	hcra	4	crevice	medium	33.83115627	3.437792117	0.207566115
2021-03-01T00:00:00Z	Isoyake	Shallow	hcra	4	crevice	medium	33.83115627	3.437792117	0.207566115
2021-03-01T00:00:00Z	Isoyake	Shallow	hcra	3.5	crevice	medium	25.95468237	3.948536601	0.207566115
2021-03-01T00:00:00Z	Isoyake	Shallow	hcra	4.5	crevice	medium	44.09790565	3.000222138	0.207566115
2021-03-01T00:00:00Z	Isoyake	Deep	hcra	4	crevice	medium	24.421606	1.752802991	0.207566115
2021-04-01T00:00:00Z	Vegetated	Deep	hcra	5	crevice	medium	57.26396247	4.275872361	0.207566115
2021-04-01T00:00:00Z	Vegetated	Deep	hcra	5.5	crevice	medium	73.95948169	5.522518699	0.207566115
2021-04-01T00:00:00Z	Vegetated	Deep	hcra	5	crevice	medium	57.26396247	4.275872361	0.207566115
2021-04-01T00:00:00Z	Vegetated	Shallow	hcra	6	crevice	large	81.19024653	9.926284928	0.207566115
2021-04-01T00:00:00Z	Vegetated	Shallow	hcra	6	crevice	large	81.19024653	9.926284928	0.207566115
2021-04-01T00:00:00Z	Vegetated	Shallow	hcra	6	crevice	large	81.19024653	9.926284928	0.207566115
2021-04-01T00:00:00Z	Vegetated	Shallow	hcra	6	crevice	large	81.19024653	9.926284928	0.207566115
2021-04-01T00:00:00Z	Vegetated	Shallow	hcra	5	crevice	medium	45.56587708	3.021225578	0.207566115
2021-04-01T00:00:00Z	Vegetated	Shallow	hcra	5	crevice	medium	45.56587708	3.021225578	0.207566115
2021-04-01T00:00:00Z	Vegetated	Shallow	hcra	3	burrow	small	14.35196883	2.72497064	0.207566115
2021-04-01T00:00:00Z	Vegetated	Shallow	hcra	5	crevice	medium	45.56587708	3.021225578	0.207566115
2021-04-01T00:00:00Z	Vegetated	Shallow	hcra	3	crevice	small	14.35196883	2.72497064	0.207566115
2021-04-01T00:00:00Z	Vegetated	Shallow	hcra	5	burrow	medium	45.56587708	3.021225578	0.207566115
2021-04-01T00:00:00Z	Vegetated	Shallow	hcra	3	burrow	small	14.35196883	2.72497064	0.207566115
2021-04-01T00:00:00Z	Vegetated	Shallow	hcra	2	burrow	small	8.054662667	2.253205364	0.207566115
2021-04-01T00:00:00Z	Vegetated	Shallow	hcra	3	burrow	small	14.35196883	2.72497064	0.207566115
2021-04-01T00:00:00Z	Vegetated	Shallow	hcra	2.5	burrow	small	10.75175649	2.520448597	0.207566115
2021-04-01T00:00:00Z	Vegetated	Shallow	hcra	2.5	burrow	small	10.75175649	2.520448597	0.207566115
2021-04-01T00:00:00Z	Vegetated	Shallow	hcra	4	crevice	medium	25.57264256	2.734045268	0.207566115
2021-04-01T00:00:00Z	Vegetated	Shallow	hcra	3	crevice	small	14.35196883	2.72497064	0.207566115
2021-04-01T00:00:00Z	Vegetated	Shallow	hcra	5	crevice	medium	45.56587708	3.021225578	0.207566115
2021-04-01T00:00:00Z	Vegetated	Shallow	hcra	5	burrow	medium	45.56587708	3.021225578	0.207566115
2021-04-01T00:00:00Z	Vegetated	Shallow	hcra	4	crevice	medium	25.57264256	2.734045268	0.207566115
2021-04-01T00:00:00Z	Vegetated	Shallow	hcra	3	burrow	small	14.35196883	2.72497064	0.207566115
2021-04-01T00:00:00Z	Vegetated	Shallow	hcra	4	burrow	medium	25.57264256	2.734045268	0.207566115
2021-04-01T00:00:00Z	Vegetated	Shallow	hcra	3	burrow	small	14.35196883	2.72497064	0.207566115
2021-04-01T00:00:00Z	Vegetated	Shallow	hcra	2	burrow	small	8.054662667	2.253205364	0.207566115
2021-04-01T00:00:00Z	Vegetated	Shallow	hcra	5	burrow	medium	45.56587708	3.021225578	0.207566115
2021-04-01T00:00:00Z	Vegetated	Shallow	hcra	6	burrow	large	81.19024653	9.926284928	0.207566115
2021-04-01T00:00:00Z	Vegetated	Shallow	hcra	3	burrow	small	14.35196883	2.72497064	0.207566115
2021-04-01T00:00:00Z	Vegetated	Shallow	hcra	2	burrow	small	8.054662667	2.253205364	0.207566115
2021-04-01T00:00:00Z	Vegetated	Shallow	hcra	5	crevice	medium	45.56587708	3.021225578	0.207566115
2021-04-01T00:00:00Z	Vegetated	Shallow	hcra	4	crevice	medium	25.57264256	2.734045268	0.207566115
2021-04-01T00:00:00Z	Vegetated	Shallow	hcra	5	burrow	medium	45.56587708	3.021225578	0.207566115
2021-04-01T00:00:00Z	Vegetated	Shallow	hcra	3	crevice	small	14.35196883	2.72497064	0.207566115
2021-04-01T00:00:00Z	Vegetated	Shallow	hcra	4	burrow	medium	25.57264256	2.734045268	0.207566115
2021-04-01T00:00:00Z	Vegetated	Shallow	hcra	5	crevice	medium	45.56587708	3.021225578	0.207566115
2021-04-01T00:00:00Z	Vegetated	Shallow	hcra	6	crevice	large	81.19024653	9.926284928	0.207566115
2021-04-01T00:00:00Z	Vegetated	Shallow	hcra	5	crevice	medium	45.56587708	3.021225578	0.207566115
2021-04-01T00:00:00Z	Vegetated	Shallow	hcra	1	burrow	small	4.520466247	1.679544339	0.207566115
2021-04-01T00:00:00Z	Vegetated	Shallow	hcra	6	burrow	large	81.19024653	9.926284928	0.207566115
2021-04-01T00:00:00Z	Vegetated	Shallow	hcra	5	burrow	medium	45.56587708	3.021225578	0.207566115
2021-04-01T00:00:00Z	Vegetated	Shallow	hcra	5	burrow	medium	45.56587708	3.021225578	0.207566115
2021-04-01T00:00:00Z	Vegetated	Shallow	hcra	5	burrow	medium	45.56587708	3.021225578	0.207566115
2021-04-01T00:00:00Z	Vegetated	Shallow	hcra	6	burrow	large	81.19024653	9.926284928	0.207566115
2021-04-01T00:00:00Z	Vegetated	Shallow	hcra	5	burrow	medium	45.56587708	3.021225578	0.207566115
2021-04-01T00:00:00Z	Vegetated	Shallow	hcra	5	crevice	medium	45.56587708	3.021225578	0.207566115
2021-04-01T00:00:00Z	Vegetated	Shallow	hcra	5	crevice	medium	45.56587708	3.021225578	0.207566115
2021-04-01T00:00:00Z	Vegetated	Shallow	hcra	6	crevice	large	81.19024653	9.926284928	0.207566115
2021-04-01T00:00:00Z	Vegetated	Shallow	hcra	4	crevice	medium	25.57264256	2.734045268	0.207566115
2021-04-01T00:00:00Z	Vegetated	Shallow	hcra	3	crevice	small	14.35196883	2.72497064	0.207566115
2021-04-01T00:00:00Z	Vegetated	Shallow	hcra	3	crevice	small	14.35196883	2.72497064	0.207566115
2021-04-01T00:00:00Z	Vegetated	Shallow	hcra	4	crevice	medium	25.57264256	2.734045268	0.207566115
2021-04-01T00:00:00Z	Vegetated	Shallow	hcra	5	crevice	medium	45.56587708	3.021225578	0.207566115
2021-04-01T00:00:00Z	Vegetated	Shallow	hcra	5	crevice	medium	45.56587708	3.021225578	0.207566115
2021-04-01T00:00:00Z	Vegetated	Shallow	hcra	5	crevice	medium	45.56587708	3.021225578	0.207566115
2021-04-01T00:00:00Z	Vegetated	Shallow	hcra	3	crevice	small	14.35196883	2.72497064	0.207566115
2021-04-01T00:00:00Z	Vegetated	Shallow	hcra	5	crevice	medium	45.56587708	3.021225578	0.207566115
2021-04-01T00:00:00Z	Vegetated	Shallow	hcra	4	crevice	medium	25.57264256	2.734045268	0.207566115
2021-04-01T00:00:00Z	Isoyake	Shallow	hcra	5	free	medium	57.480308	4.472056879	0.207566115
2021-04-01T00:00:00Z	Isoyake	Shallow	hcra	5	free	medium	57.480308	4.472056879	0.207566115
2021-04-01T00:00:00Z	Isoyake	Shallow	hcra	5	free	medium	57.480308	4.472056879	0.207566115
2021-04-01T00:00:00Z	Isoyake	Shallow	hcra	5	free	medium	57.480308	4.472056879	0.207566115
2021-04-01T00:00:00Z	Isoyake	Shallow	hcra	5	crevice	medium	57.480308	4.472056879	0.207566115
2021-04-01T00:00:00Z	Isoyake	Shallow	hcra	5.5	free	medium	74.92387132	9.052653736	0.207566115
2021-04-01T00:00:00Z	Isoyake	Shallow	hcra	5	free	medium	57.480308	4.472056879	0.207566115
2021-04-01T00:00:00Z	Isoyake	Shallow	hcra	5	free	medium	57.480308	4.472056879	0.207566115
2021-04-01T00:00:00Z	Isoyake	Shallow	hcra	5	free	medium	57.480308	4.472056879	0.207566115
2021-04-01T00:00:00Z	Isoyake	Shallow	hcra	5	free	medium	57.480308	4.472056879	0.207566115
2021-04-01T00:00:00Z	Isoyake	Deep	hcra	5	crevice	medium	50.80837575	4.792638308	0.207566115
2021-04-01T00:00:00Z	Isoyake	Deep	hcra	4	crevice	medium	24.421606	1.752802991	0.207566115
2021-04-01T00:00:00Z	Isoyake	Deep	hcra	4	crevice	medium	24.421606	1.752802991	0.207566115
2021-04-01T00:00:00Z	Isoyake	Deep	hcra	4	crevice	medium	24.421606	1.752802991	0.207566115
2021-05-01T00:00:00Z	Vegetated	Deep	hcra	6	crevice	large	95.52264103	11.97385961	0.207566115
2021-05-01T00:00:00Z	Vegetated	Deep	hcra	5	crevice	medium	57.26396247	4.275872361	0.207566115
2021-05-01T00:00:00Z	Vegetated	Deep	hcra	5	crevice	medium	57.26396247	4.275872361	0.207566115
2021-05-01T00:00:00Z	Vegetated	Deep	hcra	4	crevice	medium	34.32862998	6.512273617	0.207566115
2021-05-01T00:00:00Z	Vegetated	Deep	hcra	4	crevice	medium	34.32862998	6.512273617	0.207566115
2021-05-01T00:00:00Z	Vegetated	Deep	hcra	6	crevice	large	95.52264103	11.97385961	0.207566115
2021-05-01T00:00:00Z	Vegetated	Deep	hcra	5	crevice	medium	57.26396247	4.275872361	0.207566115
2021-05-01T00:00:00Z	Vegetated	Shallow	hcra	5	crevice	medium	45.56587708	3.021225578	0.207566115
2021-05-01T00:00:00Z	Vegetated	Shallow	hcra	4	crevice	medium	25.57264256	2.734045268	0.207566115
2021-05-01T00:00:00Z	Vegetated	Shallow	hcra	4	crevice	medium	25.57264256	2.734045268	0.207566115
2021-05-01T00:00:00Z	Vegetated	Shallow	hcra	5	crevice	medium	45.56587708	3.021225578	0.207566115
2021-05-01T00:00:00Z	Vegetated	Shallow	hcra	5	crevice	medium	45.56587708	3.021225578	0.207566115
2021-05-01T00:00:00Z	Vegetated	Shallow	hcra	5	crevice	medium	45.56587708	3.021225578	0.207566115
2021-05-01T00:00:00Z	Vegetated	Shallow	hcra	5	crevice	medium	45.56587708	3.021225578	0.207566115
2021-05-01T00:00:00Z	Vegetated	Shallow	hcra	5	crevice	medium	45.56587708	3.021225578	0.207566115
2021-05-01T00:00:00Z	Vegetated	Shallow	hcra	5	crevice	medium	45.56587708	3.021225578	0.207566115
2021-05-01T00:00:00Z	Vegetated	Shallow	hcra	5	crevice	medium	45.56587708	3.021225578	0.207566115
2021-05-01T00:00:00Z	Vegetated	Shallow	hcra	5	crevice	medium	45.56587708	3.021225578	0.207566115
2021-05-01T00:00:00Z	Vegetated	Shallow	hcra	4	crevice	medium	25.57264256	2.734045268	0.207566115
2021-05-01T00:00:00Z	Vegetated	Shallow	hcra	4	crevice	medium	25.57264256	2.734045268	0.207566115
2021-05-01T00:00:00Z	Vegetated	Shallow	hcra	4	crevice	medium	25.57264256	2.734045268	0.207566115
2021-05-01T00:00:00Z	Vegetated	Shallow	hcra	2	crevice	small	8.054662667	2.253205364	0.207566115
2021-05-01T00:00:00Z	Vegetated	Shallow	hcra	2	crevice	small	8.054662667	2.253205364	0.207566115
2021-05-01T00:00:00Z	Vegetated	Shallow	hcra	4	crevice	medium	25.57264256	2.734045268	0.207566115
2021-05-01T00:00:00Z	Vegetated	Shallow	hcra	4	crevice	medium	25.57264256	2.734045268	0.207566115
2021-05-01T00:00:00Z	Vegetated	Shallow	hcra	4	crevice	medium	25.57264256	2.734045268	0.207566115
2021-05-01T00:00:00Z	Vegetated	Shallow	hcra	5	crevice	medium	45.56587708	3.021225578	0.207566115
2021-05-01T00:00:00Z	Vegetated	Shallow	hcra	5	crevice	medium	45.56587708	3.021225578	0.207566115
2021-05-01T00:00:00Z	Vegetated	Shallow	hcra	2	crevice	small	8.054662667	2.253205364	0.207566115
2021-05-01T00:00:00Z	Vegetated	Shallow	hcra	5	crevice	medium	45.56587708	3.021225578	0.207566115
2021-05-01T00:00:00Z	Vegetated	Shallow	hcra	5	crevice	medium	45.56587708	3.021225578	0.207566115
2021-05-01T00:00:00Z	Vegetated	Shallow	hcra	4	crevice	medium	25.57264256	2.734045268	0.207566115
2021-05-01T00:00:00Z	Vegetated	Shallow	hcra	3	crevice	small	14.35196883	2.72497064	0.207566115
2021-05-01T00:00:00Z	Vegetated	Shallow	hcra	3	crevice	small	14.35196883	2.72497064	0.207566115
2021-05-01T00:00:00Z	Vegetated	Shallow	hcra	3	crevice	small	14.35196883	2.72497064	0.207566115
2021-05-01T00:00:00Z	Vegetated	Shallow	hcra	3	crevice	small	14.35196883	2.72497064	0.207566115
2021-05-01T00:00:00Z	Vegetated	Shallow	hcra	5	crevice	medium	45.56587708	3.021225578	0.207566115
2021-05-01T00:00:00Z	Vegetated	Shallow	hcra	6	crevice	large	81.19024653	9.926284928	0.207566115
2021-05-01T00:00:00Z	Vegetated	Shallow	hcra	6	crevice	large	81.19024653	9.926284928	0.207566115
2021-05-01T00:00:00Z	Vegetated	Shallow	hcra	6	crevice	large	81.19024653	9.926284928	0.207566115
2021-05-01T00:00:00Z	Vegetated	Shallow	hcra	4	crevice	medium	25.57264256	2.734045268	0.207566115
2021-05-01T00:00:00Z	Vegetated	Shallow	hcra	5	crevice	medium	45.56587708	3.021225578	0.207566115
2021-05-01T00:00:00Z	Vegetated	Shallow	hcra	5	crevice	medium	45.56587708	3.021225578	0.207566115
2021-05-01T00:00:00Z	Vegetated	Shallow	hcra	5	crevice	medium	45.56587708	3.021225578	0.207566115
2021-05-01T00:00:00Z	Vegetated	Shallow	hcra	5	crevice	medium	45.56587708	3.021225578	0.207566115
2021-05-01T00:00:00Z	Vegetated	Shallow	hcra	5	crevice	medium	45.56587708	3.021225578	0.207566115
2021-05-01T00:00:00Z	Vegetated	Shallow	hcra	3	crevice	small	14.35196883	2.72497064	0.207566115
2021-05-01T00:00:00Z	Vegetated	Shallow	hcra	8	crevice	large	257.7698459	76.81591625	0.207566115
2021-05-01T00:00:00Z	Vegetated	Shallow	hcra	8	crevice	large	257.7698459	76.81591625	0.207566115
2021-05-01T00:00:00Z	Vegetated	Shallow	hcra	8	crevice	large	257.7698459	76.81591625	0.207566115
2021-05-01T00:00:00Z	Vegetated	Shallow	hcra	6	crevice	large	81.19024653	9.926284928	0.207566115
2021-05-01T00:00:00Z	Vegetated	Shallow	hcra	5	crevice	medium	45.56587708	3.021225578	0.207566115
2021-05-01T00:00:00Z	Isoyake	Shallow	hcra	5	crevice	medium	57.480308	4.472056879	0.207566115
2021-05-01T00:00:00Z	Isoyake	Shallow	hcra	4	crevice	medium	33.83115627	3.437792117	0.207566115
2021-05-01T00:00:00Z	Isoyake	Shallow	hcra	5	crevice	medium	57.480308	4.472056879	0.207566115
2021-05-01T00:00:00Z	Isoyake	Shallow	hcra	4	crevice	medium	33.83115627	3.437792117	0.207566115
2021-05-01T00:00:00Z	Isoyake	Shallow	hcra	5	crevice	medium	57.480308	4.472056879	0.207566115
2021-05-01T00:00:00Z	Isoyake	Shallow	hcra	6	crevice	large	97.66103713	16.99004645	0.207566115
2021-05-01T00:00:00Z	Isoyake	Shallow	hcra	4	burrow	medium	33.83115627	3.437792117	0.207566115
2021-05-01T00:00:00Z	Isoyake	Shallow	hcra	4	burrow	medium	33.83115627	3.437792117	0.207566115
2021-05-01T00:00:00Z	Isoyake	Shallow	hcra	3	burrow	small	19.9119868	4.133053739	0.207566115
2021-05-01T00:00:00Z	Isoyake	Shallow	hcra	4	burrow	medium	33.83115627	3.437792117	0.207566115
2021-05-01T00:00:00Z	Isoyake	Shallow	hcra	5	crevice	medium	57.480308	4.472056879	0.207566115
2021-05-01T00:00:00Z	Isoyake	Shallow	hcra	4	crevice	medium	33.83115627	3.437792117	0.207566115
2021-05-01T00:00:00Z	Isoyake	Shallow	hcra	5	crevice	medium	57.480308	4.472056879	0.207566115
2021-05-01T00:00:00Z	Isoyake	Shallow	hcra	4	crevice	medium	33.83115627	3.437792117	0.207566115
2021-05-01T00:00:00Z	Isoyake	Shallow	hcra	5	crevice	medium	57.480308	4.472056879	0.207566115
2021-05-01T00:00:00Z	Isoyake	Shallow	hcra	5	crevice	medium	57.480308	4.472056879	0.207566115
2021-05-01T00:00:00Z	Isoyake	Shallow	hcra	5	crevice	medium	57.480308	4.472056879	0.207566115
2021-05-01T00:00:00Z	Isoyake	Shallow	hcra	5	crevice	medium	57.480308	4.472056879	0.207566115
2021-05-01T00:00:00Z	Isoyake	Shallow	hcra	5	crevice	medium	57.480308	4.472056879	0.207566115
2021-05-01T00:00:00Z	Isoyake	Shallow	hcra	6	crevice	large	97.66103713	16.99004645	0.207566115
2021-05-01T00:00:00Z	Isoyake	Shallow	hcra	5	crevice	medium	57.480308	4.472056879	0.207566115
2021-05-01T00:00:00Z	Isoyake	Shallow	hcra	5	crevice	medium	57.480308	4.472056879	0.207566115
2021-05-01T00:00:00Z	Isoyake	Shallow	hcra	5	crevice	medium	57.480308	4.472056879	0.207566115
2021-05-01T00:00:00Z	Isoyake	Deep	hcra	4	crevice	medium	24.421606	1.752802991	0.207566115
2021-06-01T00:00:00Z	Vegetated	Deep	hcra	6	crevice	large	95.52264103	11.97385961	0.207566115
2021-06-01T00:00:00Z	Vegetated	Deep	hcra	4	crevice	medium	34.32862998	6.512273617	0.207566115
2021-06-01T00:00:00Z	Vegetated	Deep	hcra	5	crevice	medium	57.26396247	4.275872361	0.207566115
2021-06-01T00:00:00Z	Vegetated	Shallow	hcra	4	burrow	medium	25.57264256	2.734045268	0.207566115
2021-06-01T00:00:00Z	Vegetated	Shallow	hcra	2	burrow	small	8.054662667	2.253205364	0.207566115
2021-06-01T00:00:00Z	Vegetated	Shallow	hcra	2.5	burrow	small	10.75175649	2.520448597	0.207566115
2021-06-01T00:00:00Z	Vegetated	Shallow	hcra	2	burrow	small	8.054662667	2.253205364	0.207566115
2021-06-01T00:00:00Z	Vegetated	Shallow	hcra	5	crevice	medium	45.56587708	3.021225578	0.207566115
2021-06-01T00:00:00Z	Vegetated	Shallow	hcra	3	burrow	small	14.35196883	2.72497064	0.207566115
2021-06-01T00:00:00Z	Vegetated	Shallow	hcra	5	crevice	medium	45.56587708	3.021225578	0.207566115
2021-06-01T00:00:00Z	Vegetated	Shallow	hcra	5	crevice	medium	45.56587708	3.021225578	0.207566115
2021-06-01T00:00:00Z	Vegetated	Shallow	hcra	5	burrow	medium	45.56587708	3.021225578	0.207566115
2021-06-01T00:00:00Z	Vegetated	Shallow	hcra	3	burrow	small	14.35196883	2.72497064	0.207566115
2021-06-01T00:00:00Z	Vegetated	Shallow	hcra	5	burrow	medium	45.56587708	3.021225578	0.207566115
2021-06-01T00:00:00Z	Vegetated	Shallow	hcra	5	burrow	medium	45.56587708	3.021225578	0.207566115
2021-06-01T00:00:00Z	Vegetated	Shallow	hcra	5	burrow	medium	45.56587708	3.021225578	0.207566115
2021-06-01T00:00:00Z	Vegetated	Shallow	hcra	4	burrow	medium	25.57264256	2.734045268	0.207566115
2021-06-01T00:00:00Z	Vegetated	Shallow	hcra	5.5	crevice	medium	60.82355459	5.258231184	0.207566115
2021-06-01T00:00:00Z	Vegetated	Shallow	hcra	5.5	burrow	medium	60.82355459	5.258231184	0.207566115
2021-06-01T00:00:00Z	Vegetated	Shallow	hcra	6	burrow	large	81.19024653	9.926284928	0.207566115
2021-06-01T00:00:00Z	Vegetated	Shallow	hcra	4	burrow	medium	25.57264256	2.734045268	0.207566115
2021-06-01T00:00:00Z	Vegetated	Shallow	hcra	5	burrow	medium	45.56587708	3.021225578	0.207566115
2021-06-01T00:00:00Z	Vegetated	Shallow	hcra	4	burrow	medium	25.57264256	2.734045268	0.207566115
2021-06-01T00:00:00Z	Vegetated	Shallow	hcra	3	burrow	small	14.35196883	2.72497064	0.207566115
2021-06-01T00:00:00Z	Vegetated	Shallow	hcra	3	burrow	small	14.35196883	2.72497064	0.207566115
2021-06-01T00:00:00Z	Vegetated	Shallow	hcra	4	burrow	medium	25.57264256	2.734045268	0.207566115
2021-06-01T00:00:00Z	Vegetated	Shallow	hcra	4	burrow	medium	25.57264256	2.734045268	0.207566115
2021-06-01T00:00:00Z	Vegetated	Shallow	hcra	4	burrow	medium	25.57264256	2.734045268	0.207566115
2021-06-01T00:00:00Z	Vegetated	Shallow	hcra	4	burrow	medium	25.57264256	2.734045268	0.207566115
2021-06-01T00:00:00Z	Vegetated	Shallow	hcra	3.5	burrow	medium	19.15770782	2.811803739	0.207566115
2021-06-01T00:00:00Z	Vegetated	Shallow	hcra	2	crevice	small	8.054662667	2.253205364	0.207566115
2021-06-01T00:00:00Z	Vegetated	Shallow	hcra	3	burrow	small	14.35196883	2.72497064	0.207566115
2021-06-01T00:00:00Z	Vegetated	Shallow	hcra	4	burrow	medium	25.57264256	2.734045268	0.207566115
2021-06-01T00:00:00Z	Vegetated	Shallow	hcra	2	crevice	small	8.054662667	2.253205364	0.207566115
2021-06-01T00:00:00Z	Vegetated	Shallow	hcra	3	crevice	small	14.35196883	2.72497064	0.207566115
2021-06-01T00:00:00Z	Vegetated	Shallow	hcra	5	crevice	medium	45.56587708	3.021225578	0.207566115
2021-06-01T00:00:00Z	Vegetated	Shallow	hcra	4	burrow	medium	25.57264256	2.734045268	0.207566115
2021-06-01T00:00:00Z	Vegetated	Shallow	hcra	3	crevice	small	14.35196883	2.72497064	0.207566115
2021-06-01T00:00:00Z	Vegetated	Shallow	hcra	5	burrow	medium	45.56587708	3.021225578	0.207566115
2021-06-01T00:00:00Z	Vegetated	Shallow	hcra	5	crevice	medium	45.56587708	3.021225578	0.207566115
2021-06-01T00:00:00Z	Vegetated	Shallow	hcra	5	crevice	medium	45.56587708	3.021225578	0.207566115
2021-06-01T00:00:00Z	Vegetated	Shallow	hcra	5	crevice	medium	45.56587708	3.021225578	0.207566115
2021-06-01T00:00:00Z	Vegetated	Shallow	hcra	5	crevice	medium	45.56587708	3.021225578	0.207566115
2021-06-01T00:00:00Z	Vegetated	Shallow	hcra	4	burrow	medium	25.57264256	2.734045268	0.207566115
2021-06-01T00:00:00Z	Vegetated	Shallow	hcra	5	burrow	medium	45.56587708	3.021225578	0.207566115
2021-06-01T00:00:00Z	Vegetated	Shallow	hcra	2	burrow	small	8.054662667	2.253205364	0.207566115
2021-06-01T00:00:00Z	Vegetated	Shallow	hcra	2	burrow	small	8.054662667	2.253205364	0.207566115
2021-06-01T00:00:00Z	Vegetated	Shallow	hcra	4	burrow	medium	25.57264256	2.734045268	0.207566115
2021-06-01T00:00:00Z	Vegetated	Shallow	hcra	3	crevice	small	14.35196883	2.72497064	0.207566115
2021-06-01T00:00:00Z	Vegetated	Shallow	hcra	5	crevice	medium	45.56587708	3.021225578	0.207566115
2021-06-01T00:00:00Z	Vegetated	Shallow	hcra	5	burrow	medium	45.56587708	3.021225578	0.207566115
2021-06-01T00:00:00Z	Vegetated	Shallow	hcra	5	crevice	medium	45.56587708	3.021225578	0.207566115
2021-06-01T00:00:00Z	Vegetated	Shallow	hcra	2	crevice	small	8.054662667	2.253205364	0.207566115
2021-06-01T00:00:00Z	Isoyake	Shallow	hcra	4	crevice	medium	33.83115627	3.437792117	0.207566115
2021-06-01T00:00:00Z	Isoyake	Shallow	hcra	3	crevice	small	19.9119868	4.133053739	0.207566115
2021-06-01T00:00:00Z	Isoyake	Shallow	hcra	2	crevice	small	11.71958816	3.785383909	0.207566115
2021-06-01T00:00:00Z	Isoyake	Shallow	hcra	5	free	medium	57.480308	4.472056879	0.207566115
2021-06-01T00:00:00Z	Isoyake	Shallow	hcra	5	burrow	medium	57.480308	4.472056879	0.207566115
2021-06-01T00:00:00Z	Isoyake	Shallow	hcra	5	crevice	medium	57.480308	4.472056879	0.207566115
2021-06-01T00:00:00Z	Isoyake	Shallow	hcra	5	free	medium	57.480308	4.472056879	0.207566115
2021-06-01T00:00:00Z	Isoyake	Shallow	hcra	5	crevice	medium	57.480308	4.472056879	0.207566115
2021-06-01T00:00:00Z	Isoyake	Shallow	hcra	2	crevice	small	11.71958816	3.785383909	0.207566115
2021-06-01T00:00:00Z	Isoyake	Shallow	hcra	6	burrow	large	97.66103713	16.99004645	0.207566115
2021-06-01T00:00:00Z	Isoyake	Shallow	hcra	5	free	medium	57.480308	4.472056879	0.207566115
2021-06-01T00:00:00Z	Isoyake	Shallow	hcra	5	free	medium	57.480308	4.472056879	0.207566115
2021-06-01T00:00:00Z	Isoyake	Shallow	hcra	5	crevice	medium	57.480308	4.472056879	0.207566115
2021-06-01T00:00:00Z	Isoyake	Shallow	hcra	5	crevice	medium	57.480308	4.472056879	0.207566115
2021-06-01T00:00:00Z	Isoyake	Shallow	hcra	6	crevice	large	97.66103713	16.99004645	0.207566115
2021-06-01T00:00:00Z	Isoyake	Shallow	hcra	6	crevice	large	97.66103713	16.99004645	0.207566115
2021-06-01T00:00:00Z	Isoyake	Deep	hcra	4	crevice	medium	24.421606	1.752802991	0.207566115
2021-06-01T00:00:00Z	Isoyake	Deep	hcra	5	crevice	medium	50.80837575	4.792638308	0.207566115
2021-06-01T00:00:00Z	Isoyake	Deep	hcra	4	crevice	medium	24.421606	1.752802991	0.207566115
2021-07-01T00:00:00Z	Vegetated	Deep	hcra	6	crevice	large	95.52264103	11.97385961	0.207566115
2021-07-01T00:00:00Z	Vegetated	Deep	hcra	6	crevice	large	95.52264103	11.97385961	0.207566115
2021-07-01T00:00:00Z	Vegetated	Deep	hcra	6	crevice	large	95.52264103	11.97385961	0.207566115
2021-07-01T00:00:00Z	Vegetated	Deep	hcra	6	crevice	large	95.52264103	11.97385961	0.207566115
2021-07-01T00:00:00Z	Vegetated	Shallow	hcra	3	crevice	small	14.35196883	2.72497064	0.207566115
2021-07-01T00:00:00Z	Vegetated	Shallow	hcra	5	crevice	medium	45.56587708	3.021225578	0.207566115
2021-07-01T00:00:00Z	Vegetated	Shallow	hcra	5	crevice	medium	45.56587708	3.021225578	0.207566115
2021-07-01T00:00:00Z	Vegetated	Shallow	hcra	4	crevice	medium	25.57264256	2.734045268	0.207566115
2021-07-01T00:00:00Z	Vegetated	Shallow	hcra	5	burrow	medium	45.56587708	3.021225578	0.207566115
2021-07-01T00:00:00Z	Vegetated	Shallow	hcra	2	burrow	small	8.054662667	2.253205364	0.207566115
2021-07-01T00:00:00Z	Vegetated	Shallow	hcra	4	burrow	medium	25.57264256	2.734045268	0.207566115
2021-07-01T00:00:00Z	Vegetated	Shallow	hcra	5	burrow	medium	45.56587708	3.021225578	0.207566115
2021-07-01T00:00:00Z	Vegetated	Shallow	hcra	5	burrow	medium	45.56587708	3.021225578	0.207566115
2021-07-01T00:00:00Z	Vegetated	Shallow	hcra	5.5	burrow	medium	60.82355459	5.258231184	0.207566115
2021-07-01T00:00:00Z	Vegetated	Shallow	hcra	4	burrow	medium	25.57264256	2.734045268	0.207566115
2021-07-01T00:00:00Z	Vegetated	Shallow	hcra	5	burrow	medium	45.56587708	3.021225578	0.207566115
2021-07-01T00:00:00Z	Vegetated	Shallow	hcra	4	burrow	medium	25.57264256	2.734045268	0.207566115
2021-07-01T00:00:00Z	Vegetated	Shallow	hcra	3	burrow	small	14.35196883	2.72497064	0.207566115
2021-07-01T00:00:00Z	Vegetated	Shallow	hcra	4	burrow	medium	25.57264256	2.734045268	0.207566115
2021-07-01T00:00:00Z	Vegetated	Shallow	hcra	5	crevice	medium	45.56587708	3.021225578	0.207566115
2021-07-01T00:00:00Z	Vegetated	Shallow	hcra	3	burrow	small	14.35196883	2.72497064	0.207566115
2021-07-01T00:00:00Z	Vegetated	Shallow	hcra	4.5	crevice	medium	34.13561026	2.580612319	0.207566115
2021-07-01T00:00:00Z	Vegetated	Shallow	hcra	3	crevice	small	14.35196883	2.72497064	0.207566115
2021-07-01T00:00:00Z	Vegetated	Shallow	hcra	3	burrow	small	14.35196883	2.72497064	0.207566115
2021-07-01T00:00:00Z	Vegetated	Shallow	hcra	4	crevice	medium	25.57264256	2.734045268	0.207566115
2021-07-01T00:00:00Z	Vegetated	Shallow	hcra	5	crevice	medium	45.56587708	3.021225578	0.207566115
2021-07-01T00:00:00Z	Vegetated	Shallow	hcra	2	crevice	small	8.054662667	2.253205364	0.207566115
2021-07-01T00:00:00Z	Vegetated	Shallow	hcra	5	crevice	medium	45.56587708	3.021225578	0.207566115
2021-07-01T00:00:00Z	Vegetated	Shallow	hcra	5	crevice	medium	45.56587708	3.021225578	0.207566115
2021-07-01T00:00:00Z	Vegetated	Shallow	hcra	6	crevice	large	81.19024653	9.926284928	0.207566115
2021-07-01T00:00:00Z	Vegetated	Shallow	hcra	4	crevice	medium	25.57264256	2.734045268	0.207566115
2021-07-01T00:00:00Z	Vegetated	Shallow	hcra	5	crevice	medium	45.56587708	3.021225578	0.207566115
2021-07-01T00:00:00Z	Vegetated	Shallow	hcra	2	burrow	small	8.054662667	2.253205364	0.207566115
2021-07-01T00:00:00Z	Vegetated	Shallow	hcra	2	burrow	small	8.054662667	2.253205364	0.207566115
2021-07-01T00:00:00Z	Vegetated	Shallow	hcra	4	crevice	medium	25.57264256	2.734045268	0.207566115
2021-07-01T00:00:00Z	Vegetated	Shallow	hcra	4	burrow	medium	25.57264256	2.734045268	0.207566115
2021-07-01T00:00:00Z	Vegetated	Shallow	hcra	5.5	crevice	medium	60.82355459	5.258231184	0.207566115
2021-07-01T00:00:00Z	Vegetated	Shallow	hcra	2	crevice	small	8.054662667	2.253205364	0.207566115
2021-07-01T00:00:00Z	Vegetated	Shallow	hcra	4	burrow	medium	25.57264256	2.734045268	0.207566115
2021-07-01T00:00:00Z	Vegetated	Shallow	hcra	3	burrow	small	14.35196883	2.72497064	0.207566115
2021-07-01T00:00:00Z	Vegetated	Shallow	hcra	2	burrow	small	8.054662667	2.253205364	0.207566115
2021-07-01T00:00:00Z	Vegetated	Shallow	hcra	2.5	burrow	small	10.75175649	2.520448597	0.207566115
2021-07-01T00:00:00Z	Isoyake	Shallow	hcra	5	burrow	medium	57.480308	4.472056879	0.207566115
2021-07-01T00:00:00Z	Isoyake	Shallow	hcra	5	free	medium	57.480308	4.472056879	0.207566115
2021-07-01T00:00:00Z	Isoyake	Shallow	hcra	5	crevice	medium	57.480308	4.472056879	0.207566115
2021-07-01T00:00:00Z	Isoyake	Shallow	hcra	5.5	crevice	medium	74.92387132	9.052653736	0.207566115
2021-07-01T00:00:00Z	Isoyake	Shallow	hcra	5	burrow	medium	57.480308	4.472056879	0.207566115
2021-07-01T00:00:00Z	Isoyake	Shallow	hcra	5	burrow	medium	57.480308	4.472056879	0.207566115
2021-07-01T00:00:00Z	Isoyake	Shallow	hcra	6	crevice	large	97.66103713	16.99004645	0.207566115
2021-07-01T00:00:00Z	Isoyake	Shallow	hcra	5	crevice	medium	57.480308	4.472056879	0.207566115
2021-07-01T00:00:00Z	Isoyake	Shallow	hcra	5	crevice	medium	57.480308	4.472056879	0.207566115
2021-07-01T00:00:00Z	Isoyake	Shallow	hcra	6	crevice	large	97.66103713	16.99004645	0.207566115
2021-07-01T00:00:00Z	Isoyake	Shallow	hcra	5	crevice	medium	57.480308	4.472056879	0.207566115
2021-07-01T00:00:00Z	Isoyake	Shallow	hcra	5	crevice	medium	57.480308	4.472056879	0.207566115
2021-07-01T00:00:00Z	Isoyake	Shallow	hcra	5	crevice	medium	57.480308	4.472056879	0.207566115
2021-07-01T00:00:00Z	Isoyake	Shallow	hcra	4.5	crevice	medium	44.09790565	3.000222138	0.207566115
2021-07-01T00:00:00Z	Isoyake	Shallow	hcra	4.5	crevice	medium	44.09790565	3.000222138	0.207566115
2021-07-01T00:00:00Z	Isoyake	Shallow	hcra	4.5	crevice	medium	44.09790565	3.000222138	0.207566115
2021-08-01T00:00:00Z	Vegetated	Deep	hcra	6	crevice	large	95.52264103	11.97385961	0.207566115
2021-08-01T00:00:00Z	Vegetated	Shallow	hcra	5	crevice	medium	45.56587708	3.021225578	0.207566115
2021-08-01T00:00:00Z	Vegetated	Shallow	hcra	4	crevice	medium	25.57264256	2.734045268	0.207566115
2021-08-01T00:00:00Z	Vegetated	Shallow	hcra	4	crevice	medium	25.57264256	2.734045268	0.207566115
2021-08-01T00:00:00Z	Vegetated	Shallow	hcra	3	burrow	small	14.35196883	2.72497064	0.207566115
2021-08-01T00:00:00Z	Vegetated	Shallow	hcra	6	crevice	large	81.19024653	9.926284928	0.207566115
2021-08-01T00:00:00Z	Vegetated	Shallow	hcra	6	crevice	large	81.19024653	9.926284928	0.207566115
2021-08-01T00:00:00Z	Vegetated	Shallow	hcra	6	crevice	large	81.19024653	9.926284928	0.207566115
2021-08-01T00:00:00Z	Vegetated	Shallow	hcra	5	free	medium	45.56587708	3.021225578	0.207566115
2021-08-01T00:00:00Z	Vegetated	Shallow	hcra	5	free	medium	45.56587708	3.021225578	0.207566115
2021-08-01T00:00:00Z	Vegetated	Shallow	hcra	4.5	free	medium	34.13561026	2.580612319	0.207566115
2021-08-01T00:00:00Z	Vegetated	Shallow	hcra	3	free	small	14.35196883	2.72497064	0.207566115
2021-08-01T00:00:00Z	Vegetated	Shallow	hcra	2	burrow	small	8.054662667	2.253205364	0.207566115
2021-08-01T00:00:00Z	Vegetated	Shallow	hcra	2	burrow	small	8.054662667	2.253205364	0.207566115
2021-08-01T00:00:00Z	Vegetated	Shallow	hcra	5	crevice	medium	45.56587708	3.021225578	0.207566115
2021-08-01T00:00:00Z	Vegetated	Shallow	hcra	5	crevice	medium	45.56587708	3.021225578	0.207566115
2021-08-01T00:00:00Z	Vegetated	Shallow	hcra	3	burrow	small	14.35196883	2.72497064	0.207566115
2021-08-01T00:00:00Z	Vegetated	Shallow	hcra	3	burrow	small	14.35196883	2.72497064	0.207566115
2021-08-01T00:00:00Z	Vegetated	Shallow	hcra	3	burrow	small	14.35196883	2.72497064	0.207566115
2021-08-01T00:00:00Z	Vegetated	Shallow	hcra	3	burrow	small	14.35196883	2.72497064	0.207566115
2021-08-01T00:00:00Z	Vegetated	Shallow	hcra	5	crevice	medium	45.56587708	3.021225578	0.207566115
2021-08-01T00:00:00Z	Vegetated	Shallow	hcra	5	crevice	medium	45.56587708	3.021225578	0.207566115
2021-08-01T00:00:00Z	Vegetated	Shallow	hcra	5	crevice	medium	45.56587708	3.021225578	0.207566115
2021-08-01T00:00:00Z	Vegetated	Shallow	hcra	5	crevice	medium	45.56587708	3.021225578	0.207566115
2021-08-01T00:00:00Z	Vegetated	Shallow	hcra	5	crevice	medium	45.56587708	3.021225578	0.207566115
2021-08-01T00:00:00Z	Vegetated	Shallow	hcra	5	crevice	medium	45.56587708	3.021225578	0.207566115
2021-08-01T00:00:00Z	Vegetated	Shallow	hcra	5	crevice	medium	45.56587708	3.021225578	0.207566115
2021-08-01T00:00:00Z	Vegetated	Shallow	hcra	5	crevice	medium	45.56587708	3.021225578	0.207566115
2021-08-01T00:00:00Z	Vegetated	Shallow	hcra	5	crevice	medium	45.56587708	3.021225578	0.207566115
2021-08-01T00:00:00Z	Vegetated	Shallow	hcra	5	crevice	medium	45.56587708	3.021225578	0.207566115
2021-08-01T00:00:00Z	Vegetated	Shallow	hcra	5	crevice	medium	45.56587708	3.021225578	0.207566115
2021-08-01T00:00:00Z	Vegetated	Shallow	hcra	5	crevice	medium	45.56587708	3.021225578	0.207566115
2021-08-01T00:00:00Z	Vegetated	Shallow	hcra	5	crevice	medium	45.56587708	3.021225578	0.207566115
2021-08-01T00:00:00Z	Vegetated	Shallow	hcra	5	crevice	medium	45.56587708	3.021225578	0.207566115
2021-08-01T00:00:00Z	Vegetated	Shallow	hcra	3	crevice	small	14.35196883	2.72497064	0.207566115
2021-08-01T00:00:00Z	Vegetated	Shallow	hcra	3	crevice	small	14.35196883	2.72497064	0.207566115
2021-08-01T00:00:00Z	Vegetated	Shallow	hcra	3	crevice	small	14.35196883	2.72497064	0.207566115
2021-08-01T00:00:00Z	Vegetated	Shallow	hcra	6	crevice	large	81.19024653	9.926284928	0.207566115
2021-08-01T00:00:00Z	Vegetated	Shallow	hcra	4	crevice	medium	25.57264256	2.734045268	0.207566115
2021-08-01T00:00:00Z	Vegetated	Shallow	hcra	6	crevice	large	81.19024653	9.926284928	0.207566115
2021-08-01T00:00:00Z	Vegetated	Shallow	hcra	6	crevice	large	81.19024653	9.926284928	0.207566115
2021-08-01T00:00:00Z	Vegetated	Shallow	hcra	6	crevice	large	81.19024653	9.926284928	0.207566115
2021-08-01T00:00:00Z	Vegetated	Shallow	hcra	5	crevice	medium	45.56587708	3.021225578	0.207566115
2021-08-01T00:00:00Z	Vegetated	Shallow	hcra	2.5	crevice	small	10.75175649	2.520448597	0.207566115
2021-08-01T00:00:00Z	Vegetated	Shallow	hcra	2.5	crevice	small	10.75175649	2.520448597	0.207566115
2021-08-01T00:00:00Z	Vegetated	Shallow	hcra	5	crevice	medium	45.56587708	3.021225578	0.207566115
2021-08-01T00:00:00Z	Vegetated	Shallow	hcra	5	crevice	medium	45.56587708	3.021225578	0.207566115
2021-08-01T00:00:00Z	Vegetated	Shallow	hcra	5	crevice	medium	45.56587708	3.021225578	0.207566115
2021-08-01T00:00:00Z	Vegetated	Shallow	hcra	6	free	large	81.19024653	9.926284928	0.207566115
2021-08-01T00:00:00Z	Vegetated	Shallow	hcra	6	crevice	large	81.19024653	9.926284928	0.207566115
2021-08-01T00:00:00Z	Vegetated	Shallow	hcra	3	crevice	small	14.35196883	2.72497064	0.207566115
2021-08-01T00:00:00Z	Vegetated	Shallow	hcra	5	crevice	medium	45.56587708	3.021225578	0.207566115
2021-08-01T00:00:00Z	Vegetated	Shallow	hcra	5	crevice	medium	45.56587708	3.021225578	0.207566115
2021-08-01T00:00:00Z	Vegetated	Shallow	hcra	5	crevice	medium	45.56587708	3.021225578	0.207566115
2021-08-01T00:00:00Z	Vegetated	Shallow	hcra	6	crevice	large	81.19024653	9.926284928	0.207566115
2021-08-01T00:00:00Z	Vegetated	Shallow	hcra	4	crevice	medium	25.57264256	2.734045268	0.207566115
2021-08-01T00:00:00Z	Vegetated	Shallow	hcra	4	crevice	medium	25.57264256	2.734045268	0.207566115
2021-08-01T00:00:00Z	Vegetated	Shallow	hcra	2	crevice	small	8.054662667	2.253205364	0.207566115
2021-08-01T00:00:00Z	Vegetated	Shallow	hcra	3	crevice	small	14.35196883	2.72497064	0.207566115
2021-08-01T00:00:00Z	Vegetated	Shallow	hcra	3	crevice	small	14.35196883	2.72497064	0.207566115
2021-08-01T00:00:00Z	Isoyake	Shallow	hcra	5	burrow	medium	57.480308	4.472056879	0.207566115
2021-08-01T00:00:00Z	Isoyake	Shallow	hcra	5	burrow	medium	57.480308	4.472056879	0.207566115
2021-08-01T00:00:00Z	Isoyake	Shallow	hcra	3	crevice	small	19.9119868	4.133053739	0.207566115
2021-08-01T00:00:00Z	Isoyake	Shallow	hcra	4	crevice	medium	33.83115627	3.437792117	0.207566115
2021-08-01T00:00:00Z	Isoyake	Shallow	hcra	5	burrow	medium	57.480308	4.472056879	0.207566115
2021-09-01T00:00:00Z	Vegetated	Deep	hcra	5	crevice	medium	57.26396247	4.275872361	0.207566115
2021-09-01T00:00:00Z	Vegetated	Shallow	hcra	5	crevice	medium	45.56587708	3.021225578	0.207566115
2021-09-01T00:00:00Z	Vegetated	Shallow	hcra	5.5	crevice	medium	60.82355459	5.258231184	0.207566115
2021-09-01T00:00:00Z	Vegetated	Shallow	hcra	5.5	crevice	medium	60.82355459	5.258231184	0.207566115
2021-09-01T00:00:00Z	Vegetated	Shallow	hcra	3	crevice	small	14.35196883	2.72497064	0.207566115
2021-09-01T00:00:00Z	Vegetated	Shallow	hcra	3	crevice	small	14.35196883	2.72497064	0.207566115
2021-09-01T00:00:00Z	Vegetated	Shallow	hcra	4	crevice	medium	25.57264256	2.734045268	0.207566115
2021-09-01T00:00:00Z	Vegetated	Shallow	hcra	4	crevice	medium	25.57264256	2.734045268	0.207566115
2021-09-01T00:00:00Z	Vegetated	Shallow	hcra	6	crevice	large	81.19024653	9.926284928	0.207566115
2021-09-01T00:00:00Z	Vegetated	Shallow	hcra	5	free	medium	45.56587708	3.021225578	0.207566115
2021-09-01T00:00:00Z	Vegetated	Shallow	hcra	4	free	medium	25.57264256	2.734045268	0.207566115
2021-09-01T00:00:00Z	Vegetated	Shallow	hcra	3	burrow	small	14.35196883	2.72497064	0.207566115
2021-09-01T00:00:00Z	Vegetated	Shallow	hcra	3	burrow	small	14.35196883	2.72497064	0.207566115
2021-09-01T00:00:00Z	Vegetated	Shallow	hcra	3	burrow	small	14.35196883	2.72497064	0.207566115
2021-09-01T00:00:00Z	Vegetated	Shallow	hcra	3	burrow	small	14.35196883	2.72497064	0.207566115
2021-09-01T00:00:00Z	Vegetated	Shallow	hcra	3	burrow	small	14.35196883	2.72497064	0.207566115
2021-09-01T00:00:00Z	Vegetated	Shallow	hcra	3	burrow	small	14.35196883	2.72497064	0.207566115
2021-09-01T00:00:00Z	Vegetated	Shallow	hcra	4	crevice	medium	25.57264256	2.734045268	0.207566115
2021-09-01T00:00:00Z	Vegetated	Shallow	hcra	4	crevice	medium	25.57264256	2.734045268	0.207566115
2021-09-01T00:00:00Z	Vegetated	Shallow	hcra	4	crevice	medium	25.57264256	2.734045268	0.207566115
2021-09-01T00:00:00Z	Vegetated	Shallow	hcra	5	crevice	medium	45.56587708	3.021225578	0.207566115
2021-09-01T00:00:00Z	Vegetated	Shallow	hcra	3	crevice	small	14.35196883	2.72497064	0.207566115
2021-09-01T00:00:00Z	Vegetated	Shallow	hcra	3	crevice	small	14.35196883	2.72497064	0.207566115
2021-09-01T00:00:00Z	Vegetated	Shallow	hcra	5	crevice	medium	45.56587708	3.021225578	0.207566115
2021-09-01T00:00:00Z	Vegetated	Shallow	hcra	5	crevice	medium	45.56587708	3.021225578	0.207566115
2021-09-01T00:00:00Z	Vegetated	Shallow	hcra	5	crevice	medium	45.56587708	3.021225578	0.207566115
2021-09-01T00:00:00Z	Vegetated	Shallow	hcra	5	crevice	medium	45.56587708	3.021225578	0.207566115
2021-09-01T00:00:00Z	Vegetated	Shallow	hcra	3	crevice	small	14.35196883	2.72497064	0.207566115
2021-09-01T00:00:00Z	Vegetated	Shallow	hcra	4	crevice	medium	25.57264256	2.734045268	0.207566115
2021-09-01T00:00:00Z	Vegetated	Shallow	hcra	4	crevice	medium	25.57264256	2.734045268	0.207566115
2021-09-01T00:00:00Z	Vegetated	Shallow	hcra	2	crevice	small	8.054662667	2.253205364	0.207566115
2021-09-01T00:00:00Z	Vegetated	Shallow	hcra	2	crevice	small	8.054662667	2.253205364	0.207566115
2021-09-01T00:00:00Z	Vegetated	Shallow	hcra	2	crevice	small	8.054662667	2.253205364	0.207566115
2021-09-01T00:00:00Z	Vegetated	Shallow	hcra	5	crevice	medium	45.56587708	3.021225578	0.207566115
2021-09-01T00:00:00Z	Vegetated	Shallow	hcra	5	crevice	medium	45.56587708	3.021225578	0.207566115
2021-09-01T00:00:00Z	Vegetated	Shallow	hcra	5	crevice	medium	45.56587708	3.021225578	0.207566115
2021-09-01T00:00:00Z	Vegetated	Shallow	hcra	3	crevice	small	14.35196883	2.72497064	0.207566115
2021-09-01T00:00:00Z	Vegetated	Shallow	hcra	3	crevice	small	14.35196883	2.72497064	0.207566115
2021-09-01T00:00:00Z	Vegetated	Shallow	hcra	3	crevice	small	14.35196883	2.72497064	0.207566115
2021-09-01T00:00:00Z	Vegetated	Shallow	hcra	3	crevice	small	14.35196883	2.72497064	0.207566115
2021-09-01T00:00:00Z	Vegetated	Shallow	hcra	4	crevice	medium	25.57264256	2.734045268	0.207566115
2021-09-01T00:00:00Z	Vegetated	Shallow	hcra	4	crevice	medium	25.57264256	2.734045268	0.207566115
2021-09-01T00:00:00Z	Vegetated	Shallow	hcra	4	crevice	medium	25.57264256	2.734045268	0.207566115
2021-09-01T00:00:00Z	Vegetated	Shallow	hcra	4	crevice	medium	25.57264256	2.734045268	0.207566115
2021-09-01T00:00:00Z	Vegetated	Shallow	hcra	2	burrow	small	8.054662667	2.253205364	0.207566115
2021-09-01T00:00:00Z	Vegetated	Shallow	hcra	3	crevice	small	14.35196883	2.72497064	0.207566115
2021-09-01T00:00:00Z	Vegetated	Shallow	hcra	3	crevice	small	14.35196883	2.72497064	0.207566115
2021-09-01T00:00:00Z	Vegetated	Shallow	hcra	2	crevice	small	8.054662667	2.253205364	0.207566115
2021-09-01T00:00:00Z	Vegetated	Shallow	hcra	2	crevice	small	8.054662667	2.253205364	0.207566115
2021-09-01T00:00:00Z	Vegetated	Shallow	hcra	5	crevice	medium	45.56587708	3.021225578	0.207566115
2021-09-01T00:00:00Z	Vegetated	Shallow	hcra	5	crevice	medium	45.56587708	3.021225578	0.207566115
2021-09-01T00:00:00Z	Vegetated	Shallow	hcra	4	crevice	medium	25.57264256	2.734045268	0.207566115
2021-09-01T00:00:00Z	Vegetated	Shallow	hcra	5	crevice	medium	45.56587708	3.021225578	0.207566115
2021-09-01T00:00:00Z	Vegetated	Shallow	hcra	5	crevice	medium	45.56587708	3.021225578	0.207566115
2021-09-01T00:00:00Z	Vegetated	Shallow	hcra	3	crevice	small	14.35196883	2.72497064	0.207566115
2021-09-01T00:00:00Z	Vegetated	Shallow	hcra	3	crevice	small	14.35196883	2.72497064	0.207566115
2021-09-01T00:00:00Z	Vegetated	Shallow	hcra	3	crevice	small	14.35196883	2.72497064	0.207566115
2021-09-01T00:00:00Z	Vegetated	Shallow	hcra	3	crevice	small	14.35196883	2.72497064	0.207566115
2021-09-01T00:00:00Z	Vegetated	Shallow	hcra	5	burrow	medium	45.56587708	3.021225578	0.207566115
2021-09-01T00:00:00Z	Vegetated	Shallow	hcra	5	crevice	medium	45.56587708	3.021225578	0.207566115
2021-09-01T00:00:00Z	Vegetated	Shallow	hcra	5	crevice	medium	45.56587708	3.021225578	0.207566115
2021-09-01T00:00:00Z	Vegetated	Shallow	hcra	5	crevice	medium	45.56587708	3.021225578	0.207566115
2021-09-01T00:00:00Z	Vegetated	Shallow	hcra	5	crevice	medium	45.56587708	3.021225578	0.207566115
2021-09-01T00:00:00Z	Vegetated	Shallow	hcra	5	crevice	medium	45.56587708	3.021225578	0.207566115
2021-09-01T00:00:00Z	Vegetated	Shallow	hcra	5	crevice	medium	45.56587708	3.021225578	0.207566115
2021-09-01T00:00:00Z	Vegetated	Shallow	hcra	4	crevice	medium	25.57264256	2.734045268	0.207566115
2021-09-01T00:00:00Z	Vegetated	Shallow	hcra	5	crevice	medium	45.56587708	3.021225578	0.207566115
2021-09-01T00:00:00Z	Vegetated	Shallow	hcra	4	crevice	medium	25.57264256	2.734045268	0.207566115
2021-09-01T00:00:00Z	Vegetated	Shallow	hcra	4	crevice	medium	25.57264256	2.734045268	0.207566115
2021-09-01T00:00:00Z	Vegetated	Shallow	hcra	4	crevice	medium	25.57264256	2.734045268	0.207566115
2021-09-01T00:00:00Z	Vegetated	Shallow	hcra	4	crevice	medium	25.57264256	2.734045268	0.207566115
2021-09-01T00:00:00Z	Vegetated	Shallow	hcra	4	crevice	medium	25.57264256	2.734045268	0.207566115
2021-09-01T00:00:00Z	Vegetated	Shallow	hcra	4	burrow	medium	25.57264256	2.734045268	0.207566115
2021-09-01T00:00:00Z	Vegetated	Shallow	hcra	4	burrow	medium	25.57264256	2.734045268	0.207566115
2021-09-01T00:00:00Z	Vegetated	Shallow	hcra	4	burrow	medium	25.57264256	2.734045268	0.207566115
2021-09-01T00:00:00Z	Vegetated	Shallow	hcra	3	burrow	small	14.35196883	2.72497064	0.207566115
2021-09-01T00:00:00Z	Vegetated	Shallow	hcra	3	crevice	small	14.35196883	2.72497064	0.207566115
2021-09-01T00:00:00Z	Isoyake	Deep	hcra	5	free	medium	50.80837575	4.792638308	0.207566115
2021-09-01T00:00:00Z	Isoyake	Shallow	hcra	4	burrow	medium	33.83115627	3.437792117	0.207566115
2021-09-01T00:00:00Z	Isoyake	Shallow	hcra	5	crevice	medium	57.480308	4.472056879	0.207566115
2021-09-01T00:00:00Z	Isoyake	Shallow	hcra	5	crevice	medium	57.480308	4.472056879	0.207566115
2021-10-01T00:00:00Z	Vegetated	Deep	hcra	5	crevice	medium	57.26396247	4.275872361	0.207566115
2021-10-01T00:00:00Z	Vegetated	Deep	hcra	4	crevice	medium	34.32862998	6.512273617	0.207566115
2021-10-01T00:00:00Z	Vegetated	Shallow	hcra	5	crevice	medium	45.56587708	3.021225578	0.207566115
2021-10-01T00:00:00Z	Vegetated	Shallow	hcra	5	crevice	medium	45.56587708	3.021225578	0.207566115
2021-10-01T00:00:00Z	Vegetated	Shallow	hcra	5	crevice	medium	45.56587708	3.021225578	0.207566115
2021-10-01T00:00:00Z	Vegetated	Shallow	hcra	4	crevice	medium	25.57264256	2.734045268	0.207566115
2021-10-01T00:00:00Z	Vegetated	Shallow	hcra	5	crevice	medium	45.56587708	3.021225578	0.207566115
2021-10-01T00:00:00Z	Vegetated	Shallow	hcra	5	crevice	medium	45.56587708	3.021225578	0.207566115
2021-10-01T00:00:00Z	Vegetated	Shallow	hcra	5	crevice	medium	45.56587708	3.021225578	0.207566115
2021-10-01T00:00:00Z	Vegetated	Shallow	hcra	4	crevice	medium	25.57264256	2.734045268	0.207566115
2021-10-01T00:00:00Z	Vegetated	Shallow	hcra	3	crevice	small	14.35196883	2.72497064	0.207566115
2021-10-01T00:00:00Z	Vegetated	Shallow	hcra	5	crevice	medium	45.56587708	3.021225578	0.207566115
2021-10-01T00:00:00Z	Vegetated	Shallow	hcra	5	crevice	medium	45.56587708	3.021225578	0.207566115
2021-10-01T00:00:00Z	Vegetated	Shallow	hcra	5	crevice	medium	45.56587708	3.021225578	0.207566115
2021-10-01T00:00:00Z	Vegetated	Shallow	hcra	5	crevice	medium	45.56587708	3.021225578	0.207566115
2021-10-01T00:00:00Z	Vegetated	Shallow	hcra	3	crevice	small	14.35196883	2.72497064	0.207566115
2021-10-01T00:00:00Z	Vegetated	Shallow	hcra	5	crevice	medium	45.56587708	3.021225578	0.207566115
2021-10-01T00:00:00Z	Vegetated	Shallow	hcra	5	crevice	medium	45.56587708	3.021225578	0.207566115
2021-10-01T00:00:00Z	Vegetated	Shallow	hcra	5	crevice	medium	45.56587708	3.021225578	0.207566115
2021-10-01T00:00:00Z	Vegetated	Shallow	hcra	3	crevice	small	14.35196883	2.72497064	0.207566115
2021-10-01T00:00:00Z	Vegetated	Shallow	hcra	3	crevice	small	14.35196883	2.72497064	0.207566115
2021-10-01T00:00:00Z	Vegetated	Shallow	hcra	3	crevice	small	14.35196883	2.72497064	0.207566115
2021-10-01T00:00:00Z	Vegetated	Shallow	hcra	4	crevice	medium	25.57264256	2.734045268	0.207566115
2021-10-01T00:00:00Z	Vegetated	Shallow	hcra	3	burrow	small	14.35196883	2.72497064	0.207566115
2021-10-01T00:00:00Z	Vegetated	Shallow	hcra	3	burrow	small	14.35196883	2.72497064	0.207566115
2021-10-01T00:00:00Z	Vegetated	Shallow	hcra	3	crevice	small	14.35196883	2.72497064	0.207566115
2021-10-01T00:00:00Z	Vegetated	Shallow	hcra	5	crevice	medium	45.56587708	3.021225578	0.207566115
2021-10-01T00:00:00Z	Vegetated	Shallow	hcra	5	crevice	medium	45.56587708	3.021225578	0.207566115
2021-10-01T00:00:00Z	Vegetated	Shallow	hcra	6	crevice	large	81.19024653	9.926284928	0.207566115
2021-10-01T00:00:00Z	Vegetated	Shallow	hcra	6	crevice	large	81.19024653	9.926284928	0.207566115
2021-10-01T00:00:00Z	Vegetated	Shallow	hcra	3	crevice	small	14.35196883	2.72497064	0.207566115
2021-10-01T00:00:00Z	Vegetated	Shallow	hcra	3	crevice	small	14.35196883	2.72497064	0.207566115
2021-10-01T00:00:00Z	Vegetated	Shallow	hcra	3	crevice	small	14.35196883	2.72497064	0.207566115
2021-10-01T00:00:00Z	Vegetated	Shallow	hcra	3	crevice	small	14.35196883	2.72497064	0.207566115
2021-10-01T00:00:00Z	Vegetated	Shallow	hcra	3	crevice	small	14.35196883	2.72497064	0.207566115
2021-10-01T00:00:00Z	Vegetated	Shallow	hcra	4	crevice	medium	25.57264256	2.734045268	0.207566115
2021-10-01T00:00:00Z	Vegetated	Shallow	hcra	4	crevice	medium	25.57264256	2.734045268	0.207566115
2021-10-01T00:00:00Z	Vegetated	Shallow	hcra	4	crevice	medium	25.57264256	2.734045268	0.207566115
2021-10-01T00:00:00Z	Vegetated	Shallow	hcra	4	crevice	medium	25.57264256	2.734045268	0.207566115
2021-10-01T00:00:00Z	Vegetated	Shallow	hcra	4	crevice	medium	25.57264256	2.734045268	0.207566115
2021-10-01T00:00:00Z	Vegetated	Shallow	hcra	4	crevice	medium	25.57264256	2.734045268	0.207566115
2021-10-01T00:00:00Z	Vegetated	Shallow	hcra	2	crevice	small	8.054662667	2.253205364	0.207566115
2021-10-01T00:00:00Z	Vegetated	Shallow	hcra	2	crevice	small	8.054662667	2.253205364	0.207566115
2021-10-01T00:00:00Z	Vegetated	Shallow	hcra	2	crevice	small	8.054662667	2.253205364	0.207566115
2021-10-01T00:00:00Z	Vegetated	Shallow	hcra	3	crevice	small	14.35196883	2.72497064	0.207566115
2021-10-01T00:00:00Z	Vegetated	Shallow	hcra	4	crevice	medium	25.57264256	2.734045268	0.207566115
2021-10-01T00:00:00Z	Vegetated	Shallow	hcra	5	crevice	medium	45.56587708	3.021225578	0.207566115
2021-10-01T00:00:00Z	Vegetated	Shallow	hcra	5	crevice	medium	45.56587708	3.021225578	0.207566115
2021-10-01T00:00:00Z	Vegetated	Shallow	hcra	2	burrow	small	8.054662667	2.253205364	0.207566115
2021-10-01T00:00:00Z	Vegetated	Shallow	hcra	2	burrow	small	8.054662667	2.253205364	0.207566115
2021-10-01T00:00:00Z	Vegetated	Shallow	hcra	2	burrow	small	8.054662667	2.253205364	0.207566115
2021-10-01T00:00:00Z	Vegetated	Shallow	hcra	2	crevice	small	8.054662667	2.253205364	0.207566115
2021-10-01T00:00:00Z	Vegetated	Shallow	hcra	3	crevice	small	14.35196883	2.72497064	0.207566115
2021-10-01T00:00:00Z	Vegetated	Shallow	hcra	3	crevice	small	14.35196883	2.72497064	0.207566115
2021-10-01T00:00:00Z	Vegetated	Shallow	hcra	5	crevice	medium	45.56587708	3.021225578	0.207566115
2021-10-01T00:00:00Z	Vegetated	Shallow	hcra	5	crevice	medium	45.56587708	3.021225578	0.207566115
2021-10-01T00:00:00Z	Vegetated	Shallow	hcra	2	crevice	small	8.054662667	2.253205364	0.207566115
2021-10-01T00:00:00Z	Vegetated	Shallow	hcra	3	crevice	small	14.35196883	2.72497064	0.207566115
2021-10-01T00:00:00Z	Vegetated	Shallow	hcra	5	crevice	medium	45.56587708	3.021225578	0.207566115
2021-10-01T00:00:00Z	Vegetated	Shallow	hcra	5	crevice	medium	45.56587708	3.021225578	0.207566115
2021-10-01T00:00:00Z	Vegetated	Shallow	hcra	5	crevice	medium	45.56587708	3.021225578	0.207566115
2021-10-01T00:00:00Z	Vegetated	Shallow	hcra	2	crevice	small	8.054662667	2.253205364	0.207566115
2021-10-01T00:00:00Z	Vegetated	Shallow	hcra	5	crevice	medium	45.56587708	3.021225578	0.207566115
2021-10-01T00:00:00Z	Vegetated	Shallow	hcra	2	burrow	small	8.054662667	2.253205364	0.207566115
2021-10-01T00:00:00Z	Vegetated	Shallow	hcra	3	crevice	small	14.35196883	2.72497064	0.207566115
2021-10-01T00:00:00Z	Vegetated	Shallow	hcra	3	crevice	small	14.35196883	2.72497064	0.207566115
2021-10-01T00:00:00Z	Vegetated	Shallow	hcra	3	crevice	small	14.35196883	2.72497064	0.207566115
2021-10-01T00:00:00Z	Vegetated	Shallow	hcra	5	crevice	medium	45.56587708	3.021225578	0.207566115
2021-10-01T00:00:00Z	Vegetated	Shallow	hcra	5	crevice	medium	45.56587708	3.021225578	0.207566115
2021-10-01T00:00:00Z	Vegetated	Shallow	hcra	5	crevice	medium	45.56587708	3.021225578	0.207566115
2021-10-01T00:00:00Z	Vegetated	Shallow	hcra	3	burrow	small	14.35196883	2.72497064	0.207566115
2021-10-01T00:00:00Z	Vegetated	Shallow	hcra	3	burrow	small	14.35196883	2.72497064	0.207566115
2021-10-01T00:00:00Z	Vegetated	Shallow	hcra	3	burrow	small	14.35196883	2.72497064	0.207566115
2021-10-01T00:00:00Z	Vegetated	Shallow	hcra	5	crevice	medium	45.56587708	3.021225578	0.207566115
2021-10-01T00:00:00Z	Isoyake	Shallow	hcra	4	burrow	medium	33.83115627	3.437792117	0.207566115
2021-10-01T00:00:00Z	Isoyake	Shallow	hcra	4.5	burrow	medium	44.09790565	3.000222138	0.207566115
2021-10-01T00:00:00Z	Isoyake	Shallow	hcra	5	burrow	medium	57.480308	4.472056879	0.207566115
2021-10-01T00:00:00Z	Isoyake	Shallow	hcra	4	crevice	medium	33.83115627	3.437792117	0.207566115
2021-11-01T00:00:00Z	Vegetated	Deep	hcra	5.5	crevice	medium	73.95948169	5.522518699	0.207566115
2021-11-01T00:00:00Z	Vegetated	Deep	hcra	6	crevice	large	95.52264103	11.97385961	0.207566115
2021-11-01T00:00:00Z	Vegetated	Deep	hcra	6	crevice	large	95.52264103	11.97385961	0.207566115
2021-11-01T00:00:00Z	Vegetated	Deep	hcra	6	crevice	large	95.52264103	11.97385961	0.207566115
2021-11-01T00:00:00Z	Vegetated	Deep	hcra	6	crevice	large	95.52264103	11.97385961	0.207566115
2021-11-01T00:00:00Z	Vegetated	Shallow	hcra	5	crevice	medium	45.56587708	3.021225578	0.207566115
2021-11-01T00:00:00Z	Vegetated	Shallow	hcra	5	crevice	medium	45.56587708	3.021225578	0.207566115
2021-11-01T00:00:00Z	Vegetated	Shallow	hcra	4	crevice	medium	25.57264256	2.734045268	0.207566115
2021-11-01T00:00:00Z	Vegetated	Shallow	hcra	5	crevice	medium	45.56587708	3.021225578	0.207566115
2021-11-01T00:00:00Z	Vegetated	Shallow	hcra	6	crevice	large	81.19024653	9.926284928	0.207566115
2021-11-01T00:00:00Z	Vegetated	Shallow	hcra	3	crevice	small	14.35196883	2.72497064	0.207566115
2021-11-01T00:00:00Z	Vegetated	Shallow	hcra	3	crevice	small	14.35196883	2.72497064	0.207566115
2021-11-01T00:00:00Z	Vegetated	Shallow	hcra	3	crevice	small	14.35196883	2.72497064	0.207566115
2021-11-01T00:00:00Z	Vegetated	Shallow	hcra	3	crevice	small	14.35196883	2.72497064	0.207566115
2021-11-01T00:00:00Z	Vegetated	Shallow	hcra	4	crevice	medium	25.57264256	2.734045268	0.207566115
2021-11-01T00:00:00Z	Vegetated	Shallow	hcra	3	crevice	small	14.35196883	2.72497064	0.207566115
2021-11-01T00:00:00Z	Vegetated	Shallow	hcra	4	crevice	medium	25.57264256	2.734045268	0.207566115
2021-11-01T00:00:00Z	Vegetated	Shallow	hcra	5	burrow	medium	45.56587708	3.021225578	0.207566115
2021-11-01T00:00:00Z	Vegetated	Shallow	hcra	5	burrow	medium	45.56587708	3.021225578	0.207566115
2021-11-01T00:00:00Z	Vegetated	Shallow	hcra	4	crevice	medium	25.57264256	2.734045268	0.207566115
2021-11-01T00:00:00Z	Vegetated	Shallow	hcra	4	crevice	medium	25.57264256	2.734045268	0.207566115
2021-11-01T00:00:00Z	Vegetated	Shallow	hcra	3	crevice	small	14.35196883	2.72497064	0.207566115
2021-11-01T00:00:00Z	Vegetated	Shallow	hcra	3	crevice	small	14.35196883	2.72497064	0.207566115
2021-11-01T00:00:00Z	Vegetated	Shallow	hcra	4	burrow	medium	25.57264256	2.734045268	0.207566115
2021-11-01T00:00:00Z	Vegetated	Shallow	hcra	4	burrow	medium	25.57264256	2.734045268	0.207566115
2021-11-01T00:00:00Z	Vegetated	Shallow	hcra	3	crevice	small	14.35196883	2.72497064	0.207566115
2021-11-01T00:00:00Z	Vegetated	Shallow	hcra	5	crevice	medium	45.56587708	3.021225578	0.207566115
2021-11-01T00:00:00Z	Vegetated	Shallow	hcra	5	crevice	medium	45.56587708	3.021225578	0.207566115
2021-11-01T00:00:00Z	Vegetated	Shallow	hcra	3	crevice	small	14.35196883	2.72497064	0.207566115
2021-11-01T00:00:00Z	Vegetated	Shallow	hcra	5	crevice	medium	45.56587708	3.021225578	0.207566115
2021-11-01T00:00:00Z	Vegetated	Shallow	hcra	4	crevice	medium	25.57264256	2.734045268	0.207566115
2021-11-01T00:00:00Z	Vegetated	Shallow	hcra	4	crevice	medium	25.57264256	2.734045268	0.207566115
2021-11-01T00:00:00Z	Vegetated	Shallow	hcra	5.5	crevice	medium	60.82355459	5.258231184	0.207566115
2021-11-01T00:00:00Z	Vegetated	Shallow	hcra	5	crevice	medium	45.56587708	3.021225578	0.207566115
2021-11-01T00:00:00Z	Vegetated	Shallow	hcra	6	crevice	large	81.19024653	9.926284928	0.207566115
2021-11-01T00:00:00Z	Vegetated	Shallow	hcra	5	crevice	medium	45.56587708	3.021225578	0.207566115
2021-11-01T00:00:00Z	Vegetated	Shallow	hcra	4	crevice	medium	25.57264256	2.734045268	0.207566115
2021-11-01T00:00:00Z	Vegetated	Shallow	hcra	5	crevice	medium	45.56587708	3.021225578	0.207566115
2021-11-01T00:00:00Z	Vegetated	Shallow	hcra	5	crevice	medium	45.56587708	3.021225578	0.207566115
2021-11-01T00:00:00Z	Vegetated	Shallow	hcra	4.5	crevice	medium	34.13561026	2.580612319	0.207566115
2021-11-01T00:00:00Z	Vegetated	Shallow	hcra	3	crevice	small	14.35196883	2.72497064	0.207566115
2021-11-01T00:00:00Z	Vegetated	Shallow	hcra	3	crevice	small	14.35196883	2.72497064	0.207566115
2021-11-01T00:00:00Z	Vegetated	Shallow	hcra	4	crevice	medium	25.57264256	2.734045268	0.207566115
2021-11-01T00:00:00Z	Vegetated	Shallow	hcra	4	crevice	medium	25.57264256	2.734045268	0.207566115
2021-11-01T00:00:00Z	Vegetated	Shallow	hcra	5	crevice	medium	45.56587708	3.021225578	0.207566115
2021-11-01T00:00:00Z	Vegetated	Shallow	hcra	4	crevice	medium	25.57264256	2.734045268	0.207566115
2021-11-01T00:00:00Z	Vegetated	Shallow	hcra	4	crevice	medium	25.57264256	2.734045268	0.207566115
2021-11-01T00:00:00Z	Vegetated	Shallow	hcra	5	crevice	medium	45.56587708	3.021225578	0.207566115
2021-11-01T00:00:00Z	Vegetated	Shallow	hcra	5.5	crevice	medium	60.82355459	5.258231184	0.207566115
2021-11-01T00:00:00Z	Vegetated	Shallow	hcra	5	crevice	medium	45.56587708	3.021225578	0.207566115
2021-11-01T00:00:00Z	Vegetated	Shallow	hcra	5	crevice	medium	45.56587708	3.021225578	0.207566115
2021-11-01T00:00:00Z	Vegetated	Shallow	hcra	4	crevice	medium	25.57264256	2.734045268	0.207566115
2021-11-01T00:00:00Z	Vegetated	Shallow	hcra	4.5	crevice	medium	34.13561026	2.580612319	0.207566115
2021-11-01T00:00:00Z	Vegetated	Shallow	hcra	5	crevice	medium	45.56587708	3.021225578	0.207566115
2021-11-01T00:00:00Z	Vegetated	Shallow	hcra	5	crevice	medium	45.56587708	3.021225578	0.207566115
2021-11-01T00:00:00Z	Vegetated	Shallow	hcra	4	crevice	medium	25.57264256	2.734045268	0.207566115
2021-11-01T00:00:00Z	Vegetated	Shallow	hcra	3	crevice	small	14.35196883	2.72497064	0.207566115
2021-11-01T00:00:00Z	Vegetated	Shallow	hcra	4	crevice	medium	25.57264256	2.734045268	0.207566115
2021-11-01T00:00:00Z	Vegetated	Shallow	hcra	3	crevice	small	14.35196883	2.72497064	0.207566115
2021-11-01T00:00:00Z	Vegetated	Shallow	hcra	5	crevice	medium	45.56587708	3.021225578	0.207566115
2021-11-01T00:00:00Z	Vegetated	Shallow	hcra	4	crevice	medium	25.57264256	2.734045268	0.207566115
2021-11-01T00:00:00Z	Vegetated	Shallow	hcra	4	crevice	medium	25.57264256	2.734045268	0.207566115
2021-11-01T00:00:00Z	Vegetated	Shallow	hcra	5	crevice	medium	45.56587708	3.021225578	0.207566115
2021-11-01T00:00:00Z	Vegetated	Shallow	hcra	5	crevice	medium	45.56587708	3.021225578	0.207566115
2021-11-01T00:00:00Z	Vegetated	Shallow	hcra	4	crevice	medium	25.57264256	2.734045268	0.207566115
2021-11-01T00:00:00Z	Vegetated	Shallow	hcra	5	crevice	medium	45.56587708	3.021225578	0.207566115
2021-11-01T00:00:00Z	Vegetated	Shallow	hcra	4	crevice	medium	25.57264256	2.734045268	0.207566115
2021-11-01T00:00:00Z	Isoyake	Deep	hcra	4	crevice	medium	24.421606	1.752802991	0.207566115
2021-11-01T00:00:00Z	Isoyake	Shallow	hcra	6	crevice	large	97.66103713	16.99004645	0.207566115
2021-11-01T00:00:00Z	Isoyake	Shallow	hcra	5	crevice	medium	57.480308	4.472056879	0.207566115
2021-11-01T00:00:00Z	Isoyake	Shallow	hcra	6	crevice	large	97.66103713	16.99004645	0.207566115
2021-11-01T00:00:00Z	Isoyake	Shallow	hcra	6	crevice	large	97.66103713	16.99004645	0.207566115
2021-11-01T00:00:00Z	Isoyake	Shallow	hcra	5	crevice	medium	57.480308	4.472056879	0.207566115
2021-11-01T00:00:00Z	Isoyake	Shallow	hcra	5	crevice	medium	57.480308	4.472056879	0.207566115
2021-11-01T00:00:00Z	Isoyake	Shallow	hcra	4	crevice	medium	33.83115627	3.437792117	0.207566115
2021-12-01T00:00:00Z	Vegetated	Deep	hcra	3	crevice	small	20.57934493	6.730072887	0.207566115
2021-12-01T00:00:00Z	Vegetated	Deep	hcra	4	crevice	medium	34.32862998	6.512273617	0.207566115
2021-12-01T00:00:00Z	Vegetated	Deep	hcra	5	crevice	medium	57.26396247	4.275872361	0.207566115
2021-12-01T00:00:00Z	Vegetated	Deep	hcra	4	crevice	medium	34.32862998	6.512273617	0.207566115
2021-12-01T00:00:00Z	Vegetated	Deep	hcra	4	crevice	medium	34.32862998	6.512273617	0.207566115
2021-12-01T00:00:00Z	Vegetated	Deep	hcra	5	crevice	medium	57.26396247	4.275872361	0.207566115
2021-12-01T00:00:00Z	Vegetated	Shallow	hcra	3	crevice	small	14.35196883	2.72497064	0.207566115
2021-12-01T00:00:00Z	Vegetated	Shallow	hcra	4.5	crevice	medium	34.13561026	2.580612319	0.207566115
2021-12-01T00:00:00Z	Vegetated	Shallow	hcra	5	crevice	medium	45.56587708	3.021225578	0.207566115
2021-12-01T00:00:00Z	Vegetated	Shallow	hcra	5	crevice	medium	45.56587708	3.021225578	0.207566115
2021-12-01T00:00:00Z	Vegetated	Shallow	hcra	4	crevice	medium	25.57264256	2.734045268	0.207566115
2021-12-01T00:00:00Z	Vegetated	Shallow	hcra	5	crevice	medium	45.56587708	3.021225578	0.207566115
2021-12-01T00:00:00Z	Vegetated	Shallow	hcra	3.5	crevice	medium	19.15770782	2.811803739	0.207566115
2021-12-01T00:00:00Z	Vegetated	Shallow	hcra	3	crevice	small	14.35196883	2.72497064	0.207566115
2021-12-01T00:00:00Z	Vegetated	Shallow	hcra	4	crevice	medium	25.57264256	2.734045268	0.207566115
2021-12-01T00:00:00Z	Vegetated	Shallow	hcra	4	crevice	medium	25.57264256	2.734045268	0.207566115
2021-12-01T00:00:00Z	Vegetated	Shallow	hcra	5	crevice	medium	45.56587708	3.021225578	0.207566115
2021-12-01T00:00:00Z	Vegetated	Shallow	hcra	3	crevice	small	14.35196883	2.72497064	0.207566115
2021-12-01T00:00:00Z	Vegetated	Shallow	hcra	4	crevice	medium	25.57264256	2.734045268	0.207566115
2021-12-01T00:00:00Z	Vegetated	Shallow	hcra	4	crevice	medium	25.57264256	2.734045268	0.207566115
2021-12-01T00:00:00Z	Vegetated	Shallow	hcra	4	crevice	medium	25.57264256	2.734045268	0.207566115
2021-12-01T00:00:00Z	Vegetated	Shallow	hcra	5	crevice	medium	45.56587708	3.021225578	0.207566115
2021-12-01T00:00:00Z	Vegetated	Shallow	hcra	6	crevice	large	81.19024653	9.926284928	0.207566115
2021-12-01T00:00:00Z	Vegetated	Shallow	hcra	4	crevice	medium	25.57264256	2.734045268	0.207566115
2021-12-01T00:00:00Z	Vegetated	Shallow	hcra	6	crevice	large	81.19024653	9.926284928	0.207566115
2021-12-01T00:00:00Z	Vegetated	Shallow	hcra	4	crevice	medium	25.57264256	2.734045268	0.207566115
2021-12-01T00:00:00Z	Vegetated	Shallow	hcra	6	crevice	large	81.19024653	9.926284928	0.207566115
2021-12-01T00:00:00Z	Vegetated	Shallow	hcra	5	crevice	medium	45.56587708	3.021225578	0.207566115
2021-12-01T00:00:00Z	Vegetated	Shallow	hcra	5	crevice	medium	45.56587708	3.021225578	0.207566115
2021-12-01T00:00:00Z	Vegetated	Shallow	hcra	4	crevice	medium	25.57264256	2.734045268	0.207566115
2021-12-01T00:00:00Z	Vegetated	Shallow	hcra	7	crevice	large	144.6665038	30.02786415	0.207566115
2021-12-01T00:00:00Z	Vegetated	Shallow	hcra	4	crevice	medium	25.57264256	2.734045268	0.207566115
2021-12-01T00:00:00Z	Vegetated	Shallow	hcra	4	crevice	medium	25.57264256	2.734045268	0.207566115
2021-12-01T00:00:00Z	Vegetated	Shallow	hcra	4	crevice	medium	25.57264256	2.734045268	0.207566115
2021-12-01T00:00:00Z	Vegetated	Shallow	hcra	3.5	crevice	medium	19.15770782	2.811803739	0.207566115
2021-12-01T00:00:00Z	Vegetated	Shallow	hcra	3	crevice	small	14.35196883	2.72497064	0.207566115
2021-12-01T00:00:00Z	Vegetated	Shallow	hcra	4	crevice	medium	25.57264256	2.734045268	0.207566115
2021-12-01T00:00:00Z	Vegetated	Shallow	hcra	4	crevice	medium	25.57264256	2.734045268	0.207566115
2021-12-01T00:00:00Z	Vegetated	Shallow	hcra	5	crevice	medium	45.56587708	3.021225578	0.207566115
2021-12-01T00:00:00Z	Vegetated	Shallow	hcra	2	crevice	small	8.054662667	2.253205364	0.207566115
2021-12-01T00:00:00Z	Vegetated	Shallow	hcra	2	crevice	small	8.054662667	2.253205364	0.207566115
2021-12-01T00:00:00Z	Vegetated	Shallow	hcra	4	crevice	medium	25.57264256	2.734045268	0.207566115
2021-12-01T00:00:00Z	Vegetated	Shallow	hcra	5	crevice	medium	45.56587708	3.021225578	0.207566115
2021-12-01T00:00:00Z	Vegetated	Shallow	hcra	3	crevice	small	14.35196883	2.72497064	0.207566115
2021-12-01T00:00:00Z	Vegetated	Shallow	hcra	3	crevice	small	14.35196883	2.72497064	0.207566115
2021-12-01T00:00:00Z	Vegetated	Shallow	hcra	3	crevice	small	14.35196883	2.72497064	0.207566115
2021-12-01T00:00:00Z	Vegetated	Shallow	hcra	5	crevice	medium	45.56587708	3.021225578	0.207566115
2021-12-01T00:00:00Z	Vegetated	Shallow	hcra	3	crevice	small	14.35196883	2.72497064	0.207566115
2021-12-01T00:00:00Z	Vegetated	Shallow	hcra	3	crevice	small	14.35196883	2.72497064	0.207566115
2021-12-01T00:00:00Z	Vegetated	Shallow	hcra	2	crevice	small	8.054662667	2.253205364	0.207566115
2021-12-01T00:00:00Z	Vegetated	Shallow	hcra	5	crevice	medium	45.56587708	3.021225578	0.207566115
2021-12-01T00:00:00Z	Vegetated	Shallow	hcra	8	crevice	large	257.7698459	76.81591625	0.207566115
2021-12-01T00:00:00Z	Isoyake	Shallow	hcra	5	crevice	medium	57.480308	4.472056879	0.207566115
2021-12-01T00:00:00Z	Isoyake	Shallow	hcra	5	burrow	medium	57.480308	4.472056879	0.207566115
2021-12-01T00:00:00Z	Isoyake	Shallow	hcra	5	crevice	medium	57.480308	4.472056879	0.207566115
2021-12-01T00:00:00Z	Isoyake	Shallow	hcra	5	crevice	medium	57.480308	4.472056879	0.207566115
2021-12-01T00:00:00Z	Isoyake	Shallow	hcra	5	crevice	medium	57.480308	4.472056879	0.207566115
2021-12-01T00:00:00Z	Isoyake	Shallow	hcra	5	crevice	medium	57.480308	4.472056879	0.207566115
2021-12-01T00:00:00Z	Isoyake	Shallow	hcra	6	burrow	large	97.66103713	16.99004645	0.207566115
2021-12-01T00:00:00Z	Isoyake	Shallow	hcra	5	crevice	medium	57.480308	4.472056879	0.207566115
2021-12-01T00:00:00Z	Isoyake	Shallow	hcra	5	crevice	medium	57.480308	4.472056879	0.207566115
2021-12-01T00:00:00Z	Isoyake	Shallow	hcra	4	crevice	medium	33.83115627	3.437792117	0.207566115
2021-12-01T00:00:00Z	Isoyake	Shallow	hcra	4	crevice	medium	33.83115627	3.437792117	0.207566115
2021-12-01T00:00:00Z	Isoyake	Shallow	hcra	3	crevice	small	19.9119868	4.133053739	0.207566115
2021-12-01T00:00:00Z	Isoyake	Shallow	hcra	5	crevice	medium	57.480308	4.472056879	0.207566115
2021-12-01T00:00:00Z	Isoyake	Shallow	hcra	5	crevice	medium	57.480308	4.472056879	0.207566115
2021-12-01T00:00:00Z	Isoyake	Shallow	hcra	5	crevice	medium	57.480308	4.472056879	0.207566115
2021-12-01T00:00:00Z	Isoyake	Shallow	hcra	4	crevice	medium	33.83115627	3.437792117	0.207566115
2021-12-01T00:00:00Z	Isoyake	Shallow	hcra	5	crevice	medium	57.480308	4.472056879	0.207566115
2021-12-01T00:00:00Z	Isoyake	Shallow	hcra	4	crevice	medium	33.83115627	3.437792117	0.207566115
2021-12-01T00:00:00Z	Isoyake	Shallow	hcra	5	crevice	medium	57.480308	4.472056879	0.207566115
2020-09-01T00:00:00Z	Vegetated	Shallow	dset	6	crevice	large	111.1587066	6.031691622	0.163787712
2020-09-01T00:00:00Z	Vegetated	Shallow	dset	2.5	crevice	small	23.84611184	6.484047478	0.163787712
2020-09-01T00:00:00Z	Vegetated	Shallow	dset	4.5	crevice	medium	57.4688334	6.736455055	0.163787712
2020-09-01T00:00:00Z	Vegetated	Shallow	dset	5	crevice	medium	71.6038019	5.934991754	0.163787712
2020-09-01T00:00:00Z	Vegetated	Shallow	dset	6	crevice	large	111.1587066	6.031691622	0.163787712
2020-09-01T00:00:00Z	Vegetated	Shallow	dset	4.5	crevice	medium	57.4688334	6.736455055	0.163787712
2020-09-01T00:00:00Z	Vegetated	Shallow	dset	3.5	crevice	medium	37.01902522	7.149106959	0.163787712
2020-09-01T00:00:00Z	Vegetated	Deep	dset	6.5	crevice	large	138.1986629	9.522210597	0.163787712
2020-09-01T00:00:00Z	Vegetated	Deep	dset	5	crevice	medium	78.5401361	4.562601619	0.163787712
2020-09-01T00:00:00Z	Vegetated	Deep	dset	5	free	medium	78.5401361	4.562601619	0.163787712
2020-09-01T00:00:00Z	Vegetated	Deep	dset	6	free	large	114.4721335	6.420605951	0.163787712
2020-09-01T00:00:00Z	Vegetated	Deep	dset	5	free	medium	78.5401361	4.562601619	0.163787712
2020-09-01T00:00:00Z	Vegetated	Deep	dset	7	free	large	166.8429672	14.44236936	0.163787712
2020-09-01T00:00:00Z	Vegetated	Deep	dset	5	free	medium	78.5401361	4.562601619	0.163787712
2020-09-01T00:00:00Z	Vegetated	Deep	dset	6	free	large	114.4721335	6.420605951	0.163787712
2020-09-01T00:00:00Z	Vegetated	Deep	dset	6.5	crevice	large	138.1986629	9.522210597	0.163787712
2020-09-01T00:00:00Z	Vegetated	Deep	dset	8	free	large	243.1733808	31.15673038	0.163787712
2020-09-01T00:00:00Z	Vegetated	Deep	dset	7	free	large	166.8429672	14.44236936	0.163787712
2020-09-01T00:00:00Z	Vegetated	Deep	dset	5	crevice	medium	78.5401361	4.562601619	0.163787712
2020-09-01T00:00:00Z	Vegetated	Deep	dset	3	crevice	small	36.97220854	4.899361405	0.163787712
2020-09-01T00:00:00Z	Vegetated	Deep	dset	4	crevice	medium	53.88693989	4.873561327	0.163787712
2020-09-01T00:00:00Z	Vegetated	Deep	dset	6	free	large	114.4721335	6.420605951	0.163787712
2020-09-01T00:00:00Z	Vegetated	Deep	dset	9	free	large	354.4248469	61.30133039	0.163787712
2020-09-01T00:00:00Z	Vegetated	Deep	dset	6	free	large	114.4721335	6.420605951	0.163787712
2020-09-01T00:00:00Z	Vegetated	Deep	dset	6	crevice	large	114.4721335	6.420605951	0.163787712
2020-09-01T00:00:00Z	Vegetated	Deep	dset	6	crevice	large	114.4721335	6.420605951	0.163787712
2020-09-01T00:00:00Z	Vegetated	Deep	dset	7	free	large	166.8429672	14.44236936	0.163787712
2020-09-01T00:00:00Z	Vegetated	Deep	dset	6	crevice	large	114.4721335	6.420605951	0.163787712
2020-09-01T00:00:00Z	Vegetated	Deep	dset	6.5	crevice	large	138.1986629	9.522210597	0.163787712
2020-09-01T00:00:00Z	Vegetated	Deep	dset	3	crevice	small	36.97220854	4.899361405	0.163787712
2020-09-01T00:00:00Z	Vegetated	Deep	dset	6	crevice	large	114.4721335	6.420605951	0.163787712
2020-09-01T00:00:00Z	Vegetated	Deep	dset	6.5	free	large	138.1986629	9.522210597	0.163787712
2020-09-01T00:00:00Z	Vegetated	Deep	dset	7	free	large	166.8429672	14.44236936	0.163787712
2020-09-01T00:00:00Z	Vegetated	Deep	dset	5	free	medium	78.5401361	4.562601619	0.163787712
2020-09-01T00:00:00Z	Vegetated	Deep	dset	4.5	free	medium	65.05603425	4.693568675	0.163787712
2020-09-01T00:00:00Z	Vegetated	Deep	dset	4.5	free	medium	65.05603425	4.693568675	0.163787712
2020-09-01T00:00:00Z	Vegetated	Deep	dset	7	free	large	166.8429672	14.44236936	0.163787712
2020-09-01T00:00:00Z	Vegetated	Deep	dset	6	crevice	large	114.4721335	6.420605951	0.163787712
2020-09-01T00:00:00Z	Vegetated	Deep	dset	6	crevice	large	114.4721335	6.420605951	0.163787712
2020-09-01T00:00:00Z	Vegetated	Deep	dset	6.6	crevice	large	143.5042139	10.35333449	0.163787712
2020-09-01T00:00:00Z	Vegetated	Deep	dset	7	crevice	large	166.8429672	14.44236936	0.163787712
2020-09-01T00:00:00Z	Vegetated	Deep	dset	6.5	crevice	large	138.1986629	9.522210597	0.163787712
2020-09-01T00:00:00Z	Vegetated	Deep	dset	5	free	medium	78.5401361	4.562601619	0.163787712
2020-09-01T00:00:00Z	Vegetated	Deep	dset	6.5	free	large	138.1986629	9.522210597	0.163787712
2020-09-01T00:00:00Z	Vegetated	Deep	dset	5	free	medium	78.5401361	4.562601619	0.163787712
2020-09-01T00:00:00Z	Vegetated	Deep	dset	5	crevice	medium	78.5401361	4.562601619	0.163787712
2020-09-01T00:00:00Z	Vegetated	Deep	dset	4	crevice	medium	53.88693989	4.873561327	0.163787712
2020-09-01T00:00:00Z	Vegetated	Deep	dset	6.5	free	large	138.1986629	9.522210597	0.163787712
2020-09-01T00:00:00Z	Isoyake	Shallow	dset	6.5	free	large	173.0161912	23.36444438	0.163787712
2020-09-01T00:00:00Z	Isoyake	Shallow	dset	6.5	free	large	173.0161912	23.36444438	0.163787712
2020-09-01T00:00:00Z	Isoyake	Shallow	dset	7	free	large	229.2996444	36.65857021	0.163787712
2020-09-01T00:00:00Z	Isoyake	Shallow	dset	6.5	free	large	173.0161912	23.36444438	0.163787712
2020-09-01T00:00:00Z	Isoyake	Shallow	dset	6.5	free	large	173.0161912	23.36444438	0.163787712
2020-09-01T00:00:00Z	Isoyake	Shallow	dset	6.5	free	large	173.0161912	23.36444438	0.163787712
2020-09-01T00:00:00Z	Isoyake	Shallow	dset	7	free	large	229.2996444	36.65857021	0.163787712
2020-09-01T00:00:00Z	Isoyake	Shallow	dset	2	free	small	13.71630206	1.718732545	0.163787712
2020-09-01T00:00:00Z	Isoyake	Shallow	dset	4.5	crevice	medium	56.08157616	3.085839026	0.163787712
2020-09-01T00:00:00Z	Isoyake	Shallow	dset	4.5	free	medium	56.08157616	3.085839026	0.163787712
2020-09-01T00:00:00Z	Isoyake	Shallow	dset	4.5	free	medium	56.08157616	3.085839026	0.163787712
2020-09-01T00:00:00Z	Isoyake	Shallow	dset	4.5	free	medium	56.08157616	3.085839026	0.163787712
2020-09-01T00:00:00Z	Isoyake	Shallow	dset	4.5	free	medium	56.08157616	3.085839026	0.163787712
2020-09-01T00:00:00Z	Isoyake	Shallow	dset	4.5	free	medium	56.08157616	3.085839026	0.163787712
2020-09-01T00:00:00Z	Isoyake	Shallow	dset	3.5	crevice	medium	31.92911954	1.986950812	0.163787712
2020-09-01T00:00:00Z	Isoyake	Shallow	dset	5	free	medium	74.3253298	5.104968596	0.163787712
2020-09-01T00:00:00Z	Isoyake	Shallow	dset	4.5	free	medium	56.08157616	3.085839026	0.163787712
2020-09-01T00:00:00Z	Isoyake	Shallow	dset	5	free	medium	74.3253298	5.104968596	0.163787712
2020-09-01T00:00:00Z	Isoyake	Shallow	dset	5	free	medium	74.3253298	5.104968596	0.163787712
2020-09-01T00:00:00Z	Isoyake	Shallow	dset	6.5	free	large	173.0161912	23.36444438	0.163787712
2020-09-01T00:00:00Z	Isoyake	Shallow	dset	4.5	free	medium	56.08157616	3.085839026	0.163787712
2020-09-01T00:00:00Z	Isoyake	Shallow	dset	4.5	free	medium	56.08157616	3.085839026	0.163787712
2020-09-01T00:00:00Z	Isoyake	Shallow	dset	4.5	free	medium	56.08157616	3.085839026	0.163787712
2020-09-01T00:00:00Z	Isoyake	Shallow	dset	8	free	large	402.7510203	84.89266305	0.163787712
2020-09-01T00:00:00Z	Isoyake	Shallow	dset	6.5	free	large	173.0161912	23.36444438	0.163787712
2020-09-01T00:00:00Z	Isoyake	Shallow	dset	6	free	large	130.547967	14.49132064	0.163787712
2020-09-01T00:00:00Z	Isoyake	Shallow	dset	5	free	medium	74.3253298	5.104968596	0.163787712
2020-09-01T00:00:00Z	Isoyake	Shallow	dset	5.5	free	medium	98.50391212	8.708308319	0.163787712
2020-09-01T00:00:00Z	Isoyake	Shallow	dset	5	free	medium	74.3253298	5.104968596	0.163787712
2020-09-01T00:00:00Z	Isoyake	Shallow	dset	5	free	medium	74.3253298	5.104968596	0.163787712
2020-09-01T00:00:00Z	Isoyake	Shallow	dset	4.5	crevice	medium	56.08157616	3.085839026	0.163787712
2020-09-01T00:00:00Z	Isoyake	Deep	dset	6	free	large	113.6397467	8.616049451	0.163787712
2020-09-01T00:00:00Z	Isoyake	Deep	dset	6	free	large	113.6397467	8.616049451	0.163787712
2020-09-01T00:00:00Z	Isoyake	Deep	dset	4.5	free	medium	56.07835478	3.006479119	0.163787712
2020-09-01T00:00:00Z	Isoyake	Deep	dset	4.5	free	medium	56.07835478	3.006479119	0.163787712
2020-09-01T00:00:00Z	Isoyake	Deep	dset	4.5	free	medium	56.07835478	3.006479119	0.163787712
2020-09-01T00:00:00Z	Isoyake	Deep	dset	2	free	small	17.28105591	2.405398386	0.163787712
2020-09-01T00:00:00Z	Isoyake	Deep	dset	5	free	medium	70.96435529	3.73342973	0.163787712
2020-09-01T00:00:00Z	Isoyake	Deep	dset	6	free	large	113.6397467	8.616049451	0.163787712
2020-09-01T00:00:00Z	Isoyake	Deep	dset	5	free	medium	70.96435529	3.73342973	0.163787712
2020-09-01T00:00:00Z	Isoyake	Deep	dset	6	free	large	113.6397467	8.616049451	0.163787712
2020-09-01T00:00:00Z	Isoyake	Deep	dset	6.5	free	large	143.80542	13.5174679	0.163787712
2020-09-01T00:00:00Z	Isoyake	Deep	dset	5.5	free	medium	89.80184497	5.481511473	0.163787712
2020-09-01T00:00:00Z	Isoyake	Deep	dset	6	free	large	113.6397467	8.616049451	0.163787712
2020-09-01T00:00:00Z	Isoyake	Deep	dset	6	free	large	113.6397467	8.616049451	0.163787712
2020-09-01T00:00:00Z	Isoyake	Deep	dset	5	free	medium	70.96435529	3.73342973	0.163787712
2020-09-01T00:00:00Z	Isoyake	Deep	dset	5	free	medium	70.96435529	3.73342973	0.163787712
2020-09-01T00:00:00Z	Isoyake	Deep	dset	7	free	large	181.9785719	20.73868493	0.163787712
2020-09-01T00:00:00Z	Isoyake	Deep	dset	5.5	free	medium	89.80184497	5.481511473	0.163787712
2020-09-01T00:00:00Z	Isoyake	Deep	dset	6	free	large	113.6397467	8.616049451	0.163787712
2020-10-01T00:00:00Z	Vegetated	Deep	dset	6.5	free	large	138.1986629	9.522210597	0.163787712
2020-10-01T00:00:00Z	Vegetated	Deep	dset	6.5	free	large	138.1986629	9.522210597	0.163787712
2020-10-01T00:00:00Z	Vegetated	Deep	dset	7	free	large	166.8429672	14.44236936	0.163787712
2020-10-01T00:00:00Z	Vegetated	Deep	dset	6	free	large	114.4721335	6.420605951	0.163787712
2020-10-01T00:00:00Z	Vegetated	Deep	dset	6	free	large	114.4721335	6.420605951	0.163787712
2020-10-01T00:00:00Z	Vegetated	Deep	dset	8	free	large	243.1733808	31.15673038	0.163787712
2020-10-01T00:00:00Z	Vegetated	Deep	dset	8	free	large	243.1733808	31.15673038	0.163787712
2020-10-01T00:00:00Z	Vegetated	Deep	dset	5	crevice	medium	78.5401361	4.562601619	0.163787712
2020-10-01T00:00:00Z	Vegetated	Deep	dset	5	free	medium	78.5401361	4.562601619	0.163787712
2020-10-01T00:00:00Z	Vegetated	Deep	dset	5	free	medium	78.5401361	4.562601619	0.163787712
2020-10-01T00:00:00Z	Vegetated	Deep	dset	5	crevice	medium	78.5401361	4.562601619	0.163787712
2020-10-01T00:00:00Z	Vegetated	Deep	dset	5	free	medium	78.5401361	4.562601619	0.163787712
2020-10-01T00:00:00Z	Vegetated	Deep	dset	5	free	medium	78.5401361	4.562601619	0.163787712
2020-10-01T00:00:00Z	Vegetated	Deep	dset	7	free	large	166.8429672	14.44236936	0.163787712
2020-10-01T00:00:00Z	Vegetated	Deep	dset	5	free	medium	78.5401361	4.562601619	0.163787712
2020-10-01T00:00:00Z	Vegetated	Deep	dset	6	crevice	large	114.4721335	6.420605951	0.163787712
2020-10-01T00:00:00Z	Vegetated	Deep	dset	5.5	free	medium	94.8190748	4.916313143	0.163787712
2020-10-01T00:00:00Z	Vegetated	Deep	dset	5.5	free	medium	94.8190748	4.916313143	0.163787712
2020-10-01T00:00:00Z	Vegetated	Deep	dset	6	free	large	114.4721335	6.420605951	0.163787712
2020-10-01T00:00:00Z	Vegetated	Deep	dset	7	free	large	166.8429672	14.44236936	0.163787712
2020-10-01T00:00:00Z	Vegetated	Deep	dset	5.5	free	medium	94.8190748	4.916313143	0.163787712
2020-10-01T00:00:00Z	Vegetated	Deep	dset	6	free	large	114.4721335	6.420605951	0.163787712
2020-10-01T00:00:00Z	Vegetated	Deep	dset	6	free	large	114.4721335	6.420605951	0.163787712
2020-10-01T00:00:00Z	Vegetated	Deep	dset	6.5	crevice	large	138.1986629	9.522210597	0.163787712
2020-10-01T00:00:00Z	Vegetated	Deep	dset	7	free	large	166.8429672	14.44236936	0.163787712
2020-10-01T00:00:00Z	Vegetated	Deep	dset	5	free	medium	78.5401361	4.562601619	0.163787712
2020-10-01T00:00:00Z	Vegetated	Deep	dset	6	free	large	114.4721335	6.420605951	0.163787712
2020-10-01T00:00:00Z	Vegetated	Deep	dset	4.5	free	medium	65.05603425	4.693568675	0.163787712
2020-10-01T00:00:00Z	Vegetated	Deep	dset	5.5	free	medium	94.8190748	4.916313143	0.163787712
2020-10-01T00:00:00Z	Vegetated	Deep	dset	5	free	medium	78.5401361	4.562601619	0.163787712
2020-10-01T00:00:00Z	Vegetated	Deep	dset	5	crevice	medium	78.5401361	4.562601619	0.163787712
2020-10-01T00:00:00Z	Vegetated	Deep	dset	8	free	large	243.1733808	31.15673038	0.163787712
2020-10-01T00:00:00Z	Vegetated	Deep	dset	7	free	large	166.8429672	14.44236936	0.163787712
2020-10-01T00:00:00Z	Vegetated	Deep	dset	7	crevice	large	166.8429672	14.44236936	0.163787712
2020-10-01T00:00:00Z	Vegetated	Deep	dset	6.5	crevice	large	138.1986629	9.522210597	0.163787712
2020-10-01T00:00:00Z	Vegetated	Deep	dset	7	crevice	large	166.8429672	14.44236936	0.163787712
2020-10-01T00:00:00Z	Vegetated	Deep	dset	7	crevice	large	166.8429672	14.44236936	0.163787712
2020-10-01T00:00:00Z	Vegetated	Deep	dset	8	free	large	243.1733808	31.15673038	0.163787712
2020-10-01T00:00:00Z	Vegetated	Deep	dset	6	free	large	114.4721335	6.420605951	0.163787712
2020-10-01T00:00:00Z	Vegetated	Deep	dset	7	free	large	166.8429672	14.44236936	0.163787712
2020-10-01T00:00:00Z	Vegetated	Deep	dset	8	free	large	243.1733808	31.15673038	0.163787712
2020-10-01T00:00:00Z	Vegetated	Deep	dset	6	crevice	large	114.4721335	6.420605951	0.163787712
2020-10-01T00:00:00Z	Vegetated	Deep	dset	6	crevice	large	114.4721335	6.420605951	0.163787712
2020-10-01T00:00:00Z	Vegetated	Deep	dset	6	crevice	large	114.4721335	6.420605951	0.163787712
2020-10-01T00:00:00Z	Vegetated	Deep	dset	6	free	large	114.4721335	6.420605951	0.163787712
2020-10-01T00:00:00Z	Vegetated	Deep	dset	6.5	free	large	138.1986629	9.522210597	0.163787712
2020-10-01T00:00:00Z	Vegetated	Deep	dset	7	crevice	large	166.8429672	14.44236936	0.163787712
2020-10-01T00:00:00Z	Vegetated	Deep	dset	6.5	free	large	138.1986629	9.522210597	0.163787712
2020-10-01T00:00:00Z	Vegetated	Deep	dset	6.5	free	large	138.1986629	9.522210597	0.163787712
2020-10-01T00:00:00Z	Vegetated	Deep	dset	6.5	free	large	138.1986629	9.522210597	0.163787712
2020-10-01T00:00:00Z	Vegetated	Deep	dset	6.5	free	large	138.1986629	9.522210597	0.163787712
2020-10-01T00:00:00Z	Vegetated	Deep	dset	6.5	free	large	138.1986629	9.522210597	0.163787712
2020-10-01T00:00:00Z	Vegetated	Deep	dset	8	free	large	243.1733808	31.15673038	0.163787712
2020-10-01T00:00:00Z	Vegetated	Deep	dset	8	free	large	243.1733808	31.15673038	0.163787712
2020-10-01T00:00:00Z	Vegetated	Deep	dset	4.5	free	medium	65.05603425	4.693568675	0.163787712
2020-10-01T00:00:00Z	Vegetated	Deep	dset	6	crevice	large	114.4721335	6.420605951	0.163787712
2020-10-01T00:00:00Z	Vegetated	Deep	dset	6	crevice	large	114.4721335	6.420605951	0.163787712
2020-10-01T00:00:00Z	Vegetated	Deep	dset	5	free	medium	78.5401361	4.562601619	0.163787712
2020-10-01T00:00:00Z	Vegetated	Deep	dset	4.5	free	medium	65.05603425	4.693568675	0.163787712
2020-10-01T00:00:00Z	Vegetated	Deep	dset	4.5	free	medium	65.05603425	4.693568675	0.163787712
2020-10-01T00:00:00Z	Vegetated	Deep	dset	4.5	free	medium	65.05603425	4.693568675	0.163787712
2020-10-01T00:00:00Z	Vegetated	Deep	dset	9	free	large	354.4248469	61.30133039	0.163787712
2020-10-01T00:00:00Z	Vegetated	Shallow	dset	6.5	crevice	large	138.4991748	10.62815375	0.163787712
2020-10-01T00:00:00Z	Vegetated	Shallow	dset	1	burrow	small	12.32839308	4.829112072	0.163787712
2020-10-01T00:00:00Z	Vegetated	Shallow	dset	1	burrow	small	12.32839308	4.829112072	0.163787712
2020-10-01T00:00:00Z	Vegetated	Shallow	dset	1	burrow	small	12.32839308	4.829112072	0.163787712
2020-10-01T00:00:00Z	Vegetated	Shallow	dset	8	crevice	large	267.8911024	49.65092332	0.163787712
2020-10-01T00:00:00Z	Isoyake	Deep	dset	6.5	free	large	143.80542	13.5174679	0.163787712
2020-10-01T00:00:00Z	Isoyake	Deep	dset	7	free	large	181.9785719	20.73868493	0.163787712
2020-10-01T00:00:00Z	Isoyake	Deep	dset	5.5	free	medium	89.80184497	5.481511473	0.163787712
2020-10-01T00:00:00Z	Isoyake	Deep	dset	6	free	large	113.6397467	8.616049451	0.163787712
2020-10-01T00:00:00Z	Isoyake	Deep	dset	6	free	large	113.6397467	8.616049451	0.163787712
2020-10-01T00:00:00Z	Isoyake	Deep	dset	6	free	large	113.6397467	8.616049451	0.163787712
2020-10-01T00:00:00Z	Isoyake	Deep	dset	8	free	large	291.4138898	45.5989888	0.163787712
2020-10-01T00:00:00Z	Isoyake	Deep	dset	8.5	free	large	368.7697133	65.79181777	0.163787712
2020-10-01T00:00:00Z	Isoyake	Deep	dset	1.5	crevice	small	13.65605564	2.196390013	0.163787712
2020-10-01T00:00:00Z	Isoyake	Deep	dset	1.5	crevice	small	13.65605564	2.196390013	0.163787712
2020-10-01T00:00:00Z	Isoyake	Deep	dset	2	crevice	small	17.28105591	2.405398386	0.163787712
2020-10-01T00:00:00Z	Isoyake	Deep	dset	3	crevice	small	27.67325664	2.708710376	0.163787712
2020-10-01T00:00:00Z	Isoyake	Deep	dset	2	crevice	small	17.28105591	2.405398386	0.163787712
2020-10-01T00:00:00Z	Isoyake	Deep	dset	1.5	crevice	small	13.65605564	2.196390013	0.163787712
2020-10-01T00:00:00Z	Isoyake	Deep	dset	1.5	crevice	small	13.65605564	2.196390013	0.163787712
2020-10-01T00:00:00Z	Isoyake	Deep	dset	5.5	free	medium	89.80184497	5.481511473	0.163787712
2020-10-01T00:00:00Z	Isoyake	Deep	dset	5.5	free	medium	89.80184497	5.481511473	0.163787712
2020-10-01T00:00:00Z	Isoyake	Deep	dset	4	free	medium	44.31495026	2.818532912	0.163787712
2020-10-01T00:00:00Z	Isoyake	Deep	dset	1.5	crevice	small	13.65605564	2.196390013	0.163787712
2020-10-01T00:00:00Z	Isoyake	Deep	dset	5.5	free	medium	89.80184497	5.481511473	0.163787712
2020-10-01T00:00:00Z	Isoyake	Shallow	dset	5	free	medium	74.3253298	5.104968596	0.163787712
2020-10-01T00:00:00Z	Isoyake	Shallow	dset	4.5	free	medium	56.08157616	3.085839026	0.163787712
2020-10-01T00:00:00Z	Isoyake	Shallow	dset	9	free	large	707.4079194	185.7291588	0.163787712
2020-10-01T00:00:00Z	Isoyake	Shallow	dset	6	free	large	130.547967	14.49132064	0.163787712
2020-10-01T00:00:00Z	Isoyake	Shallow	dset	6	free	large	130.547967	14.49132064	0.163787712
2020-10-01T00:00:00Z	Isoyake	Shallow	dset	4	free	medium	42.31589948	2.217454457	0.163787712
2020-10-01T00:00:00Z	Isoyake	Shallow	dset	3.5	free	medium	31.92911954	1.986950812	0.163787712
2020-10-01T00:00:00Z	Isoyake	Shallow	dset	4.5	free	medium	56.08157616	3.085839026	0.163787712
2020-10-01T00:00:00Z	Isoyake	Shallow	dset	4.5	free	medium	56.08157616	3.085839026	0.163787712
2020-10-01T00:00:00Z	Isoyake	Shallow	dset	5.5	free	medium	98.50391212	8.708308319	0.163787712
2020-10-01T00:00:00Z	Isoyake	Shallow	dset	6	free	large	130.547967	14.49132064	0.163787712
2020-10-01T00:00:00Z	Isoyake	Shallow	dset	6	free	large	130.547967	14.49132064	0.163787712
2020-10-01T00:00:00Z	Isoyake	Shallow	dset	4.5	free	medium	56.08157616	3.085839026	0.163787712
2020-10-01T00:00:00Z	Isoyake	Shallow	dset	4.5	free	medium	56.08157616	3.085839026	0.163787712
2020-10-01T00:00:00Z	Isoyake	Shallow	dset	6	free	large	130.547967	14.49132064	0.163787712
2020-10-01T00:00:00Z	Isoyake	Shallow	dset	6	free	large	130.547967	14.49132064	0.163787712
2020-10-01T00:00:00Z	Isoyake	Shallow	dset	4	free	medium	42.31589948	2.217454457	0.163787712
2020-10-01T00:00:00Z	Isoyake	Shallow	dset	5.5	free	medium	98.50391212	8.708308319	0.163787712
2020-10-01T00:00:00Z	Isoyake	Shallow	dset	6.5	free	large	173.0161912	23.36444438	0.163787712
2020-10-01T00:00:00Z	Isoyake	Shallow	dset	7	free	large	229.2996444	36.65857021	0.163787712
2020-10-01T00:00:00Z	Isoyake	Shallow	dset	3.5	free	medium	31.92911954	1.986950812	0.163787712
2020-10-01T00:00:00Z	Isoyake	Shallow	dset	6.5	free	large	173.0161912	23.36444438	0.163787712
2020-10-01T00:00:00Z	Isoyake	Shallow	dset	6.5	free	large	173.0161912	23.36444438	0.163787712
2020-11-01T00:00:00Z	Vegetated	Deep	dset	5.5	free	medium	94.8190748	4.916313143	0.163787712
2020-11-01T00:00:00Z	Vegetated	Deep	dset	6	free	large	114.4721335	6.420605951	0.163787712
2020-11-01T00:00:00Z	Vegetated	Deep	dset	7	free	large	166.8429672	14.44236936	0.163787712
2020-11-01T00:00:00Z	Vegetated	Deep	dset	7	crevice	large	166.8429672	14.44236936	0.163787712
2020-11-01T00:00:00Z	Vegetated	Deep	dset	7	crevice	large	166.8429672	14.44236936	0.163787712
2020-11-01T00:00:00Z	Vegetated	Deep	dset	7	crevice	large	166.8429672	14.44236936	0.163787712
2020-11-01T00:00:00Z	Vegetated	Deep	dset	7	crevice	large	166.8429672	14.44236936	0.163787712
2020-11-01T00:00:00Z	Vegetated	Deep	dset	6	crevice	large	114.4721335	6.420605951	0.163787712
2020-11-01T00:00:00Z	Vegetated	Deep	dset	5	free	medium	78.5401361	4.562601619	0.163787712
2020-11-01T00:00:00Z	Vegetated	Deep	dset	5.5	crevice	medium	94.8190748	4.916313143	0.163787712
2020-11-01T00:00:00Z	Vegetated	Deep	dset	5.5	crevice	medium	94.8190748	4.916313143	0.163787712
2020-11-01T00:00:00Z	Vegetated	Deep	dset	5.5	crevice	medium	94.8190748	4.916313143	0.163787712
2020-11-01T00:00:00Z	Vegetated	Deep	dset	5.5	crevice	medium	94.8190748	4.916313143	0.163787712
2020-11-01T00:00:00Z	Vegetated	Deep	dset	5.5	crevice	medium	94.8190748	4.916313143	0.163787712
2020-11-01T00:00:00Z	Vegetated	Deep	dset	5.5	crevice	medium	94.8190748	4.916313143	0.163787712
2020-11-01T00:00:00Z	Vegetated	Deep	dset	6	crevice	large	114.4721335	6.420605951	0.163787712
2020-11-01T00:00:00Z	Vegetated	Deep	dset	5.5	crevice	medium	94.8190748	4.916313143	0.163787712
2020-11-01T00:00:00Z	Vegetated	Deep	dset	5.5	crevice	medium	94.8190748	4.916313143	0.163787712
2020-11-01T00:00:00Z	Vegetated	Deep	dset	6	crevice	large	114.4721335	6.420605951	0.163787712
2020-11-01T00:00:00Z	Vegetated	Deep	dset	4.5	crevice	medium	65.05603425	4.693568675	0.163787712
2020-11-01T00:00:00Z	Vegetated	Deep	dset	4.5	crevice	medium	65.05603425	4.693568675	0.163787712
2020-11-01T00:00:00Z	Vegetated	Deep	dset	4.5	crevice	medium	65.05603425	4.693568675	0.163787712
2020-11-01T00:00:00Z	Vegetated	Deep	dset	5.5	crevice	medium	94.8190748	4.916313143	0.163787712
2020-11-01T00:00:00Z	Vegetated	Deep	dset	6	crevice	large	114.4721335	6.420605951	0.163787712
2020-11-01T00:00:00Z	Vegetated	Deep	dset	7	crevice	large	166.8429672	14.44236936	0.163787712
2020-11-01T00:00:00Z	Vegetated	Deep	dset	6.5	crevice	large	138.1986629	9.522210597	0.163787712
2020-11-01T00:00:00Z	Vegetated	Deep	dset	6.5	crevice	large	138.1986629	9.522210597	0.163787712
2020-11-01T00:00:00Z	Vegetated	Deep	dset	5	crevice	medium	78.5401361	4.562601619	0.163787712
2020-11-01T00:00:00Z	Vegetated	Deep	dset	5	crevice	medium	78.5401361	4.562601619	0.163787712
2020-11-01T00:00:00Z	Vegetated	Deep	dset	6.5	crevice	large	138.1986629	9.522210597	0.163787712
2020-11-01T00:00:00Z	Vegetated	Deep	dset	5	crevice	medium	78.5401361	4.562601619	0.163787712
2020-11-01T00:00:00Z	Vegetated	Deep	dset	5	crevice	medium	78.5401361	4.562601619	0.163787712
2020-11-01T00:00:00Z	Vegetated	Deep	dset	6.5	free	large	138.1986629	9.522210597	0.163787712
2020-11-01T00:00:00Z	Vegetated	Deep	dset	6	free	large	114.4721335	6.420605951	0.163787712
2020-11-01T00:00:00Z	Vegetated	Deep	dset	5	free	medium	78.5401361	4.562601619	0.163787712
2020-11-01T00:00:00Z	Vegetated	Deep	dset	5	crevice	medium	78.5401361	4.562601619	0.163787712
2020-11-01T00:00:00Z	Vegetated	Deep	dset	4	crevice	medium	53.88693989	4.873561327	0.163787712
2020-11-01T00:00:00Z	Vegetated	Deep	dset	5.5	free	medium	94.8190748	4.916313143	0.163787712
2020-11-01T00:00:00Z	Vegetated	Deep	dset	5.5	crevice	medium	94.8190748	4.916313143	0.163787712
2020-11-01T00:00:00Z	Vegetated	Deep	dset	5.5	crevice	medium	94.8190748	4.916313143	0.163787712
2020-11-01T00:00:00Z	Vegetated	Deep	dset	6	crevice	large	114.4721335	6.420605951	0.163787712
2020-11-01T00:00:00Z	Vegetated	Deep	dset	7	crevice	large	166.8429672	14.44236936	0.163787712
2020-11-01T00:00:00Z	Vegetated	Deep	dset	7	crevice	large	166.8429672	14.44236936	0.163787712
2020-11-01T00:00:00Z	Vegetated	Deep	dset	6	crevice	large	114.4721335	6.420605951	0.163787712
2020-11-01T00:00:00Z	Vegetated	Deep	dset	6	crevice	large	114.4721335	6.420605951	0.163787712
2020-11-01T00:00:00Z	Vegetated	Deep	dset	5	crevice	medium	78.5401361	4.562601619	0.163787712
2020-11-01T00:00:00Z	Vegetated	Deep	dset	4.5	crevice	medium	65.05603425	4.693568675	0.163787712
2020-11-01T00:00:00Z	Vegetated	Deep	dset	4.5	crevice	medium	65.05603425	4.693568675	0.163787712
2020-11-01T00:00:00Z	Vegetated	Deep	dset	4.5	crevice	medium	65.05603425	4.693568675	0.163787712
2020-11-01T00:00:00Z	Vegetated	Deep	dset	4.5	crevice	medium	65.05603425	4.693568675	0.163787712
2020-11-01T00:00:00Z	Vegetated	Deep	dset	5	crevice	medium	78.5401361	4.562601619	0.163787712
2020-11-01T00:00:00Z	Vegetated	Deep	dset	7	crevice	large	166.8429672	14.44236936	0.163787712
2020-11-01T00:00:00Z	Vegetated	Deep	dset	5	crevice	medium	78.5401361	4.562601619	0.163787712
2020-11-01T00:00:00Z	Vegetated	Deep	dset	7	crevice	large	166.8429672	14.44236936	0.163787712
2020-11-01T00:00:00Z	Vegetated	Deep	dset	5	crevice	medium	78.5401361	4.562601619	0.163787712
2020-11-01T00:00:00Z	Vegetated	Deep	dset	5.5	free	medium	94.8190748	4.916313143	0.163787712
2020-11-01T00:00:00Z	Vegetated	Deep	dset	6.5	crevice	large	138.1986629	9.522210597	0.163787712
2020-11-01T00:00:00Z	Vegetated	Deep	dset	6.5	crevice	large	138.1986629	9.522210597	0.163787712
2020-11-01T00:00:00Z	Vegetated	Deep	dset	6.5	free	large	138.1986629	9.522210597	0.163787712
2020-11-01T00:00:00Z	Vegetated	Deep	dset	6.5	free	large	138.1986629	9.522210597	0.163787712
2020-11-01T00:00:00Z	Vegetated	Deep	dset	6	crevice	large	114.4721335	6.420605951	0.163787712
2020-11-01T00:00:00Z	Vegetated	Deep	dset	8	crevice	large	243.1733808	31.15673038	0.163787712
2020-11-01T00:00:00Z	Vegetated	Deep	dset	7	crevice	large	166.8429672	14.44236936	0.163787712
2020-11-01T00:00:00Z	Vegetated	Deep	dset	6	crevice	large	114.4721335	6.420605951	0.163787712
2020-11-01T00:00:00Z	Vegetated	Deep	dset	6	crevice	large	114.4721335	6.420605951	0.163787712
2020-11-01T00:00:00Z	Vegetated	Deep	dset	5	crevice	medium	78.5401361	4.562601619	0.163787712
2020-11-01T00:00:00Z	Vegetated	Deep	dset	3	free	small	36.97220854	4.899361405	0.163787712
2020-11-01T00:00:00Z	Vegetated	Deep	dset	6	crevice	large	114.4721335	6.420605951	0.163787712
2020-11-01T00:00:00Z	Vegetated	Deep	dset	6.5	crevice	large	138.1986629	9.522210597	0.163787712
2020-11-01T00:00:00Z	Vegetated	Deep	dset	6	crevice	large	114.4721335	6.420605951	0.163787712
2020-11-01T00:00:00Z	Vegetated	Deep	dset	6	crevice	large	114.4721335	6.420605951	0.163787712
2020-11-01T00:00:00Z	Vegetated	Deep	dset	7	crevice	large	166.8429672	14.44236936	0.163787712
2020-11-01T00:00:00Z	Vegetated	Deep	dset	5	crevice	medium	78.5401361	4.562601619	0.163787712
2020-11-01T00:00:00Z	Vegetated	Deep	dset	5	crevice	medium	78.5401361	4.562601619	0.163787712
2020-11-01T00:00:00Z	Vegetated	Deep	dset	4.5	crevice	medium	65.05603425	4.693568675	0.163787712
2020-11-01T00:00:00Z	Vegetated	Deep	dset	6.5	crevice	large	138.1986629	9.522210597	0.163787712
2020-11-01T00:00:00Z	Vegetated	Deep	dset	6.5	crevice	large	138.1986629	9.522210597	0.163787712
2020-11-01T00:00:00Z	Vegetated	Shallow	dset	2.5	burrow	small	23.84611184	6.484047478	0.163787712
2020-11-01T00:00:00Z	Vegetated	Shallow	dset	2	crevice	small	19.13876348	5.965769784	0.163787712
2020-11-01T00:00:00Z	Vegetated	Shallow	dset	2	crevice	small	19.13876348	5.965769784	0.163787712
2020-11-01T00:00:00Z	Vegetated	Shallow	dset	2	crevice	small	19.13876348	5.965769784	0.163787712
2020-11-01T00:00:00Z	Vegetated	Shallow	dset	2	crevice	small	19.13876348	5.965769784	0.163787712
2020-11-01T00:00:00Z	Vegetated	Shallow	dset	2	crevice	small	19.13876348	5.965769784	0.163787712
2020-11-01T00:00:00Z	Vegetated	Shallow	dset	2	crevice	small	19.13876348	5.965769784	0.163787712
2020-11-01T00:00:00Z	Vegetated	Shallow	dset	2	crevice	small	19.13876348	5.965769784	0.163787712
2020-11-01T00:00:00Z	Vegetated	Shallow	dset	4.5	crevice	medium	57.4688334	6.736455055	0.163787712
2020-11-01T00:00:00Z	Vegetated	Shallow	dset	2	crevice	small	19.13876348	5.965769784	0.163787712
2020-11-01T00:00:00Z	Vegetated	Shallow	dset	2	crevice	small	19.13876348	5.965769784	0.163787712
2020-11-01T00:00:00Z	Vegetated	Shallow	dset	2	crevice	small	19.13876348	5.965769784	0.163787712
2020-11-01T00:00:00Z	Vegetated	Shallow	dset	1.5	crevice	small	15.36067053	5.401700044	0.163787712
2020-11-01T00:00:00Z	Isoyake	Deep	dset	8	crevice	large	291.4138898	45.5989888	0.163787712
2020-11-01T00:00:00Z	Isoyake	Deep	dset	5	free	medium	70.96435529	3.73342973	0.163787712
2020-11-01T00:00:00Z	Isoyake	Deep	dset	5	free	medium	70.96435529	3.73342973	0.163787712
2020-11-01T00:00:00Z	Isoyake	Deep	dset	5	free	medium	70.96435529	3.73342973	0.163787712
2020-11-01T00:00:00Z	Isoyake	Deep	dset	5	free	medium	70.96435529	3.73342973	0.163787712
2020-11-01T00:00:00Z	Isoyake	Deep	dset	5	free	medium	70.96435529	3.73342973	0.163787712
2020-11-01T00:00:00Z	Isoyake	Deep	dset	7	free	large	181.9785719	20.73868493	0.163787712
2020-11-01T00:00:00Z	Isoyake	Deep	dset	7	free	large	181.9785719	20.73868493	0.163787712
2020-11-01T00:00:00Z	Isoyake	Deep	dset	7	free	large	181.9785719	20.73868493	0.163787712
2020-11-01T00:00:00Z	Isoyake	Deep	dset	5	free	medium	70.96435529	3.73342973	0.163787712
2020-11-01T00:00:00Z	Isoyake	Deep	dset	5	free	medium	70.96435529	3.73342973	0.163787712
2020-11-01T00:00:00Z	Isoyake	Deep	dset	5	free	medium	70.96435529	3.73342973	0.163787712
2020-11-01T00:00:00Z	Isoyake	Deep	dset	6	free	large	113.6397467	8.616049451	0.163787712
2020-11-01T00:00:00Z	Isoyake	Deep	dset	6	free	large	113.6397467	8.616049451	0.163787712
2020-11-01T00:00:00Z	Isoyake	Deep	dset	7	free	large	181.9785719	20.73868493	0.163787712
2020-11-01T00:00:00Z	Isoyake	Deep	dset	7	free	large	181.9785719	20.73868493	0.163787712
2020-11-01T00:00:00Z	Isoyake	Deep	dset	5	free	medium	70.96435529	3.73342973	0.163787712
2020-11-01T00:00:00Z	Isoyake	Deep	dset	5	free	medium	70.96435529	3.73342973	0.163787712
2020-11-01T00:00:00Z	Isoyake	Deep	dset	7	free	large	181.9785719	20.73868493	0.163787712
2020-11-01T00:00:00Z	Isoyake	Deep	dset	5	free	medium	70.96435529	3.73342973	0.163787712
2020-11-01T00:00:00Z	Isoyake	Deep	dset	2	crevice	small	17.28105591	2.405398386	0.163787712
2020-11-01T00:00:00Z	Isoyake	Shallow	dset	2	crevice	small	13.71630206	1.718732545	0.163787712
2020-11-01T00:00:00Z	Isoyake	Shallow	dset	4.5	crevice	medium	56.08157616	3.085839026	0.163787712
2020-11-01T00:00:00Z	Isoyake	Shallow	dset	2	crevice	small	13.71630206	1.718732545	0.163787712
2020-11-01T00:00:00Z	Isoyake	Shallow	dset	2	crevice	small	13.71630206	1.718732545	0.163787712
2020-11-01T00:00:00Z	Isoyake	Shallow	dset	2.5	crevice	small	18.17831709	1.849401351	0.163787712
2020-11-01T00:00:00Z	Isoyake	Shallow	dset	5.5	crevice	medium	98.50391212	8.708308319	0.163787712
2020-11-01T00:00:00Z	Isoyake	Shallow	dset	3	burrow	small	24.09185878	1.92845644	0.163787712
2020-11-01T00:00:00Z	Isoyake	Shallow	dset	3	burrow	small	24.09185878	1.92845644	0.163787712
2020-11-01T00:00:00Z	Isoyake	Shallow	dset	5	free	medium	74.3253298	5.104968596	0.163787712
2020-11-01T00:00:00Z	Isoyake	Shallow	dset	5	free	medium	74.3253298	5.104968596	0.163787712
2020-11-01T00:00:00Z	Isoyake	Shallow	dset	6	free	large	130.547967	14.49132064	0.163787712
2020-11-01T00:00:00Z	Isoyake	Shallow	dset	7	free	large	229.2996444	36.65857021	0.163787712
2020-11-01T00:00:00Z	Isoyake	Shallow	dset	5	free	medium	74.3253298	5.104968596	0.163787712
2020-11-01T00:00:00Z	Isoyake	Shallow	dset	6.5	free	large	173.0161912	23.36444438	0.163787712
2020-11-01T00:00:00Z	Isoyake	Shallow	dset	6.5	free	large	173.0161912	23.36444438	0.163787712
2020-11-01T00:00:00Z	Isoyake	Shallow	dset	3	free	small	24.09185878	1.92845644	0.163787712
2020-11-01T00:00:00Z	Isoyake	Shallow	dset	5.5	free	medium	98.50391212	8.708308319	0.163787712
2020-11-01T00:00:00Z	Isoyake	Shallow	dset	5.5	free	medium	98.50391212	8.708308319	0.163787712
2020-11-01T00:00:00Z	Isoyake	Shallow	dset	6	free	large	130.547967	14.49132064	0.163787712
2020-11-01T00:00:00Z	Isoyake	Shallow	dset	4.5	free	medium	56.08157616	3.085839026	0.163787712
2020-11-01T00:00:00Z	Isoyake	Shallow	dset	6	free	large	130.547967	14.49132064	0.163787712
2020-12-01T00:00:00Z	Vegetated	Deep	dset	7	crevice	large	166.8429672	14.44236936	0.163787712
2020-12-01T00:00:00Z	Vegetated	Deep	dset	6	crevice	large	114.4721335	6.420605951	0.163787712
2020-12-01T00:00:00Z	Vegetated	Deep	dset	6	crevice	large	114.4721335	6.420605951	0.163787712
2020-12-01T00:00:00Z	Vegetated	Deep	dset	3	crevice	small	36.97220854	4.899361405	0.163787712
2020-12-01T00:00:00Z	Vegetated	Deep	dset	5.5	crevice	medium	94.8190748	4.916313143	0.163787712
2020-12-01T00:00:00Z	Vegetated	Deep	dset	5	crevice	medium	78.5401361	4.562601619	0.163787712
2020-12-01T00:00:00Z	Vegetated	Deep	dset	6	crevice	large	114.4721335	6.420605951	0.163787712
2020-12-01T00:00:00Z	Vegetated	Deep	dset	8	crevice	large	243.1733808	31.15673038	0.163787712
2020-12-01T00:00:00Z	Vegetated	Deep	dset	5	crevice	medium	78.5401361	4.562601619	0.163787712
2020-12-01T00:00:00Z	Vegetated	Deep	dset	4	crevice	medium	53.88693989	4.873561327	0.163787712
2020-12-01T00:00:00Z	Vegetated	Deep	dset	7	crevice	large	166.8429672	14.44236936	0.163787712
2020-12-01T00:00:00Z	Vegetated	Deep	dset	5	crevice	medium	78.5401361	4.562601619	0.163787712
2020-12-01T00:00:00Z	Vegetated	Deep	dset	5	crevice	medium	78.5401361	4.562601619	0.163787712
2020-12-01T00:00:00Z	Vegetated	Deep	dset	7	crevice	large	166.8429672	14.44236936	0.163787712
2020-12-01T00:00:00Z	Vegetated	Deep	dset	5	crevice	medium	78.5401361	4.562601619	0.163787712
2020-12-01T00:00:00Z	Vegetated	Deep	dset	5	crevice	medium	78.5401361	4.562601619	0.163787712
2020-12-01T00:00:00Z	Vegetated	Deep	dset	5	crevice	medium	78.5401361	4.562601619	0.163787712
2020-12-01T00:00:00Z	Vegetated	Deep	dset	5	crevice	medium	78.5401361	4.562601619	0.163787712
2020-12-01T00:00:00Z	Vegetated	Deep	dset	5	crevice	medium	78.5401361	4.562601619	0.163787712
2020-12-01T00:00:00Z	Vegetated	Deep	dset	5	crevice	medium	78.5401361	4.562601619	0.163787712
2020-12-01T00:00:00Z	Vegetated	Deep	dset	5	crevice	medium	78.5401361	4.562601619	0.163787712
2020-12-01T00:00:00Z	Vegetated	Deep	dset	5	crevice	medium	78.5401361	4.562601619	0.163787712
2020-12-01T00:00:00Z	Vegetated	Deep	dset	5	crevice	medium	78.5401361	4.562601619	0.163787712
2020-12-01T00:00:00Z	Vegetated	Deep	dset	5	crevice	medium	78.5401361	4.562601619	0.163787712
2020-12-01T00:00:00Z	Vegetated	Deep	dset	8	crevice	large	243.1733808	31.15673038	0.163787712
2020-12-01T00:00:00Z	Vegetated	Deep	dset	8	crevice	large	243.1733808	31.15673038	0.163787712
2020-12-01T00:00:00Z	Vegetated	Deep	dset	8	crevice	large	243.1733808	31.15673038	0.163787712
2020-12-01T00:00:00Z	Vegetated	Deep	dset	4	crevice	medium	53.88693989	4.873561327	0.163787712
2020-12-01T00:00:00Z	Vegetated	Deep	dset	7	crevice	large	166.8429672	14.44236936	0.163787712
2020-12-01T00:00:00Z	Vegetated	Deep	dset	7	crevice	large	166.8429672	14.44236936	0.163787712
2020-12-01T00:00:00Z	Vegetated	Deep	dset	5	crevice	medium	78.5401361	4.562601619	0.163787712
2020-12-01T00:00:00Z	Vegetated	Deep	dset	5	crevice	medium	78.5401361	4.562601619	0.163787712
2020-12-01T00:00:00Z	Vegetated	Deep	dset	6	crevice	large	114.4721335	6.420605951	0.163787712
2020-12-01T00:00:00Z	Vegetated	Deep	dset	6	crevice	large	114.4721335	6.420605951	0.163787712
2020-12-01T00:00:00Z	Vegetated	Deep	dset	6	crevice	large	114.4721335	6.420605951	0.163787712
2020-12-01T00:00:00Z	Vegetated	Deep	dset	6	crevice	large	114.4721335	6.420605951	0.163787712
2020-12-01T00:00:00Z	Vegetated	Deep	dset	6	crevice	large	114.4721335	6.420605951	0.163787712
2020-12-01T00:00:00Z	Vegetated	Deep	dset	6	crevice	large	114.4721335	6.420605951	0.163787712
2020-12-01T00:00:00Z	Vegetated	Deep	dset	6	crevice	large	114.4721335	6.420605951	0.163787712
2020-12-01T00:00:00Z	Vegetated	Deep	dset	8	crevice	large	243.1733808	31.15673038	0.163787712
2020-12-01T00:00:00Z	Vegetated	Deep	dset	7	crevice	large	166.8429672	14.44236936	0.163787712
2020-12-01T00:00:00Z	Vegetated	Deep	dset	7	crevice	large	166.8429672	14.44236936	0.163787712
2020-12-01T00:00:00Z	Vegetated	Deep	dset	5	crevice	medium	78.5401361	4.562601619	0.163787712
2020-12-01T00:00:00Z	Vegetated	Deep	dset	5	crevice	medium	78.5401361	4.562601619	0.163787712
2020-12-01T00:00:00Z	Vegetated	Deep	dset	5	crevice	medium	78.5401361	4.562601619	0.163787712
2020-12-01T00:00:00Z	Vegetated	Deep	dset	7	crevice	large	166.8429672	14.44236936	0.163787712
2020-12-01T00:00:00Z	Vegetated	Deep	dset	7	crevice	large	166.8429672	14.44236936	0.163787712
2020-12-01T00:00:00Z	Vegetated	Deep	dset	7	crevice	large	166.8429672	14.44236936	0.163787712
2020-12-01T00:00:00Z	Vegetated	Deep	dset	7	crevice	large	166.8429672	14.44236936	0.163787712
2020-12-01T00:00:00Z	Vegetated	Deep	dset	7	crevice	large	166.8429672	14.44236936	0.163787712
2020-12-01T00:00:00Z	Vegetated	Deep	dset	7	crevice	large	166.8429672	14.44236936	0.163787712
2020-12-01T00:00:00Z	Vegetated	Deep	dset	7	crevice	large	166.8429672	14.44236936	0.163787712
2020-12-01T00:00:00Z	Vegetated	Deep	dset	7	crevice	large	166.8429672	14.44236936	0.163787712
2020-12-01T00:00:00Z	Vegetated	Deep	dset	7	crevice	large	166.8429672	14.44236936	0.163787712
2020-12-01T00:00:00Z	Vegetated	Deep	dset	5	crevice	medium	78.5401361	4.562601619	0.163787712
2020-12-01T00:00:00Z	Vegetated	Deep	dset	5	crevice	medium	78.5401361	4.562601619	0.163787712
2020-12-01T00:00:00Z	Vegetated	Deep	dset	3	crevice	small	36.97220854	4.899361405	0.163787712
2020-12-01T00:00:00Z	Vegetated	Deep	dset	6	crevice	large	114.4721335	6.420605951	0.163787712
2020-12-01T00:00:00Z	Vegetated	Deep	dset	6	crevice	large	114.4721335	6.420605951	0.163787712
2020-12-01T00:00:00Z	Vegetated	Deep	dset	6	crevice	large	114.4721335	6.420605951	0.163787712
2020-12-01T00:00:00Z	Vegetated	Deep	dset	8	crevice	large	243.1733808	31.15673038	0.163787712
2020-12-01T00:00:00Z	Vegetated	Deep	dset	8	crevice	large	243.1733808	31.15673038	0.163787712
2020-12-01T00:00:00Z	Vegetated	Deep	dset	6	crevice	large	114.4721335	6.420605951	0.163787712
2020-12-01T00:00:00Z	Vegetated	Deep	dset	7	crevice	large	166.8429672	14.44236936	0.163787712
2020-12-01T00:00:00Z	Vegetated	Shallow	dset	5	crevice	medium	71.6038019	5.934991754	0.163787712
2020-12-01T00:00:00Z	Vegetated	Shallow	dset	2	crevice	small	19.13876348	5.965769784	0.163787712
2020-12-01T00:00:00Z	Vegetated	Shallow	dset	2	crevice	small	19.13876348	5.965769784	0.163787712
2020-12-01T00:00:00Z	Vegetated	Shallow	dset	7	crevice	large	172.5642734	18.98567924	0.163787712
2020-12-01T00:00:00Z	Vegetated	Shallow	dset	5	crevice	medium	71.6038019	5.934991754	0.163787712
2020-12-01T00:00:00Z	Vegetated	Shallow	dset	4	crevice	medium	46.12418231	7.12794763	0.163787712
2020-12-01T00:00:00Z	Vegetated	Shallow	dset	2	crevice	small	19.13876348	5.965769784	0.163787712
2020-12-01T00:00:00Z	Vegetated	Shallow	dset	3	crevice	small	29.71127422	6.902996289	0.163787712
2020-12-01T00:00:00Z	Isoyake	Shallow	dset	2	free	small	13.71630206	1.718732545	0.163787712
2020-12-01T00:00:00Z	Isoyake	Shallow	dset	2	burrow	small	13.71630206	1.718732545	0.163787712
2020-12-01T00:00:00Z	Isoyake	Shallow	dset	5	free	medium	74.3253298	5.104968596	0.163787712
2020-12-01T00:00:00Z	Isoyake	Shallow	dset	5	free	medium	74.3253298	5.104968596	0.163787712
2020-12-01T00:00:00Z	Isoyake	Shallow	dset	7	free	large	229.2996444	36.65857021	0.163787712
2020-12-01T00:00:00Z	Isoyake	Shallow	dset	7	free	large	229.2996444	36.65857021	0.163787712
2020-12-01T00:00:00Z	Isoyake	Shallow	dset	3	free	small	24.09185878	1.92845644	0.163787712
2020-12-01T00:00:00Z	Isoyake	Shallow	dset	4	crevice	medium	42.31589948	2.217454457	0.163787712
2020-12-01T00:00:00Z	Isoyake	Shallow	dset	2	burrow	small	13.71630206	1.718732545	0.163787712
2020-12-01T00:00:00Z	Isoyake	Shallow	dset	6	crevice	large	130.547967	14.49132064	0.163787712
2020-12-01T00:00:00Z	Isoyake	Shallow	dset	6	crevice	large	130.547967	14.49132064	0.163787712
2020-12-01T00:00:00Z	Isoyake	Shallow	dset	4	free	medium	42.31589948	2.217454457	0.163787712
2020-12-01T00:00:00Z	Isoyake	Shallow	dset	5	crevice	medium	74.3253298	5.104968596	0.163787712
2020-12-01T00:00:00Z	Isoyake	Shallow	dset	5	crevice	medium	74.3253298	5.104968596	0.163787712
2020-12-01T00:00:00Z	Isoyake	Deep	dset	7	free	large	181.9785719	20.73868493	0.163787712
2020-12-01T00:00:00Z	Isoyake	Deep	dset	7	free	large	181.9785719	20.73868493	0.163787712
2020-12-01T00:00:00Z	Isoyake	Deep	dset	5	free	medium	70.96435529	3.73342973	0.163787712
2020-12-01T00:00:00Z	Isoyake	Deep	dset	5	free	medium	70.96435529	3.73342973	0.163787712
2020-12-01T00:00:00Z	Isoyake	Deep	dset	6.5	crevice	large	143.80542	13.5174679	0.163787712
2020-12-01T00:00:00Z	Isoyake	Deep	dset	5	free	medium	70.96435529	3.73342973	0.163787712
2020-12-01T00:00:00Z	Isoyake	Deep	dset	5	free	medium	70.96435529	3.73342973	0.163787712
2020-12-01T00:00:00Z	Isoyake	Deep	dset	5	free	medium	70.96435529	3.73342973	0.163787712
2020-12-01T00:00:00Z	Isoyake	Deep	dset	6	free	large	113.6397467	8.616049451	0.163787712
2020-12-01T00:00:00Z	Isoyake	Deep	dset	5.5	free	medium	89.80184497	5.481511473	0.163787712
2020-12-01T00:00:00Z	Isoyake	Deep	dset	6	free	large	113.6397467	8.616049451	0.163787712
2020-12-01T00:00:00Z	Isoyake	Deep	dset	6	free	large	113.6397467	8.616049451	0.163787712
2020-12-01T00:00:00Z	Isoyake	Deep	dset	5	free	medium	70.96435529	3.73342973	0.163787712
2020-12-01T00:00:00Z	Isoyake	Deep	dset	5	free	medium	70.96435529	3.73342973	0.163787712
2020-12-01T00:00:00Z	Isoyake	Deep	dset	5	free	medium	70.96435529	3.73342973	0.163787712
2020-12-01T00:00:00Z	Isoyake	Deep	dset	6.5	free	large	143.80542	13.5174679	0.163787712
2020-12-01T00:00:00Z	Isoyake	Deep	dset	7	free	large	181.9785719	20.73868493	0.163787712
2020-12-01T00:00:00Z	Isoyake	Deep	dset	6.5	free	large	143.80542	13.5174679	0.163787712
2020-12-01T00:00:00Z	Isoyake	Deep	dset	5.5	free	medium	89.80184497	5.481511473	0.163787712
2020-12-01T00:00:00Z	Isoyake	Deep	dset	5.5	free	medium	89.80184497	5.481511473	0.163787712
2020-12-01T00:00:00Z	Isoyake	Deep	dset	5	free	medium	70.96435529	3.73342973	0.163787712
2020-12-01T00:00:00Z	Isoyake	Deep	dset	3	free	small	27.67325664	2.708710376	0.163787712
2020-12-01T00:00:00Z	Isoyake	Deep	dset	3	free	small	27.67325664	2.708710376	0.163787712
2020-12-01T00:00:00Z	Isoyake	Deep	dset	5.5	free	medium	89.80184497	5.481511473	0.163787712
2020-12-01T00:00:00Z	Isoyake	Deep	dset	5	free	medium	70.96435529	3.73342973	0.163787712
2020-12-01T00:00:00Z	Isoyake	Deep	dset	6	free	large	113.6397467	8.616049451	0.163787712
2020-12-01T00:00:00Z	Isoyake	Deep	dset	6	free	large	113.6397467	8.616049451	0.163787712
2020-12-01T00:00:00Z	Isoyake	Deep	dset	3	free	small	27.67325664	2.708710376	0.163787712
2020-12-01T00:00:00Z	Isoyake	Deep	dset	5	free	medium	70.96435529	3.73342973	0.163787712
2020-12-01T00:00:00Z	Isoyake	Deep	dset	5	free	medium	70.96435529	3.73342973	0.163787712
2020-12-01T00:00:00Z	Isoyake	Deep	dset	5	free	medium	70.96435529	3.73342973	0.163787712
2020-12-01T00:00:00Z	Isoyake	Deep	dset	5	free	medium	70.96435529	3.73342973	0.163787712
2020-12-01T00:00:00Z	Isoyake	Deep	dset	6	free	large	113.6397467	8.616049451	0.163787712
2020-12-01T00:00:00Z	Isoyake	Deep	dset	6	free	large	113.6397467	8.616049451	0.163787712
2020-12-01T00:00:00Z	Isoyake	Deep	dset	4	free	medium	44.31495026	2.818532912	0.163787712
2020-12-01T00:00:00Z	Isoyake	Deep	dset	4	free	medium	44.31495026	2.818532912	0.163787712
2021-02-01T00:00:00Z	Vegetated	Deep	dset	7	crevice	large	166.8429672	14.44236936	0.163787712
2021-02-01T00:00:00Z	Vegetated	Deep	dset	6	crevice	large	114.4721335	6.420605951	0.163787712
2021-02-01T00:00:00Z	Vegetated	Deep	dset	6	crevice	large	114.4721335	6.420605951	0.163787712
2021-02-01T00:00:00Z	Vegetated	Deep	dset	6	crevice	large	114.4721335	6.420605951	0.163787712
2021-02-01T00:00:00Z	Vegetated	Deep	dset	5	crevice	medium	78.5401361	4.562601619	0.163787712
2021-02-01T00:00:00Z	Vegetated	Deep	dset	4	crevice	medium	53.88693989	4.873561327	0.163787712
2021-02-01T00:00:00Z	Vegetated	Deep	dset	6.5	crevice	large	138.1986629	9.522210597	0.163787712
2021-02-01T00:00:00Z	Vegetated	Deep	dset	6	crevice	large	114.4721335	6.420605951	0.163787712
2021-02-01T00:00:00Z	Vegetated	Deep	dset	5	crevice	medium	78.5401361	4.562601619	0.163787712
2021-02-01T00:00:00Z	Vegetated	Deep	dset	5	crevice	medium	78.5401361	4.562601619	0.163787712
2021-02-01T00:00:00Z	Vegetated	Deep	dset	4	crevice	medium	53.88693989	4.873561327	0.163787712
2021-02-01T00:00:00Z	Vegetated	Deep	dset	4	crevice	medium	53.88693989	4.873561327	0.163787712
2021-02-01T00:00:00Z	Vegetated	Deep	dset	5	crevice	medium	78.5401361	4.562601619	0.163787712
2021-02-01T00:00:00Z	Vegetated	Deep	dset	6	crevice	large	114.4721335	6.420605951	0.163787712
2021-02-01T00:00:00Z	Vegetated	Deep	dset	7	crevice	large	166.8429672	14.44236936	0.163787712
2021-02-01T00:00:00Z	Vegetated	Deep	dset	5	crevice	medium	78.5401361	4.562601619	0.163787712
2021-02-01T00:00:00Z	Vegetated	Deep	dset	5	crevice	medium	78.5401361	4.562601619	0.163787712
2021-02-01T00:00:00Z	Vegetated	Deep	dset	4	crevice	medium	53.88693989	4.873561327	0.163787712
2021-02-01T00:00:00Z	Vegetated	Deep	dset	7	crevice	large	166.8429672	14.44236936	0.163787712
2021-02-01T00:00:00Z	Vegetated	Deep	dset	6	crevice	large	114.4721335	6.420605951	0.163787712
2021-02-01T00:00:00Z	Vegetated	Deep	dset	6	crevice	large	114.4721335	6.420605951	0.163787712
2021-02-01T00:00:00Z	Vegetated	Deep	dset	7	free	large	166.8429672	14.44236936	0.163787712
2021-02-01T00:00:00Z	Vegetated	Deep	dset	5	crevice	medium	78.5401361	4.562601619	0.163787712
2021-02-01T00:00:00Z	Vegetated	Deep	dset	5	crevice	medium	78.5401361	4.562601619	0.163787712
2021-02-01T00:00:00Z	Vegetated	Deep	dset	5	crevice	medium	78.5401361	4.562601619	0.163787712
2021-02-01T00:00:00Z	Vegetated	Deep	dset	6	crevice	large	114.4721335	6.420605951	0.163787712
2021-02-01T00:00:00Z	Vegetated	Deep	dset	6	crevice	large	114.4721335	6.420605951	0.163787712
2021-02-01T00:00:00Z	Vegetated	Deep	dset	6	crevice	large	114.4721335	6.420605951	0.163787712
2021-02-01T00:00:00Z	Vegetated	Deep	dset	5	crevice	medium	78.5401361	4.562601619	0.163787712
2021-02-01T00:00:00Z	Vegetated	Deep	dset	5	crevice	medium	78.5401361	4.562601619	0.163787712
2021-02-01T00:00:00Z	Vegetated	Deep	dset	6	crevice	large	114.4721335	6.420605951	0.163787712
2021-02-01T00:00:00Z	Vegetated	Deep	dset	6	crevice	large	114.4721335	6.420605951	0.163787712
2021-02-01T00:00:00Z	Vegetated	Deep	dset	4	crevice	medium	53.88693989	4.873561327	0.163787712
2021-02-01T00:00:00Z	Vegetated	Deep	dset	6	crevice	large	114.4721335	6.420605951	0.163787712
2021-02-01T00:00:00Z	Vegetated	Deep	dset	7	crevice	large	166.8429672	14.44236936	0.163787712
2021-02-01T00:00:00Z	Vegetated	Deep	dset	7	crevice	large	166.8429672	14.44236936	0.163787712
2021-02-01T00:00:00Z	Vegetated	Deep	dset	6	crevice	large	114.4721335	6.420605951	0.163787712
2021-02-01T00:00:00Z	Vegetated	Deep	dset	6	crevice	large	114.4721335	6.420605951	0.163787712
2021-02-01T00:00:00Z	Vegetated	Deep	dset	6	crevice	large	114.4721335	6.420605951	0.163787712
2021-02-01T00:00:00Z	Vegetated	Deep	dset	6	crevice	large	114.4721335	6.420605951	0.163787712
2021-02-01T00:00:00Z	Vegetated	Deep	dset	6	crevice	large	114.4721335	6.420605951	0.163787712
2021-02-01T00:00:00Z	Vegetated	Deep	dset	7	crevice	large	166.8429672	14.44236936	0.163787712
2021-02-01T00:00:00Z	Vegetated	Deep	dset	6	crevice	large	114.4721335	6.420605951	0.163787712
2021-02-01T00:00:00Z	Vegetated	Deep	dset	6	crevice	large	114.4721335	6.420605951	0.163787712
2021-02-01T00:00:00Z	Vegetated	Deep	dset	4	free	medium	53.88693989	4.873561327	0.163787712
2021-02-01T00:00:00Z	Vegetated	Deep	dset	4	free	medium	53.88693989	4.873561327	0.163787712
2021-02-01T00:00:00Z	Vegetated	Deep	dset	7	crevice	large	166.8429672	14.44236936	0.163787712
2021-02-01T00:00:00Z	Vegetated	Deep	dset	7	crevice	large	166.8429672	14.44236936	0.163787712
2021-02-01T00:00:00Z	Vegetated	Deep	dset	6	crevice	large	114.4721335	6.420605951	0.163787712
2021-02-01T00:00:00Z	Vegetated	Deep	dset	4	crevice	medium	53.88693989	4.873561327	0.163787712
2021-02-01T00:00:00Z	Vegetated	Deep	dset	4	crevice	medium	53.88693989	4.873561327	0.163787712
2021-02-01T00:00:00Z	Vegetated	Deep	dset	5	crevice	medium	78.5401361	4.562601619	0.163787712
2021-02-01T00:00:00Z	Vegetated	Deep	dset	4	crevice	medium	53.88693989	4.873561327	0.163787712
2021-02-01T00:00:00Z	Isoyake	Shallow	dset	5	crevice	medium	74.3253298	5.104968596	0.163787712
2021-02-01T00:00:00Z	Isoyake	Shallow	dset	2	crevice	small	13.71630206	1.718732545	0.163787712
2021-02-01T00:00:00Z	Isoyake	Shallow	dset	4	crevice	medium	42.31589948	2.217454457	0.163787712
2021-02-01T00:00:00Z	Isoyake	Shallow	dset	2	crevice	small	13.71630206	1.718732545	0.163787712
2021-02-01T00:00:00Z	Isoyake	Shallow	dset	2	crevice	small	13.71630206	1.718732545	0.163787712
2021-02-01T00:00:00Z	Isoyake	Shallow	dset	5	crevice	medium	74.3253298	5.104968596	0.163787712
2021-02-01T00:00:00Z	Isoyake	Shallow	dset	3	crevice	small	24.09185878	1.92845644	0.163787712
2021-02-01T00:00:00Z	Isoyake	Shallow	dset	2	crevice	small	13.71630206	1.718732545	0.163787712
2021-02-01T00:00:00Z	Isoyake	Shallow	dset	4	crevice	medium	42.31589948	2.217454457	0.163787712
2021-02-01T00:00:00Z	Isoyake	Shallow	dset	6	crevice	large	130.547967	14.49132064	0.163787712
2021-02-01T00:00:00Z	Isoyake	Shallow	dset	6	crevice	large	130.547967	14.49132064	0.163787712
2021-02-01T00:00:00Z	Isoyake	Shallow	dset	3	crevice	small	24.09185878	1.92845644	0.163787712
2021-02-01T00:00:00Z	Isoyake	Shallow	dset	7	crevice	large	229.2996444	36.65857021	0.163787712
2021-02-01T00:00:00Z	Isoyake	Shallow	dset	5	crevice	medium	74.3253298	5.104968596	0.163787712
2021-02-01T00:00:00Z	Isoyake	Shallow	dset	5	crevice	medium	74.3253298	5.104968596	0.163787712
2021-02-01T00:00:00Z	Isoyake	Shallow	dset	5	crevice	medium	74.3253298	5.104968596	0.163787712
2021-02-01T00:00:00Z	Isoyake	Shallow	dset	6	crevice	large	130.547967	14.49132064	0.163787712
2021-02-01T00:00:00Z	Isoyake	Shallow	dset	5	crevice	medium	74.3253298	5.104968596	0.163787712
2021-02-01T00:00:00Z	Isoyake	Shallow	dset	6	crevice	large	130.547967	14.49132064	0.163787712
2021-02-01T00:00:00Z	Isoyake	Shallow	dset	4	crevice	medium	42.31589948	2.217454457	0.163787712
2021-02-01T00:00:00Z	Isoyake	Shallow	dset	7	crevice	large	229.2996444	36.65857021	0.163787712
2021-02-01T00:00:00Z	Isoyake	Shallow	dset	7	crevice	large	229.2996444	36.65857021	0.163787712
2021-02-01T00:00:00Z	Isoyake	Shallow	dset	2	crevice	small	13.71630206	1.718732545	0.163787712
2021-02-01T00:00:00Z	Isoyake	Shallow	dset	2	crevice	small	13.71630206	1.718732545	0.163787712
2021-02-01T00:00:00Z	Isoyake	Shallow	dset	5	crevice	medium	74.3253298	5.104968596	0.163787712
2021-02-01T00:00:00Z	Isoyake	Shallow	dset	5	free	medium	74.3253298	5.104968596	0.163787712
2021-02-01T00:00:00Z	Isoyake	Deep	dset	5.5	free	medium	89.80184497	5.481511473	0.163787712
2021-02-01T00:00:00Z	Isoyake	Deep	dset	5.5	free	medium	89.80184497	5.481511473	0.163787712
2021-02-01T00:00:00Z	Isoyake	Deep	dset	5.5	free	medium	89.80184497	5.481511473	0.163787712
2021-02-01T00:00:00Z	Isoyake	Deep	dset	5.5	crevice	medium	89.80184497	5.481511473	0.163787712
2021-02-01T00:00:00Z	Isoyake	Deep	dset	6.5	crevice	large	143.80542	13.5174679	0.163787712
2021-02-01T00:00:00Z	Isoyake	Deep	dset	6	crevice	large	113.6397467	8.616049451	0.163787712
2021-02-01T00:00:00Z	Isoyake	Deep	dset	5.5	crevice	medium	89.80184497	5.481511473	0.163787712
2021-02-01T00:00:00Z	Isoyake	Deep	dset	5.5	crevice	medium	89.80184497	5.481511473	0.163787712
2021-02-01T00:00:00Z	Isoyake	Deep	dset	5.5	crevice	medium	89.80184497	5.481511473	0.163787712
2021-02-01T00:00:00Z	Isoyake	Deep	dset	5.5	crevice	medium	89.80184497	5.481511473	0.163787712
2021-02-01T00:00:00Z	Isoyake	Deep	dset	2	crevice	small	17.28105591	2.405398386	0.163787712
2021-02-01T00:00:00Z	Isoyake	Deep	dset	4.5	crevice	medium	56.07835478	3.006479119	0.163787712
2021-02-01T00:00:00Z	Isoyake	Deep	dset	4	crevice	medium	44.31495026	2.818532912	0.163787712
2021-02-01T00:00:00Z	Isoyake	Deep	dset	6.5	crevice	large	143.80542	13.5174679	0.163787712
2021-02-01T00:00:00Z	Isoyake	Deep	dset	6.5	crevice	large	143.80542	13.5174679	0.163787712
2021-02-01T00:00:00Z	Isoyake	Deep	dset	4	crevice	medium	44.31495026	2.818532912	0.163787712
2021-02-01T00:00:00Z	Isoyake	Deep	dset	5	crevice	medium	70.96435529	3.73342973	0.163787712
2021-02-01T00:00:00Z	Isoyake	Deep	dset	6	crevice	large	113.6397467	8.616049451	0.163787712
2021-02-01T00:00:00Z	Isoyake	Deep	dset	5	crevice	medium	70.96435529	3.73342973	0.163787712
2021-02-01T00:00:00Z	Isoyake	Deep	dset	5	crevice	medium	70.96435529	3.73342973	0.163787712
2021-02-01T00:00:00Z	Isoyake	Deep	dset	2	crevice	small	17.28105591	2.405398386	0.163787712
2021-02-01T00:00:00Z	Isoyake	Deep	dset	2	crevice	small	17.28105591	2.405398386	0.163787712
2021-02-01T00:00:00Z	Isoyake	Deep	dset	5.5	free	medium	89.80184497	5.481511473	0.163787712
2021-02-01T00:00:00Z	Isoyake	Deep	dset	5.5	free	medium	89.80184497	5.481511473	0.163787712
2021-02-01T00:00:00Z	Isoyake	Deep	dset	6.5	free	large	143.80542	13.5174679	0.163787712
2021-02-01T00:00:00Z	Isoyake	Deep	dset	6.5	free	large	143.80542	13.5174679	0.163787712
2021-03-01T00:00:00Z	Vegetated	Deep	dset	6	crevice	large	114.4721335	6.420605951	0.163787712
2021-03-01T00:00:00Z	Vegetated	Deep	dset	6	crevice	large	114.4721335	6.420605951	0.163787712
2021-03-01T00:00:00Z	Vegetated	Deep	dset	9	crevice	large	354.4248469	61.30133039	0.163787712
2021-03-01T00:00:00Z	Vegetated	Deep	dset	5	crevice	medium	78.5401361	4.562601619	0.163787712
2021-03-01T00:00:00Z	Vegetated	Deep	dset	5	crevice	medium	78.5401361	4.562601619	0.163787712
2021-03-01T00:00:00Z	Vegetated	Deep	dset	8	crevice	large	243.1733808	31.15673038	0.163787712
2021-03-01T00:00:00Z	Vegetated	Deep	dset	7	crevice	large	166.8429672	14.44236936	0.163787712
2021-03-01T00:00:00Z	Vegetated	Deep	dset	7	crevice	large	166.8429672	14.44236936	0.163787712
2021-03-01T00:00:00Z	Vegetated	Deep	dset	8	free	large	243.1733808	31.15673038	0.163787712
2021-03-01T00:00:00Z	Vegetated	Deep	dset	7	crevice	large	166.8429672	14.44236936	0.163787712
2021-03-01T00:00:00Z	Vegetated	Deep	dset	7	crevice	large	166.8429672	14.44236936	0.163787712
2021-03-01T00:00:00Z	Vegetated	Deep	dset	8	crevice	large	243.1733808	31.15673038	0.163787712
2021-03-01T00:00:00Z	Vegetated	Deep	dset	5	crevice	medium	78.5401361	4.562601619	0.163787712
2021-03-01T00:00:00Z	Vegetated	Deep	dset	5	crevice	medium	78.5401361	4.562601619	0.163787712
2021-03-01T00:00:00Z	Vegetated	Deep	dset	5	crevice	medium	78.5401361	4.562601619	0.163787712
2021-03-01T00:00:00Z	Vegetated	Deep	dset	5	crevice	medium	78.5401361	4.562601619	0.163787712
2021-03-01T00:00:00Z	Vegetated	Deep	dset	5	crevice	medium	78.5401361	4.562601619	0.163787712
2021-03-01T00:00:00Z	Vegetated	Deep	dset	8	crevice	large	243.1733808	31.15673038	0.163787712
2021-03-01T00:00:00Z	Vegetated	Deep	dset	6	crevice	large	114.4721335	6.420605951	0.163787712
2021-03-01T00:00:00Z	Vegetated	Deep	dset	5	crevice	medium	78.5401361	4.562601619	0.163787712
2021-03-01T00:00:00Z	Vegetated	Deep	dset	5	crevice	medium	78.5401361	4.562601619	0.163787712
2021-03-01T00:00:00Z	Vegetated	Deep	dset	5	crevice	medium	78.5401361	4.562601619	0.163787712
2021-03-01T00:00:00Z	Vegetated	Deep	dset	5	crevice	medium	78.5401361	4.562601619	0.163787712
2021-03-01T00:00:00Z	Vegetated	Deep	dset	5	crevice	medium	78.5401361	4.562601619	0.163787712
2021-03-01T00:00:00Z	Vegetated	Deep	dset	5	crevice	medium	78.5401361	4.562601619	0.163787712
2021-03-01T00:00:00Z	Vegetated	Deep	dset	5	crevice	medium	78.5401361	4.562601619	0.163787712
2021-03-01T00:00:00Z	Vegetated	Deep	dset	6.5	crevice	large	138.1986629	9.522210597	0.163787712
2021-03-01T00:00:00Z	Vegetated	Deep	dset	5	crevice	medium	78.5401361	4.562601619	0.163787712
2021-03-01T00:00:00Z	Vegetated	Deep	dset	7	crevice	large	166.8429672	14.44236936	0.163787712
2021-03-01T00:00:00Z	Vegetated	Deep	dset	5	crevice	medium	78.5401361	4.562601619	0.163787712
2021-03-01T00:00:00Z	Vegetated	Deep	dset	7	crevice	large	166.8429672	14.44236936	0.163787712
2021-03-01T00:00:00Z	Vegetated	Deep	dset	4	crevice	medium	53.88693989	4.873561327	0.163787712
2021-03-01T00:00:00Z	Vegetated	Deep	dset	7	crevice	large	166.8429672	14.44236936	0.163787712
2021-03-01T00:00:00Z	Vegetated	Deep	dset	7	crevice	large	166.8429672	14.44236936	0.163787712
2021-03-01T00:00:00Z	Vegetated	Shallow	dset	1.5	crevice	small	15.36067053	5.401700044	0.163787712
2021-03-01T00:00:00Z	Vegetated	Shallow	dset	4	crevice	medium	46.12418231	7.12794763	0.163787712
2021-03-01T00:00:00Z	Vegetated	Shallow	dset	7	crevice	large	172.5642734	18.98567924	0.163787712
2021-03-01T00:00:00Z	Vegetated	Shallow	dset	5	crevice	medium	71.6038019	5.934991754	0.163787712
2021-03-01T00:00:00Z	Vegetated	Shallow	dset	5	free	medium	71.6038019	5.934991754	0.163787712
2021-03-01T00:00:00Z	Isoyake	Shallow	dset	1.5	free	small	10.34952473	1.551081352	0.163787712
2021-03-01T00:00:00Z	Isoyake	Shallow	dset	6.5	free	large	173.0161912	23.36444438	0.163787712
2021-03-01T00:00:00Z	Isoyake	Shallow	dset	1.5	crevice	small	10.34952473	1.551081352	0.163787712
2021-03-01T00:00:00Z	Isoyake	Shallow	dset	2	crevice	small	13.71630206	1.718732545	0.163787712
2021-03-01T00:00:00Z	Isoyake	Shallow	dset	5.5	crevice	medium	98.50391212	8.708308319	0.163787712
2021-03-01T00:00:00Z	Isoyake	Shallow	dset	6	free	large	130.547967	14.49132064	0.163787712
2021-03-01T00:00:00Z	Isoyake	Shallow	dset	4.5	crevice	medium	56.08157616	3.085839026	0.163787712
2021-03-01T00:00:00Z	Isoyake	Shallow	dset	4.5	crevice	medium	56.08157616	3.085839026	0.163787712
2021-03-01T00:00:00Z	Isoyake	Shallow	dset	1.5	crevice	small	10.34952473	1.551081352	0.163787712
2021-03-01T00:00:00Z	Isoyake	Shallow	dset	1.5	crevice	small	10.34952473	1.551081352	0.163787712
2021-03-01T00:00:00Z	Isoyake	Shallow	dset	6	crevice	large	130.547967	14.49132064	0.163787712
2021-03-01T00:00:00Z	Isoyake	Shallow	dset	5.5	free	medium	98.50391212	8.708308319	0.163787712
2021-03-01T00:00:00Z	Isoyake	Shallow	dset	5.5	free	medium	98.50391212	8.708308319	0.163787712
2021-03-01T00:00:00Z	Isoyake	Shallow	dset	5.5	free	medium	98.50391212	8.708308319	0.163787712
2021-03-01T00:00:00Z	Isoyake	Shallow	dset	3	crevice	small	24.09185878	1.92845644	0.163787712
2021-03-01T00:00:00Z	Isoyake	Shallow	dset	2	crevice	small	13.71630206	1.718732545	0.163787712
2021-03-01T00:00:00Z	Isoyake	Shallow	dset	3.5	free	medium	31.92911954	1.986950812	0.163787712
2021-03-01T00:00:00Z	Isoyake	Shallow	dset	4	free	medium	42.31589948	2.217454457	0.163787712
2021-03-01T00:00:00Z	Isoyake	Shallow	dset	4.5	free	medium	56.08157616	3.085839026	0.163787712
2021-03-01T00:00:00Z	Isoyake	Shallow	dset	4.5	crevice	medium	56.08157616	3.085839026	0.163787712
2021-03-01T00:00:00Z	Isoyake	Shallow	dset	4	free	medium	42.31589948	2.217454457	0.163787712
2021-03-01T00:00:00Z	Isoyake	Shallow	dset	4	free	medium	42.31589948	2.217454457	0.163787712
2021-03-01T00:00:00Z	Isoyake	Shallow	dset	4	free	medium	42.31589948	2.217454457	0.163787712
2021-03-01T00:00:00Z	Isoyake	Shallow	dset	5	free	medium	74.3253298	5.104968596	0.163787712
2021-03-01T00:00:00Z	Isoyake	Shallow	dset	5	free	medium	74.3253298	5.104968596	0.163787712
2021-03-01T00:00:00Z	Isoyake	Shallow	dset	1	free	small	7.809150136	1.366681229	0.163787712
2021-03-01T00:00:00Z	Isoyake	Shallow	dset	5	free	medium	74.3253298	5.104968596	0.163787712
2021-03-01T00:00:00Z	Isoyake	Shallow	dset	5	free	medium	74.3253298	5.104968596	0.163787712
2021-03-01T00:00:00Z	Isoyake	Shallow	dset	3.5	free	medium	31.92911954	1.986950812	0.163787712
2021-03-01T00:00:00Z	Isoyake	Shallow	dset	3.5	free	medium	31.92911954	1.986950812	0.163787712
2021-03-01T00:00:00Z	Isoyake	Shallow	dset	3.5	free	medium	31.92911954	1.986950812	0.163787712
2021-03-01T00:00:00Z	Isoyake	Shallow	dset	6.5	free	large	173.0161912	23.36444438	0.163787712
2021-03-01T00:00:00Z	Isoyake	Shallow	dset	6.5	free	large	173.0161912	23.36444438	0.163787712
2021-03-01T00:00:00Z	Isoyake	Shallow	dset	6.5	free	large	173.0161912	23.36444438	0.163787712
2021-03-01T00:00:00Z	Isoyake	Shallow	dset	4.5	free	medium	56.08157616	3.085839026	0.163787712
2021-03-01T00:00:00Z	Isoyake	Shallow	dset	4.5	free	medium	56.08157616	3.085839026	0.163787712
2021-03-01T00:00:00Z	Isoyake	Shallow	dset	5	free	medium	74.3253298	5.104968596	0.163787712
2021-03-01T00:00:00Z	Isoyake	Shallow	dset	6	free	large	130.547967	14.49132064	0.163787712
2021-03-01T00:00:00Z	Isoyake	Shallow	dset	6	free	large	130.547967	14.49132064	0.163787712
2021-03-01T00:00:00Z	Isoyake	Deep	dset	5	free	medium	70.96435529	3.73342973	0.163787712
2021-03-01T00:00:00Z	Isoyake	Deep	dset	5	free	medium	70.96435529	3.73342973	0.163787712
2021-03-01T00:00:00Z	Isoyake	Deep	dset	6	free	large	113.6397467	8.616049451	0.163787712
2021-03-01T00:00:00Z	Isoyake	Deep	dset	4	free	medium	44.31495026	2.818532912	0.163787712
2021-03-01T00:00:00Z	Isoyake	Deep	dset	7	free	large	181.9785719	20.73868493	0.163787712
2021-03-01T00:00:00Z	Isoyake	Deep	dset	7	free	large	181.9785719	20.73868493	0.163787712
2021-03-01T00:00:00Z	Isoyake	Deep	dset	6	crevice	large	113.6397467	8.616049451	0.163787712
2021-03-01T00:00:00Z	Isoyake	Deep	dset	5	crevice	medium	70.96435529	3.73342973	0.163787712
2021-03-01T00:00:00Z	Isoyake	Deep	dset	5	crevice	medium	70.96435529	3.73342973	0.163787712
2021-03-01T00:00:00Z	Isoyake	Deep	dset	6	crevice	large	113.6397467	8.616049451	0.163787712
2021-03-01T00:00:00Z	Isoyake	Deep	dset	5	crevice	medium	70.96435529	3.73342973	0.163787712
2021-03-01T00:00:00Z	Isoyake	Deep	dset	6	crevice	large	113.6397467	8.616049451	0.163787712
2021-03-01T00:00:00Z	Isoyake	Deep	dset	5	crevice	medium	70.96435529	3.73342973	0.163787712
2021-03-01T00:00:00Z	Isoyake	Deep	dset	6	crevice	large	113.6397467	8.616049451	0.163787712
2021-03-01T00:00:00Z	Isoyake	Deep	dset	7	free	large	181.9785719	20.73868493	0.163787712
2021-03-01T00:00:00Z	Isoyake	Deep	dset	5	free	medium	70.96435529	3.73342973	0.163787712
2021-03-01T00:00:00Z	Isoyake	Deep	dset	5	free	medium	70.96435529	3.73342973	0.163787712
2021-03-01T00:00:00Z	Isoyake	Deep	dset	5	free	medium	70.96435529	3.73342973	0.163787712
2021-03-01T00:00:00Z	Isoyake	Deep	dset	4	free	medium	44.31495026	2.818532912	0.163787712
2021-03-01T00:00:00Z	Isoyake	Deep	dset	5	free	medium	70.96435529	3.73342973	0.163787712
2021-03-01T00:00:00Z	Isoyake	Deep	dset	5	free	medium	70.96435529	3.73342973	0.163787712
2021-03-01T00:00:00Z	Isoyake	Deep	dset	5	free	medium	70.96435529	3.73342973	0.163787712
2021-03-01T00:00:00Z	Isoyake	Deep	dset	5	free	medium	70.96435529	3.73342973	0.163787712
2021-03-01T00:00:00Z	Isoyake	Deep	dset	7	crevice	large	181.9785719	20.73868493	0.163787712
2021-03-01T00:00:00Z	Isoyake	Deep	dset	8	crevice	large	291.4138898	45.5989888	0.163787712
2021-03-01T00:00:00Z	Isoyake	Deep	dset	6	free	large	113.6397467	8.616049451	0.163787712
2021-03-01T00:00:00Z	Isoyake	Deep	dset	6	free	large	113.6397467	8.616049451	0.163787712
2021-03-01T00:00:00Z	Isoyake	Deep	dset	6	free	large	113.6397467	8.616049451	0.163787712
2021-03-01T00:00:00Z	Isoyake	Deep	dset	4	free	medium	44.31495026	2.818532912	0.163787712
2021-03-01T00:00:00Z	Isoyake	Deep	dset	5	free	medium	70.96435529	3.73342973	0.163787712
2021-04-01T00:00:00Z	Vegetated	Deep	dset	5	crevice	medium	78.5401361	4.562601619	0.163787712
2021-04-01T00:00:00Z	Vegetated	Deep	dset	6.5	crevice	large	138.1986629	9.522210597	0.163787712
2021-04-01T00:00:00Z	Vegetated	Deep	dset	7	crevice	large	166.8429672	14.44236936	0.163787712
2021-04-01T00:00:00Z	Vegetated	Deep	dset	6	crevice	large	114.4721335	6.420605951	0.163787712
2021-04-01T00:00:00Z	Vegetated	Deep	dset	6	crevice	large	114.4721335	6.420605951	0.163787712
2021-04-01T00:00:00Z	Vegetated	Deep	dset	7	crevice	large	166.8429672	14.44236936	0.163787712
2021-04-01T00:00:00Z	Vegetated	Deep	dset	7	crevice	large	166.8429672	14.44236936	0.163787712
2021-04-01T00:00:00Z	Vegetated	Deep	dset	6	crevice	large	114.4721335	6.420605951	0.163787712
2021-04-01T00:00:00Z	Vegetated	Deep	dset	8	crevice	large	243.1733808	31.15673038	0.163787712
2021-04-01T00:00:00Z	Vegetated	Deep	dset	6.5	crevice	large	138.1986629	9.522210597	0.163787712
2021-04-01T00:00:00Z	Vegetated	Deep	dset	5	crevice	medium	78.5401361	4.562601619	0.163787712
2021-04-01T00:00:00Z	Vegetated	Deep	dset	5	crevice	medium	78.5401361	4.562601619	0.163787712
2021-04-01T00:00:00Z	Vegetated	Deep	dset	7	free	large	166.8429672	14.44236936	0.163787712
2021-04-01T00:00:00Z	Vegetated	Deep	dset	6	free	large	114.4721335	6.420605951	0.163787712
2021-04-01T00:00:00Z	Vegetated	Deep	dset	6	free	large	114.4721335	6.420605951	0.163787712
2021-04-01T00:00:00Z	Vegetated	Deep	dset	5	free	medium	78.5401361	4.562601619	0.163787712
2021-04-01T00:00:00Z	Vegetated	Deep	dset	7	crevice	large	166.8429672	14.44236936	0.163787712
2021-04-01T00:00:00Z	Vegetated	Deep	dset	6	crevice	large	114.4721335	6.420605951	0.163787712
2021-04-01T00:00:00Z	Vegetated	Deep	dset	6	crevice	large	114.4721335	6.420605951	0.163787712
2021-04-01T00:00:00Z	Vegetated	Deep	dset	5	crevice	medium	78.5401361	4.562601619	0.163787712
2021-04-01T00:00:00Z	Vegetated	Deep	dset	5	crevice	medium	78.5401361	4.562601619	0.163787712
2021-04-01T00:00:00Z	Vegetated	Deep	dset	5.5	crevice	medium	94.8190748	4.916313143	0.163787712
2021-04-01T00:00:00Z	Vegetated	Deep	dset	5	crevice	medium	78.5401361	4.562601619	0.163787712
2021-04-01T00:00:00Z	Vegetated	Deep	dset	5	crevice	medium	78.5401361	4.562601619	0.163787712
2021-04-01T00:00:00Z	Vegetated	Deep	dset	5.5	crevice	medium	94.8190748	4.916313143	0.163787712
2021-04-01T00:00:00Z	Vegetated	Deep	dset	5.5	crevice	medium	94.8190748	4.916313143	0.163787712
2021-04-01T00:00:00Z	Vegetated	Deep	dset	6	crevice	large	114.4721335	6.420605951	0.163787712
2021-04-01T00:00:00Z	Vegetated	Deep	dset	7	crevice	large	166.8429672	14.44236936	0.163787712
2021-04-01T00:00:00Z	Vegetated	Deep	dset	5	free	medium	78.5401361	4.562601619	0.163787712
2021-04-01T00:00:00Z	Vegetated	Deep	dset	5	free	medium	78.5401361	4.562601619	0.163787712
2021-04-01T00:00:00Z	Vegetated	Deep	dset	5	crevice	medium	78.5401361	4.562601619	0.163787712
2021-04-01T00:00:00Z	Vegetated	Deep	dset	5	crevice	medium	78.5401361	4.562601619	0.163787712
2021-04-01T00:00:00Z	Vegetated	Deep	dset	8	free	large	243.1733808	31.15673038	0.163787712
2021-04-01T00:00:00Z	Vegetated	Deep	dset	7	crevice	large	166.8429672	14.44236936	0.163787712
2021-04-01T00:00:00Z	Vegetated	Deep	dset	7	crevice	large	166.8429672	14.44236936	0.163787712
2021-04-01T00:00:00Z	Vegetated	Deep	dset	6	crevice	large	114.4721335	6.420605951	0.163787712
2021-04-01T00:00:00Z	Vegetated	Deep	dset	7	crevice	large	166.8429672	14.44236936	0.163787712
2021-04-01T00:00:00Z	Vegetated	Deep	dset	7	crevice	large	166.8429672	14.44236936	0.163787712
2021-04-01T00:00:00Z	Vegetated	Deep	dset	7	crevice	large	166.8429672	14.44236936	0.163787712
2021-04-01T00:00:00Z	Vegetated	Deep	dset	7	crevice	large	166.8429672	14.44236936	0.163787712
2021-04-01T00:00:00Z	Vegetated	Deep	dset	7	free	large	166.8429672	14.44236936	0.163787712
2021-04-01T00:00:00Z	Vegetated	Deep	dset	7	free	large	166.8429672	14.44236936	0.163787712
2021-04-01T00:00:00Z	Vegetated	Deep	dset	6	free	large	114.4721335	6.420605951	0.163787712
2021-04-01T00:00:00Z	Vegetated	Deep	dset	6	free	large	114.4721335	6.420605951	0.163787712
2021-04-01T00:00:00Z	Vegetated	Deep	dset	6	free	large	114.4721335	6.420605951	0.163787712
2021-04-01T00:00:00Z	Vegetated	Deep	dset	6	crevice	large	114.4721335	6.420605951	0.163787712
2021-04-01T00:00:00Z	Vegetated	Deep	dset	5	crevice	medium	78.5401361	4.562601619	0.163787712
2021-04-01T00:00:00Z	Vegetated	Shallow	dset	2	crevice	small	19.13876348	5.965769784	0.163787712
2021-04-01T00:00:00Z	Vegetated	Shallow	dset	2	crevice	small	19.13876348	5.965769784	0.163787712
2021-04-01T00:00:00Z	Vegetated	Shallow	dset	6	crevice	large	111.1587066	6.031691622	0.163787712
2021-04-01T00:00:00Z	Isoyake	Shallow	dset	3	crevice	small	24.09185878	1.92845644	0.163787712
2021-04-01T00:00:00Z	Isoyake	Shallow	dset	2	crevice	small	13.71630206	1.718732545	0.163787712
2021-04-01T00:00:00Z	Isoyake	Shallow	dset	2	crevice	small	13.71630206	1.718732545	0.163787712
2021-04-01T00:00:00Z	Isoyake	Shallow	dset	2	crevice	small	13.71630206	1.718732545	0.163787712
2021-04-01T00:00:00Z	Isoyake	Shallow	dset	2	crevice	small	13.71630206	1.718732545	0.163787712
2021-04-01T00:00:00Z	Isoyake	Shallow	dset	1.5	free	small	10.34952473	1.551081352	0.163787712
2021-04-01T00:00:00Z	Isoyake	Shallow	dset	4.5	crevice	medium	56.08157616	3.085839026	0.163787712
2021-04-01T00:00:00Z	Isoyake	Shallow	dset	7	free	large	229.2996444	36.65857021	0.163787712
2021-04-01T00:00:00Z	Isoyake	Shallow	dset	2	crevice	small	13.71630206	1.718732545	0.163787712
2021-04-01T00:00:00Z	Isoyake	Shallow	dset	3	crevice	small	24.09185878	1.92845644	0.163787712
2021-04-01T00:00:00Z	Isoyake	Shallow	dset	5.5	free	medium	98.50391212	8.708308319	0.163787712
2021-04-01T00:00:00Z	Isoyake	Shallow	dset	5.5	free	medium	98.50391212	8.708308319	0.163787712
2021-04-01T00:00:00Z	Isoyake	Shallow	dset	5	free	medium	74.3253298	5.104968596	0.163787712
2021-04-01T00:00:00Z	Isoyake	Shallow	dset	5.5	free	medium	98.50391212	8.708308319	0.163787712
2021-04-01T00:00:00Z	Isoyake	Shallow	dset	5.5	free	medium	98.50391212	8.708308319	0.163787712
2021-04-01T00:00:00Z	Isoyake	Shallow	dset	5	free	medium	74.3253298	5.104968596	0.163787712
2021-04-01T00:00:00Z	Isoyake	Shallow	dset	5	free	medium	74.3253298	5.104968596	0.163787712
2021-04-01T00:00:00Z	Isoyake	Shallow	dset	5	free	medium	74.3253298	5.104968596	0.163787712
2021-04-01T00:00:00Z	Isoyake	Shallow	dset	5	free	medium	74.3253298	5.104968596	0.163787712
2021-04-01T00:00:00Z	Isoyake	Shallow	dset	5	free	medium	74.3253298	5.104968596	0.163787712
2021-04-01T00:00:00Z	Isoyake	Shallow	dset	5	free	medium	74.3253298	5.104968596	0.163787712
2021-04-01T00:00:00Z	Isoyake	Shallow	dset	5	free	medium	74.3253298	5.104968596	0.163787712
2021-04-01T00:00:00Z	Isoyake	Shallow	dset	5	free	medium	74.3253298	5.104968596	0.163787712
2021-04-01T00:00:00Z	Isoyake	Shallow	dset	4.5	free	medium	56.08157616	3.085839026	0.163787712
2021-04-01T00:00:00Z	Isoyake	Shallow	dset	6	free	large	130.547967	14.49132064	0.163787712
2021-04-01T00:00:00Z	Isoyake	Shallow	dset	6	free	large	130.547967	14.49132064	0.163787712
2021-04-01T00:00:00Z	Isoyake	Deep	dset	3	free	small	27.67325664	2.708710376	0.163787712
2021-04-01T00:00:00Z	Isoyake	Deep	dset	5	free	medium	70.96435529	3.73342973	0.163787712
2021-04-01T00:00:00Z	Isoyake	Deep	dset	2	crevice	small	17.28105591	2.405398386	0.163787712
2021-04-01T00:00:00Z	Isoyake	Deep	dset	2	crevice	small	17.28105591	2.405398386	0.163787712
2021-04-01T00:00:00Z	Isoyake	Deep	dset	6	free	large	113.6397467	8.616049451	0.163787712
2021-04-01T00:00:00Z	Isoyake	Deep	dset	3	crevice	small	27.67325664	2.708710376	0.163787712
2021-04-01T00:00:00Z	Isoyake	Deep	dset	3	crevice	small	27.67325664	2.708710376	0.163787712
2021-04-01T00:00:00Z	Isoyake	Deep	dset	7	free	large	181.9785719	20.73868493	0.163787712
2021-04-01T00:00:00Z	Isoyake	Deep	dset	4	free	medium	44.31495026	2.818532912	0.163787712
2021-04-01T00:00:00Z	Isoyake	Deep	dset	5	crevice	medium	70.96435529	3.73342973	0.163787712
2021-04-01T00:00:00Z	Isoyake	Deep	dset	3	crevice	small	27.67325664	2.708710376	0.163787712
2021-05-01T00:00:00Z	Vegetated	Deep	dset	7	free	large	166.8429672	14.44236936	0.163787712
2021-05-01T00:00:00Z	Vegetated	Deep	dset	7	free	large	166.8429672	14.44236936	0.163787712
2021-05-01T00:00:00Z	Vegetated	Deep	dset	7	free	large	166.8429672	14.44236936	0.163787712
2021-05-01T00:00:00Z	Vegetated	Deep	dset	7	free	large	166.8429672	14.44236936	0.163787712
2021-05-01T00:00:00Z	Vegetated	Deep	dset	7	free	large	166.8429672	14.44236936	0.163787712
2021-05-01T00:00:00Z	Vegetated	Deep	dset	7	crevice	large	166.8429672	14.44236936	0.163787712
2021-05-01T00:00:00Z	Vegetated	Deep	dset	6	crevice	large	114.4721335	6.420605951	0.163787712
2021-05-01T00:00:00Z	Vegetated	Deep	dset	5	crevice	medium	78.5401361	4.562601619	0.163787712
2021-05-01T00:00:00Z	Vegetated	Deep	dset	6	free	large	114.4721335	6.420605951	0.163787712
2021-05-01T00:00:00Z	Vegetated	Deep	dset	6	free	large	114.4721335	6.420605951	0.163787712
2021-05-01T00:00:00Z	Vegetated	Deep	dset	6	free	large	114.4721335	6.420605951	0.163787712
2021-05-01T00:00:00Z	Vegetated	Deep	dset	5	crevice	medium	78.5401361	4.562601619	0.163787712
2021-05-01T00:00:00Z	Vegetated	Deep	dset	5	crevice	medium	78.5401361	4.562601619	0.163787712
2021-05-01T00:00:00Z	Vegetated	Deep	dset	5	crevice	medium	78.5401361	4.562601619	0.163787712
2021-05-01T00:00:00Z	Vegetated	Deep	dset	4	crevice	medium	53.88693989	4.873561327	0.163787712
2021-05-01T00:00:00Z	Vegetated	Deep	dset	4	crevice	medium	53.88693989	4.873561327	0.163787712
2021-05-01T00:00:00Z	Vegetated	Deep	dset	4	crevice	medium	53.88693989	4.873561327	0.163787712
2021-05-01T00:00:00Z	Vegetated	Deep	dset	4	crevice	medium	53.88693989	4.873561327	0.163787712
2021-05-01T00:00:00Z	Vegetated	Deep	dset	4.5	crevice	medium	65.05603425	4.693568675	0.163787712
2021-05-01T00:00:00Z	Vegetated	Deep	dset	5	crevice	medium	78.5401361	4.562601619	0.163787712
2021-05-01T00:00:00Z	Vegetated	Deep	dset	5	free	medium	78.5401361	4.562601619	0.163787712
2021-05-01T00:00:00Z	Vegetated	Deep	dset	6.5	free	large	138.1986629	9.522210597	0.163787712
2021-05-01T00:00:00Z	Vegetated	Deep	dset	7	crevice	large	166.8429672	14.44236936	0.163787712
2021-05-01T00:00:00Z	Vegetated	Deep	dset	5	crevice	medium	78.5401361	4.562601619	0.163787712
2021-05-01T00:00:00Z	Vegetated	Deep	dset	5	crevice	medium	78.5401361	4.562601619	0.163787712
2021-05-01T00:00:00Z	Vegetated	Deep	dset	4.5	crevice	medium	65.05603425	4.693568675	0.163787712
2021-05-01T00:00:00Z	Vegetated	Deep	dset	4	free	medium	53.88693989	4.873561327	0.163787712
2021-05-01T00:00:00Z	Vegetated	Deep	dset	5.5	crevice	medium	94.8190748	4.916313143	0.163787712
2021-05-01T00:00:00Z	Vegetated	Deep	dset	6	crevice	large	114.4721335	6.420605951	0.163787712
2021-05-01T00:00:00Z	Vegetated	Deep	dset	5	crevice	medium	78.5401361	4.562601619	0.163787712
2021-05-01T00:00:00Z	Vegetated	Deep	dset	4.5	crevice	medium	65.05603425	4.693568675	0.163787712
2021-05-01T00:00:00Z	Vegetated	Deep	dset	5	crevice	medium	78.5401361	4.562601619	0.163787712
2021-05-01T00:00:00Z	Vegetated	Deep	dset	4	crevice	medium	53.88693989	4.873561327	0.163787712
2021-05-01T00:00:00Z	Vegetated	Deep	dset	7	crevice	large	166.8429672	14.44236936	0.163787712
2021-05-01T00:00:00Z	Vegetated	Shallow	dset	5	crevice	medium	71.6038019	5.934991754	0.163787712
2021-05-01T00:00:00Z	Vegetated	Shallow	dset	5	crevice	medium	71.6038019	5.934991754	0.163787712
2021-05-01T00:00:00Z	Vegetated	Shallow	dset	5	crevice	medium	71.6038019	5.934991754	0.163787712
2021-05-01T00:00:00Z	Isoyake	Shallow	dset	3	crevice	small	24.09185878	1.92845644	0.163787712
2021-05-01T00:00:00Z	Isoyake	Shallow	dset	3	crevice	small	24.09185878	1.92845644	0.163787712
2021-05-01T00:00:00Z	Isoyake	Shallow	dset	3	crevice	small	24.09185878	1.92845644	0.163787712
2021-05-01T00:00:00Z	Isoyake	Shallow	dset	4	burrow	medium	42.31589948	2.217454457	0.163787712
2021-05-01T00:00:00Z	Isoyake	Shallow	dset	3	crevice	small	24.09185878	1.92845644	0.163787712
2021-05-01T00:00:00Z	Isoyake	Shallow	dset	3	crevice	small	24.09185878	1.92845644	0.163787712
2021-05-01T00:00:00Z	Isoyake	Shallow	dset	3	crevice	small	24.09185878	1.92845644	0.163787712
2021-05-01T00:00:00Z	Isoyake	Shallow	dset	3	crevice	small	24.09185878	1.92845644	0.163787712
2021-05-01T00:00:00Z	Isoyake	Shallow	dset	2	burrow	small	13.71630206	1.718732545	0.163787712
2021-05-01T00:00:00Z	Isoyake	Shallow	dset	3	burrow	small	24.09185878	1.92845644	0.163787712
2021-05-01T00:00:00Z	Isoyake	Shallow	dset	3	crevice	small	24.09185878	1.92845644	0.163787712
2021-05-01T00:00:00Z	Isoyake	Shallow	dset	6	crevice	large	130.547967	14.49132064	0.163787712
2021-05-01T00:00:00Z	Isoyake	Shallow	dset	3	burrow	small	24.09185878	1.92845644	0.163787712
2021-05-01T00:00:00Z	Isoyake	Shallow	dset	2	crevice	small	13.71630206	1.718732545	0.163787712
2021-05-01T00:00:00Z	Isoyake	Shallow	dset	3	crevice	small	24.09185878	1.92845644	0.163787712
2021-05-01T00:00:00Z	Isoyake	Shallow	dset	2	crevice	small	13.71630206	1.718732545	0.163787712
2021-05-01T00:00:00Z	Isoyake	Shallow	dset	6	crevice	large	130.547967	14.49132064	0.163787712
2021-05-01T00:00:00Z	Isoyake	Deep	dset	7	free	large	181.9785719	20.73868493	0.163787712
2021-05-01T00:00:00Z	Isoyake	Deep	dset	6	free	large	113.6397467	8.616049451	0.163787712
2021-05-01T00:00:00Z	Isoyake	Deep	dset	2	crevice	small	17.28105591	2.405398386	0.163787712
2021-05-01T00:00:00Z	Isoyake	Deep	dset	2	crevice	small	17.28105591	2.405398386	0.163787712
2021-05-01T00:00:00Z	Isoyake	Deep	dset	2	crevice	small	17.28105591	2.405398386	0.163787712
2021-05-01T00:00:00Z	Isoyake	Deep	dset	4	crevice	medium	44.31495026	2.818532912	0.163787712
2021-05-01T00:00:00Z	Isoyake	Deep	dset	4	crevice	medium	44.31495026	2.818532912	0.163787712
2021-05-01T00:00:00Z	Isoyake	Deep	dset	4	crevice	medium	44.31495026	2.818532912	0.163787712
2021-05-01T00:00:00Z	Isoyake	Deep	dset	4	crevice	medium	44.31495026	2.818532912	0.163787712
2021-05-01T00:00:00Z	Isoyake	Deep	dset	4	crevice	medium	44.31495026	2.818532912	0.163787712
2021-05-01T00:00:00Z	Isoyake	Deep	dset	5	crevice	medium	70.96435529	3.73342973	0.163787712
2021-05-01T00:00:00Z	Isoyake	Deep	dset	6	crevice	large	113.6397467	8.616049451	0.163787712
2021-05-01T00:00:00Z	Isoyake	Deep	dset	2	crevice	small	17.28105591	2.405398386	0.163787712
2021-05-01T00:00:00Z	Isoyake	Deep	dset	4.5	crevice	medium	56.07835478	3.006479119	0.163787712
2021-05-01T00:00:00Z	Isoyake	Deep	dset	5	crevice	medium	70.96435529	3.73342973	0.163787712
2021-06-01T00:00:00Z	Vegetated	Deep	dset	6	free	large	114.4721335	6.420605951	0.163787712
2021-06-01T00:00:00Z	Vegetated	Deep	dset	6	free	large	114.4721335	6.420605951	0.163787712
2021-06-01T00:00:00Z	Vegetated	Deep	dset	6	free	large	114.4721335	6.420605951	0.163787712
2021-06-01T00:00:00Z	Vegetated	Deep	dset	6	free	large	114.4721335	6.420605951	0.163787712
2021-06-01T00:00:00Z	Vegetated	Deep	dset	6	free	large	114.4721335	6.420605951	0.163787712
2021-06-01T00:00:00Z	Vegetated	Deep	dset	5	free	medium	78.5401361	4.562601619	0.163787712
2021-06-01T00:00:00Z	Vegetated	Deep	dset	6	crevice	large	114.4721335	6.420605951	0.163787712
2021-06-01T00:00:00Z	Vegetated	Deep	dset	6.5	crevice	large	138.1986629	9.522210597	0.163787712
2021-06-01T00:00:00Z	Vegetated	Deep	dset	6	crevice	large	114.4721335	6.420605951	0.163787712
2021-06-01T00:00:00Z	Vegetated	Deep	dset	2	crevice	small	25.36689237	4.503373425	0.163787712
2021-06-01T00:00:00Z	Vegetated	Deep	dset	4	crevice	medium	53.88693989	4.873561327	0.163787712
2021-06-01T00:00:00Z	Vegetated	Deep	dset	4.5	crevice	medium	65.05603425	4.693568675	0.163787712
2021-06-01T00:00:00Z	Vegetated	Deep	dset	4	crevice	medium	53.88693989	4.873561327	0.163787712
2021-06-01T00:00:00Z	Vegetated	Deep	dset	5	crevice	medium	78.5401361	4.562601619	0.163787712
2021-06-01T00:00:00Z	Vegetated	Deep	dset	5	crevice	medium	78.5401361	4.562601619	0.163787712
2021-06-01T00:00:00Z	Vegetated	Deep	dset	5	crevice	medium	78.5401361	4.562601619	0.163787712
2021-06-01T00:00:00Z	Vegetated	Deep	dset	5	crevice	medium	78.5401361	4.562601619	0.163787712
2021-06-01T00:00:00Z	Vegetated	Deep	dset	5	crevice	medium	78.5401361	4.562601619	0.163787712
2021-06-01T00:00:00Z	Vegetated	Deep	dset	4.5	crevice	medium	65.05603425	4.693568675	0.163787712
2021-06-01T00:00:00Z	Vegetated	Deep	dset	5	crevice	medium	78.5401361	4.562601619	0.163787712
2021-06-01T00:00:00Z	Vegetated	Deep	dset	4	crevice	medium	53.88693989	4.873561327	0.163787712
2021-06-01T00:00:00Z	Vegetated	Deep	dset	5	crevice	medium	78.5401361	4.562601619	0.163787712
2021-06-01T00:00:00Z	Vegetated	Deep	dset	5	crevice	medium	78.5401361	4.562601619	0.163787712
2021-06-01T00:00:00Z	Vegetated	Deep	dset	4	crevice	medium	53.88693989	4.873561327	0.163787712
2021-06-01T00:00:00Z	Vegetated	Deep	dset	6	free	large	114.4721335	6.420605951	0.163787712
2021-06-01T00:00:00Z	Vegetated	Deep	dset	6	free	large	114.4721335	6.420605951	0.163787712
2021-06-01T00:00:00Z	Vegetated	Deep	dset	8	crevice	large	243.1733808	31.15673038	0.163787712
2021-06-01T00:00:00Z	Vegetated	Deep	dset	7	crevice	large	166.8429672	14.44236936	0.163787712
2021-06-01T00:00:00Z	Vegetated	Deep	dset	4	crevice	medium	53.88693989	4.873561327	0.163787712
2021-06-01T00:00:00Z	Vegetated	Deep	dset	4	crevice	medium	53.88693989	4.873561327	0.163787712
2021-06-01T00:00:00Z	Vegetated	Deep	dset	8	crevice	large	243.1733808	31.15673038	0.163787712
2021-06-01T00:00:00Z	Vegetated	Deep	dset	6	free	large	114.4721335	6.420605951	0.163787712
2021-06-01T00:00:00Z	Vegetated	Deep	dset	6	free	large	114.4721335	6.420605951	0.163787712
2021-06-01T00:00:00Z	Vegetated	Shallow	dset	5	crevice	medium	71.6038019	5.934991754	0.163787712
2021-06-01T00:00:00Z	Vegetated	Shallow	dset	4	crevice	medium	46.12418231	7.12794763	0.163787712
2021-06-01T00:00:00Z	Vegetated	Shallow	dset	5	crevice	medium	71.6038019	5.934991754	0.163787712
2021-06-01T00:00:00Z	Vegetated	Shallow	dset	4	burrow	medium	46.12418231	7.12794763	0.163787712
2021-06-01T00:00:00Z	Vegetated	Shallow	dset	6	free	large	111.1587066	6.031691622	0.163787712
2021-06-01T00:00:00Z	Vegetated	Shallow	dset	6	burrow	large	111.1587066	6.031691622	0.163787712
2021-06-01T00:00:00Z	Vegetated	Shallow	dset	6	crevice	large	111.1587066	6.031691622	0.163787712
2021-06-01T00:00:00Z	Vegetated	Shallow	dset	7	burrow	large	172.5642734	18.98567924	0.163787712
2021-06-01T00:00:00Z	Vegetated	Shallow	dset	7	crevice	large	172.5642734	18.98567924	0.163787712
2021-06-01T00:00:00Z	Isoyake	Shallow	dset	2	crevice	small	13.71630206	1.718732545	0.163787712
2021-06-01T00:00:00Z	Isoyake	Shallow	dset	3	crevice	small	24.09185878	1.92845644	0.163787712
2021-06-01T00:00:00Z	Isoyake	Shallow	dset	2	free	small	13.71630206	1.718732545	0.163787712
2021-06-01T00:00:00Z	Isoyake	Shallow	dset	2	burrow	small	13.71630206	1.718732545	0.163787712
2021-06-01T00:00:00Z	Isoyake	Shallow	dset	3	crevice	small	24.09185878	1.92845644	0.163787712
2021-06-01T00:00:00Z	Isoyake	Shallow	dset	2	free	small	13.71630206	1.718732545	0.163787712
2021-06-01T00:00:00Z	Isoyake	Shallow	dset	2	free	small	13.71630206	1.718732545	0.163787712
2021-06-01T00:00:00Z	Isoyake	Shallow	dset	5	free	medium	74.3253298	5.104968596	0.163787712
2021-06-01T00:00:00Z	Isoyake	Shallow	dset	2	free	small	13.71630206	1.718732545	0.163787712
2021-06-01T00:00:00Z	Isoyake	Shallow	dset	2	burrow	small	13.71630206	1.718732545	0.163787712
2021-06-01T00:00:00Z	Isoyake	Shallow	dset	5	burrow	medium	74.3253298	5.104968596	0.163787712
2021-06-01T00:00:00Z	Isoyake	Shallow	dset	3	free	small	24.09185878	1.92845644	0.163787712
2021-06-01T00:00:00Z	Isoyake	Shallow	dset	2	free	small	13.71630206	1.718732545	0.163787712
2021-06-01T00:00:00Z	Isoyake	Shallow	dset	2	free	small	13.71630206	1.718732545	0.163787712
2021-06-01T00:00:00Z	Isoyake	Shallow	dset	4	free	medium	42.31589948	2.217454457	0.163787712
2021-06-01T00:00:00Z	Isoyake	Shallow	dset	7	free	large	229.2996444	36.65857021	0.163787712
2021-06-01T00:00:00Z	Isoyake	Shallow	dset	8	free	large	402.7510203	84.89266305	0.163787712
2021-06-01T00:00:00Z	Isoyake	Deep	dset	3	free	small	27.67325664	2.708710376	0.163787712
2021-06-01T00:00:00Z	Isoyake	Deep	dset	2	crevice	small	17.28105591	2.405398386	0.163787712
2021-06-01T00:00:00Z	Isoyake	Deep	dset	3	crevice	small	27.67325664	2.708710376	0.163787712
2021-06-01T00:00:00Z	Isoyake	Deep	dset	3	crevice	small	27.67325664	2.708710376	0.163787712
2021-06-01T00:00:00Z	Isoyake	Deep	dset	3	free	small	27.67325664	2.708710376	0.163787712
2021-06-01T00:00:00Z	Isoyake	Deep	dset	3	free	small	27.67325664	2.708710376	0.163787712
2021-06-01T00:00:00Z	Isoyake	Deep	dset	6	free	large	113.6397467	8.616049451	0.163787712
2021-06-01T00:00:00Z	Isoyake	Deep	dset	3	crevice	small	27.67325664	2.708710376	0.163787712
2021-06-01T00:00:00Z	Isoyake	Deep	dset	3	free	small	27.67325664	2.708710376	0.163787712
2021-06-01T00:00:00Z	Isoyake	Deep	dset	3	free	small	27.67325664	2.708710376	0.163787712
2021-06-01T00:00:00Z	Isoyake	Deep	dset	3	free	small	27.67325664	2.708710376	0.163787712
2021-06-01T00:00:00Z	Isoyake	Deep	dset	5	free	medium	70.96435529	3.73342973	0.163787712
2021-06-01T00:00:00Z	Isoyake	Deep	dset	6.5	free	large	143.80542	13.5174679	0.163787712
[truncated: 882 more rows]
