# Supplementary material for: The behavior of sympatric sea urchin species across an ecosystem state gradient
Source: PeerJ. 2023 Jun 13;11:e15511. doi: 10.7717/peerj.15511 (PMC10274604; doi:10.7717/peerj.15511)
Supplement: Supplemental Information 17 — The monthly sea urchin monitoring data contains the urchin size, microhabitat (crevice, burrow, free-living), and size class (small, medium, large) for all species encountered (hcra: Heliocirdaris crassispina, dsav: Diadema savignyi, dset: Diadema setosum, tpil: Toxopnuestes pileolus, hpul: Hemicentrotus pulcherrimus). The species T. pileolus and H. pulcherrimus were excluded from the analysis due to scarcity. [file peerj-11-15511-s017.csv]

datetime	habitat	trans	species	size	habitat	s_class
2020-09-01T00:00:00Z	Vegetated	Shallow	hcra	5	crevice	medium
2020-09-01T00:00:00Z	Vegetated	Shallow	hcra	3.5	crevice	medium
2020-09-01T00:00:00Z	Vegetated	Shallow	hcra	4.5	crevice	medium
2020-09-01T00:00:00Z	Vegetated	Shallow	dset	6	crevice	large
2020-09-01T00:00:00Z	Vegetated	Shallow	dset	2.5	crevice	small
2020-09-01T00:00:00Z	Vegetated	Shallow	hcra	5	crevice	medium
2020-09-01T00:00:00Z	Vegetated	Shallow	hcra	5	crevice	medium
2020-09-01T00:00:00Z	Vegetated	Shallow	hcra	5	crevice	medium
2020-09-01T00:00:00Z	Vegetated	Shallow	hcra	5	crevice	medium
2020-09-01T00:00:00Z	Vegetated	Shallow	hcra	5	crevice	medium
2020-09-01T00:00:00Z	Vegetated	Shallow	hcra	4.5	crevice	medium
2020-09-01T00:00:00Z	Vegetated	Shallow	hcra	3	crevice	small
2020-09-01T00:00:00Z	Vegetated	Shallow	dset	4.5	crevice	medium
2020-09-01T00:00:00Z	Vegetated	Shallow	dset	5	crevice	medium
2020-09-01T00:00:00Z	Vegetated	Shallow	dset	6	crevice	large
2020-09-01T00:00:00Z	Vegetated	Shallow	hcra	7	crevice	large
2020-09-01T00:00:00Z	Vegetated	Shallow	hcra	4.5	crevice	medium
2020-09-01T00:00:00Z	Vegetated	Shallow	hcra	3	crevice	small
2020-09-01T00:00:00Z	Vegetated	Shallow	hcra	3	crevice	small
2020-09-01T00:00:00Z	Vegetated	Shallow	hcra	5	crevice	medium
2020-09-01T00:00:00Z	Vegetated	Shallow	hcra	5	crevice	medium
2020-09-01T00:00:00Z	Vegetated	Shallow	hcra	4	crevice	medium
2020-09-01T00:00:00Z	Vegetated	Shallow	hcra	5	crevice	medium
2020-09-01T00:00:00Z	Vegetated	Shallow	hcra	2	crevice	small
2020-09-01T00:00:00Z	Vegetated	Shallow	hcra	5	burrow	medium
2020-09-01T00:00:00Z	Vegetated	Shallow	hcra	5	crevice	medium
2020-09-01T00:00:00Z	Vegetated	Shallow	hcra	5	crevice	medium
2020-09-01T00:00:00Z	Vegetated	Shallow	hcra	5.5	crevice	medium
2020-09-01T00:00:00Z	Vegetated	Shallow	hcra	5.5	crevice	medium
2020-09-01T00:00:00Z	Vegetated	Shallow	hcra	5.5	crevice	medium
2020-09-01T00:00:00Z	Vegetated	Shallow	dset	4.5	crevice	medium
2020-09-01T00:00:00Z	Vegetated	Shallow	hcra	3	crevice	small
2020-09-01T00:00:00Z	Vegetated	Shallow	dset	3.5	crevice	medium
2020-09-01T00:00:00Z	Vegetated	Shallow	hcra	3	crevice	small
2020-09-01T00:00:00Z	Vegetated	Deep	dset	6.5	crevice	large
2020-09-01T00:00:00Z	Vegetated	Deep	hcra	5.5	crevice	medium
2020-09-01T00:00:00Z	Vegetated	Deep	dset	5	crevice	medium
2020-09-01T00:00:00Z	Vegetated	Deep	dset	5	free	medium
2020-09-01T00:00:00Z	Vegetated	Deep	dset	6	free	large
2020-09-01T00:00:00Z	Vegetated	Deep	dset	5	free	medium
2020-09-01T00:00:00Z	Vegetated	Deep	dset	7	free	large
2020-09-01T00:00:00Z	Vegetated	Deep	dset	5	free	medium
2020-09-01T00:00:00Z	Vegetated	Deep	dset	6	free	large
2020-09-01T00:00:00Z	Vegetated	Deep	dset	6.5	crevice	large
2020-09-01T00:00:00Z	Vegetated	Deep	dset	8	free	large
2020-09-01T00:00:00Z	Vegetated	Deep	tpil	10	crevice	large
2020-09-01T00:00:00Z	Vegetated	Deep	dset	7	free	large
2020-09-01T00:00:00Z	Vegetated	Deep	dset	5	crevice	medium
2020-09-01T00:00:00Z	Vegetated	Deep	dset	3	crevice	small
2020-09-01T00:00:00Z	Vegetated	Deep	dset	4	crevice	medium
2020-09-01T00:00:00Z	Vegetated	Deep	dset	6	free	large
2020-09-01T00:00:00Z	Vegetated	Deep	dset	9	free	large
2020-09-01T00:00:00Z	Vegetated	Deep	dset	6	free	large
2020-09-01T00:00:00Z	Vegetated	Deep	dset	6	crevice	large
2020-09-01T00:00:00Z	Vegetated	Deep	dset	6	crevice	large
2020-09-01T00:00:00Z	Vegetated	Deep	dset	7	free	large
2020-09-01T00:00:00Z	Vegetated	Deep	dset	6	crevice	large
2020-09-01T00:00:00Z	Vegetated	Deep	dset	6.5	crevice	large
2020-09-01T00:00:00Z	Vegetated	Deep	dsav	5.5	crevice	medium
2020-09-01T00:00:00Z	Vegetated	Deep	dset	3	crevice	small
2020-09-01T00:00:00Z	Vegetated	Deep	dset	6	crevice	large
2020-09-01T00:00:00Z	Vegetated	Deep	dset	6.5	free	large
2020-09-01T00:00:00Z	Vegetated	Deep	dset	7	free	large
2020-09-01T00:00:00Z	Vegetated	Deep	dset	5	free	medium
2020-09-01T00:00:00Z	Vegetated	Deep	dset	4.5	free	medium
2020-09-01T00:00:00Z	Vegetated	Deep	dset	4.5	free	medium
2020-09-01T00:00:00Z	Vegetated	Deep	dset	7	free	large
2020-09-01T00:00:00Z	Vegetated	Deep	dset	6	crevice	large
2020-09-01T00:00:00Z	Vegetated	Deep	dset	6	crevice	large
2020-09-01T00:00:00Z	Vegetated	Deep	dset	6.6	crevice	large
2020-09-01T00:00:00Z	Vegetated	Deep	dset	7	crevice	large
2020-09-01T00:00:00Z	Vegetated	Deep	dset	6.5	crevice	large
2020-09-01T00:00:00Z	Vegetated	Deep	dsav	7	crevice	large
2020-09-01T00:00:00Z	Vegetated	Deep	hcra	4	crevice	medium
2020-09-01T00:00:00Z	Vegetated	Deep	hcra	6.5	crevice	large
2020-09-01T00:00:00Z	Vegetated	Deep	dset	5	free	medium
2020-09-01T00:00:00Z	Vegetated	Deep	dset	6.5	free	large
2020-09-01T00:00:00Z	Vegetated	Deep	dset	5	free	medium
2020-09-01T00:00:00Z	Vegetated	Deep	dset	5	crevice	medium
2020-09-01T00:00:00Z	Vegetated	Deep	dset	4	crevice	medium
2020-09-01T00:00:00Z	Vegetated	Deep	dset	6.5	free	large
2020-09-01T00:00:00Z	Vegetated	Deep	dsav	8.5	crevice	large
2020-09-01T00:00:00Z	Isoyake	Shallow	hcra	4	crevice	medium
2020-09-01T00:00:00Z	Isoyake	Shallow	hcra	5	crevice	medium
2020-09-01T00:00:00Z	Isoyake	Shallow	hcra	3.5	burrow	medium
2020-09-01T00:00:00Z	Isoyake	Shallow	hpul	2.5	burrow	small
2020-09-01T00:00:00Z	Isoyake	Shallow	hcra	5	crevice	medium
2020-09-01T00:00:00Z	Isoyake	Shallow	hcra	5	burrow	medium
2020-09-01T00:00:00Z	Isoyake	Shallow	hcra	5	crevice	medium
2020-09-01T00:00:00Z	Isoyake	Shallow	hcra	4.5	crevice	medium
2020-09-01T00:00:00Z	Isoyake	Shallow	hcra	5	crevice	medium
2020-09-01T00:00:00Z	Isoyake	Shallow	hcra	4.5	crevice	medium
2020-09-01T00:00:00Z	Isoyake	Shallow	hcra	4.5	crevice	medium
2020-09-01T00:00:00Z	Isoyake	Shallow	hcra	6	crevice	large
2020-09-01T00:00:00Z	Isoyake	Shallow	hcra	5	burrow	medium
2020-09-01T00:00:00Z	Isoyake	Shallow	dset	6.5	free	large
2020-09-01T00:00:00Z	Isoyake	Shallow	dset	6.5	free	large
2020-09-01T00:00:00Z	Isoyake	Shallow	dset	7	free	large
2020-09-01T00:00:00Z	Isoyake	Shallow	dset	6.5	free	large
2020-09-01T00:00:00Z	Isoyake	Shallow	dset	6.5	free	large
2020-09-01T00:00:00Z	Isoyake	Shallow	dset	6.5	free	large
2020-09-01T00:00:00Z	Isoyake	Shallow	dset	7	free	large
2020-09-01T00:00:00Z	Isoyake	Shallow	dset	2	free	small
2020-09-01T00:00:00Z	Isoyake	Shallow	hcra	6.5	burrow	large
2020-09-01T00:00:00Z	Isoyake	Shallow	hcra	5.5	crevice	medium
2020-09-01T00:00:00Z	Isoyake	Shallow	dset	4.5	crevice	medium
2020-09-01T00:00:00Z	Isoyake	Shallow	hcra	4.5	crevice	medium
2020-09-01T00:00:00Z	Isoyake	Shallow	hcra	3	burrow	small
2020-09-01T00:00:00Z	Isoyake	Shallow	dset	4.5	free	medium
2020-09-01T00:00:00Z	Isoyake	Shallow	dset	4.5	free	medium
2020-09-01T00:00:00Z	Isoyake	Shallow	hcra	5	burrow	medium
2020-09-01T00:00:00Z	Isoyake	Shallow	dset	4.5	free	medium
2020-09-01T00:00:00Z	Isoyake	Shallow	dset	4.5	free	medium
2020-09-01T00:00:00Z	Isoyake	Shallow	dset	4.5	free	medium
2020-09-01T00:00:00Z	Isoyake	Shallow	dset	3.5	crevice	medium
2020-09-01T00:00:00Z	Isoyake	Shallow	dset	5	free	medium
2020-09-01T00:00:00Z	Isoyake	Shallow	dset	4.5	free	medium
2020-09-01T00:00:00Z	Isoyake	Shallow	dset	5	free	medium
2020-09-01T00:00:00Z	Isoyake	Shallow	dset	5	free	medium
2020-09-01T00:00:00Z	Isoyake	Shallow	dset	6.5	free	large
2020-09-01T00:00:00Z	Isoyake	Shallow	dset	4.5	free	medium
2020-09-01T00:00:00Z	Isoyake	Shallow	dset	4.5	free	medium
2020-09-01T00:00:00Z	Isoyake	Shallow	dset	4.5	free	medium
2020-09-01T00:00:00Z	Isoyake	Shallow	dset	8	free	large
2020-09-01T00:00:00Z	Isoyake	Shallow	hcra	4.5	burrow	medium
2020-09-01T00:00:00Z	Isoyake	Shallow	hcra	5	crevice	medium
2020-09-01T00:00:00Z	Isoyake	Shallow	hcra	5	crevice	medium
2020-09-01T00:00:00Z	Isoyake	Shallow	dsav	6.5	free	large
2020-09-01T00:00:00Z	Isoyake	Shallow	dset	6.5	free	large
2020-09-01T00:00:00Z	Isoyake	Shallow	hcra	4.5	crevice	medium
2020-09-01T00:00:00Z	Isoyake	Shallow	dset	6	free	large
2020-09-01T00:00:00Z	Isoyake	Shallow	dset	5	free	medium
2020-09-01T00:00:00Z	Isoyake	Shallow	dset	5.5	free	medium
2020-09-01T00:00:00Z	Isoyake	Shallow	dset	5	free	medium
2020-09-01T00:00:00Z	Isoyake	Shallow	dset	5	free	medium
2020-09-01T00:00:00Z	Isoyake	Shallow	dset	4.5	crevice	medium
2020-09-01T00:00:00Z	Isoyake	Deep	dset	6	free	large
2020-09-01T00:00:00Z	Isoyake	Deep	dset	6	free	large
2020-09-01T00:00:00Z	Isoyake	Deep	dset	4.5	free	medium
2020-09-01T00:00:00Z	Isoyake	Deep	dset	4.5	free	medium
2020-09-01T00:00:00Z	Isoyake	Deep	dset	4.5	free	medium
2020-09-01T00:00:00Z	Isoyake	Deep	dset	2	free	small
2020-09-01T00:00:00Z	Isoyake	Deep	dset	5	free	medium
2020-09-01T00:00:00Z	Isoyake	Deep	dset	6	free	large
2020-09-01T00:00:00Z	Isoyake	Deep	dset	5	free	medium
2020-09-01T00:00:00Z	Isoyake	Deep	dset	6	free	large
2020-09-01T00:00:00Z	Isoyake	Deep	hcra	4.5	crevice	medium
2020-09-01T00:00:00Z	Isoyake	Deep	dset	6.5	free	large
2020-09-01T00:00:00Z	Isoyake	Deep	dset	5.5	free	medium
2020-09-01T00:00:00Z	Isoyake	Deep	dset	6	free	large
2020-09-01T00:00:00Z	Isoyake	Deep	hcra	4.5	free	medium
2020-09-01T00:00:00Z	Isoyake	Deep	dset	6	free	large
2020-09-01T00:00:00Z	Isoyake	Deep	dset	5	free	medium
2020-09-01T00:00:00Z	Isoyake	Deep	dset	5	free	medium
2020-09-01T00:00:00Z	Isoyake	Deep	dset	7	free	large
2020-09-01T00:00:00Z	Isoyake	Deep	dset	5.5	free	medium
2020-09-01T00:00:00Z	Isoyake	Deep	dset	6	free	large
2020-10-01T00:00:00Z	Vegetated	Deep	dset	6.5	free	large
2020-10-01T00:00:00Z	Vegetated	Deep	dset	6.5	free	large
2020-10-01T00:00:00Z	Vegetated	Deep	dset	7	free	large
2020-10-01T00:00:00Z	Vegetated	Deep	dset	6	free	large
2020-10-01T00:00:00Z	Vegetated	Deep	dset	6	free	large
2020-10-01T00:00:00Z	Vegetated	Deep	dset	8	free	large
2020-10-01T00:00:00Z	Vegetated	Deep	dset	8	free	large
2020-10-01T00:00:00Z	Vegetated	Deep	dset	5	crevice	medium
2020-10-01T00:00:00Z	Vegetated	Deep	dset	5	free	medium
2020-10-01T00:00:00Z	Vegetated	Deep	dset	5	free	medium
2020-10-01T00:00:00Z	Vegetated	Deep	dset	5	crevice	medium
2020-10-01T00:00:00Z	Vegetated	Deep	dset	5	free	medium
2020-10-01T00:00:00Z	Vegetated	Deep	dset	5	free	medium
2020-10-01T00:00:00Z	Vegetated	Deep	dset	7	free	large
2020-10-01T00:00:00Z	Vegetated	Deep	dset	5	free	medium
2020-10-01T00:00:00Z	Vegetated	Deep	dset	6	crevice	large
2020-10-01T00:00:00Z	Vegetated	Deep	dset	5.5	free	medium
2020-10-01T00:00:00Z	Vegetated	Deep	dset	5.5	free	medium
2020-10-01T00:00:00Z	Vegetated	Deep	dset	6	free	large
2020-10-01T00:00:00Z	Vegetated	Deep	dset	7	free	large
2020-10-01T00:00:00Z	Vegetated	Deep	dset	5.5	free	medium
2020-10-01T00:00:00Z	Vegetated	Deep	dset	6	free	large
2020-10-01T00:00:00Z	Vegetated	Deep	dset	6	free	large
2020-10-01T00:00:00Z	Vegetated	Deep	dset	6.5	crevice	large
2020-10-01T00:00:00Z	Vegetated	Deep	dset	7	free	large
2020-10-01T00:00:00Z	Vegetated	Deep	dset	5	free	medium
2020-10-01T00:00:00Z	Vegetated	Deep	dset	6	free	large
2020-10-01T00:00:00Z	Vegetated	Deep	dset	4.5	free	medium
2020-10-01T00:00:00Z	Vegetated	Deep	dset	5.5	free	medium
2020-10-01T00:00:00Z	Vegetated	Deep	dset	5	free	medium
2020-10-01T00:00:00Z	Vegetated	Deep	dset	5	crevice	medium
2020-10-01T00:00:00Z	Vegetated	Deep	dset	8	free	large
2020-10-01T00:00:00Z	Vegetated	Deep	dset	7	free	large
2020-10-01T00:00:00Z	Vegetated	Deep	dset	7	crevice	large
2020-10-01T00:00:00Z	Vegetated	Deep	dset	6.5	crevice	large
2020-10-01T00:00:00Z	Vegetated	Deep	dsav	4.5	crevice	medium
2020-10-01T00:00:00Z	Vegetated	Deep	dset	7	crevice	large
2020-10-01T00:00:00Z	Vegetated	Deep	dset	7	crevice	large
2020-10-01T00:00:00Z	Vegetated	Deep	dsav	7	crevice	large
2020-10-01T00:00:00Z	Vegetated	Deep	dset	8	free	large
2020-10-01T00:00:00Z	Vegetated	Deep	dset	6	free	large
2020-10-01T00:00:00Z	Vegetated	Deep	dset	7	free	large
2020-10-01T00:00:00Z	Vegetated	Deep	dset	8	free	large
2020-10-01T00:00:00Z	Vegetated	Deep	dset	6	crevice	large
2020-10-01T00:00:00Z	Vegetated	Deep	dset	6	crevice	large
2020-10-01T00:00:00Z	Vegetated	Deep	dset	6	crevice	large
2020-10-01T00:00:00Z	Vegetated	Deep	dset	6	free	large
2020-10-01T00:00:00Z	Vegetated	Deep	dset	6.5	free	large
2020-10-01T00:00:00Z	Vegetated	Deep	dset	7	crevice	large
2020-10-01T00:00:00Z	Vegetated	Deep	dsav	6	crevice	large
2020-10-01T00:00:00Z	Vegetated	Deep	dset	6.5	free	large
2020-10-01T00:00:00Z	Vegetated	Deep	dset	6.5	free	large
2020-10-01T00:00:00Z	Vegetated	Deep	dset	6.5	free	large
2020-10-01T00:00:00Z	Vegetated	Deep	dset	6.5	free	large
2020-10-01T00:00:00Z	Vegetated	Deep	dset	6.5	free	large
2020-10-01T00:00:00Z	Vegetated	Deep	dset	8	free	large
2020-10-01T00:00:00Z	Vegetated	Deep	dset	8	free	large
2020-10-01T00:00:00Z	Vegetated	Deep	dset	4.5	free	medium
2020-10-01T00:00:00Z	Vegetated	Deep	dset	6	crevice	large
2020-10-01T00:00:00Z	Vegetated	Deep	dset	6	crevice	large
2020-10-01T00:00:00Z	Vegetated	Deep	dset	5	free	medium
2020-10-01T00:00:00Z	Vegetated	Deep	dsav	5	crevice	medium
2020-10-01T00:00:00Z	Vegetated	Deep	dset	4.5	free	medium
2020-10-01T00:00:00Z	Vegetated	Deep	dset	4.5	free	medium
2020-10-01T00:00:00Z	Vegetated	Deep	dset	4.5	free	medium
2020-10-01T00:00:00Z	Vegetated	Deep	dset	9	free	large
2020-10-01T00:00:00Z	Vegetated	Deep	dsav	4.5	crevice	medium
2020-10-01T00:00:00Z	Vegetated	Shallow	hcra	4.5	crevice	medium
2020-10-01T00:00:00Z	Vegetated	Shallow	hcra	5	crevice	medium
2020-10-01T00:00:00Z	Vegetated	Shallow	hcra	5	crevice	medium
2020-10-01T00:00:00Z	Vegetated	Shallow	dset	6.5	crevice	large
2020-10-01T00:00:00Z	Vegetated	Shallow	dsav	5.5	crevice	medium
2020-10-01T00:00:00Z	Vegetated	Shallow	hcra	4.5	crevice	medium
2020-10-01T00:00:00Z	Vegetated	Shallow	dset	1	burrow	small
2020-10-01T00:00:00Z	Vegetated	Shallow	dset	1	burrow	small
2020-10-01T00:00:00Z	Vegetated	Shallow	dset	1	burrow	small
2020-10-01T00:00:00Z	Vegetated	Shallow	dsav	1.5	burrow	small
2020-10-01T00:00:00Z	Vegetated	Shallow	hcra	4.5	crevice	medium
2020-10-01T00:00:00Z	Vegetated	Shallow	hcra	4.5	crevice	medium
2020-10-01T00:00:00Z	Vegetated	Shallow	hcra	5	crevice	medium
2020-10-01T00:00:00Z	Vegetated	Shallow	hcra	1.5	crevice	small
2020-10-01T00:00:00Z	Vegetated	Shallow	hcra	5.5	crevice	medium
2020-10-01T00:00:00Z	Vegetated	Shallow	hcra	5	crevice	medium
2020-10-01T00:00:00Z	Vegetated	Shallow	hcra	4.5	crevice	medium
2020-10-01T00:00:00Z	Vegetated	Shallow	hcra	4.5	crevice	medium
2020-10-01T00:00:00Z	Vegetated	Shallow	hcra	2.5	crevice	small
2020-10-01T00:00:00Z	Vegetated	Shallow	hcra	2.5	crevice	small
2020-10-01T00:00:00Z	Vegetated	Shallow	hcra	2.5	crevice	small
2020-10-01T00:00:00Z	Vegetated	Shallow	hcra	3	crevice	small
2020-10-01T00:00:00Z	Vegetated	Shallow	hcra	3.5	crevice	medium
2020-10-01T00:00:00Z	Vegetated	Shallow	hcra	2.5	crevice	small
2020-10-01T00:00:00Z	Vegetated	Shallow	hcra	4	crevice	medium
2020-10-01T00:00:00Z	Vegetated	Shallow	dsav	7	crevice	large
2020-10-01T00:00:00Z	Vegetated	Shallow	hcra	2.5	crevice	small
2020-10-01T00:00:00Z	Vegetated	Shallow	hcra	4.5	crevice	medium
2020-10-01T00:00:00Z	Vegetated	Shallow	hcra	3.5	crevice	medium
2020-10-01T00:00:00Z	Vegetated	Shallow	hcra	2.5	crevice	small
2020-10-01T00:00:00Z	Vegetated	Shallow	hcra	3.5	crevice	medium
2020-10-01T00:00:00Z	Vegetated	Shallow	hcra	5	crevice	medium
2020-10-01T00:00:00Z	Vegetated	Shallow	hcra	5	crevice	medium
2020-10-01T00:00:00Z	Vegetated	Shallow	hcra	6	crevice	large
2020-10-01T00:00:00Z	Vegetated	Shallow	hcra	5.5	crevice	medium
2020-10-01T00:00:00Z	Vegetated	Shallow	hcra	4.5	crevice	medium
2020-10-01T00:00:00Z	Vegetated	Shallow	hcra	2.5	crevice	small
2020-10-01T00:00:00Z	Vegetated	Shallow	hcra	5.5	crevice	medium
2020-10-01T00:00:00Z	Vegetated	Shallow	hcra	2.5	crevice	small
2020-10-01T00:00:00Z	Vegetated	Shallow	hcra	2.5	crevice	small
2020-10-01T00:00:00Z	Vegetated	Shallow	hcra	2	crevice	small
2020-10-01T00:00:00Z	Vegetated	Shallow	hcra	5	crevice	medium
2020-10-01T00:00:00Z	Vegetated	Shallow	hcra	3	burrow	small
2020-10-01T00:00:00Z	Vegetated	Shallow	hcra	3.5	crevice	medium
2020-10-01T00:00:00Z	Vegetated	Shallow	hcra	5.5	crevice	medium
2020-10-01T00:00:00Z	Vegetated	Shallow	hcra	5.5	crevice	medium
2020-10-01T00:00:00Z	Vegetated	Shallow	hcra	2	crevice	small
2020-10-01T00:00:00Z	Vegetated	Shallow	hcra	2.5	crevice	small
2020-10-01T00:00:00Z	Vegetated	Shallow	dsav	5.5	crevice	medium
2020-10-01T00:00:00Z	Vegetated	Shallow	hcra	3	crevice	small
2020-10-01T00:00:00Z	Vegetated	Shallow	hcra	2.5	crevice	small
2020-10-01T00:00:00Z	Vegetated	Shallow	dsav	5.5	crevice	medium
2020-10-01T00:00:00Z	Vegetated	Shallow	hcra	3	crevice	small
2020-10-01T00:00:00Z	Vegetated	Shallow	hcra	3	crevice	small
2020-10-01T00:00:00Z	Vegetated	Shallow	dset	8	crevice	large
2020-10-01T00:00:00Z	Vegetated	Shallow	hcra	5	crevice	medium
2020-10-01T00:00:00Z	Vegetated	Shallow	hcra	3	crevice	small
2020-10-01T00:00:00Z	Vegetated	Shallow	hcra	2.5	crevice	small
2020-10-01T00:00:00Z	Vegetated	Shallow	hcra	5	crevice	medium
2020-10-01T00:00:00Z	Vegetated	Shallow	hcra	4.5	crevice	medium
2020-10-01T00:00:00Z	Vegetated	Shallow	hcra	2	crevice	small
2020-10-01T00:00:00Z	Vegetated	Shallow	dsav	6	crevice	large
2020-10-01T00:00:00Z	Vegetated	Shallow	hcra	3	crevice	small
2020-10-01T00:00:00Z	Vegetated	Shallow	hcra	4.5	crevice	medium
2020-10-01T00:00:00Z	Vegetated	Shallow	hcra	4.5	crevice	medium
2020-10-01T00:00:00Z	Vegetated	Shallow	hcra	4.5	crevice	medium
2020-10-01T00:00:00Z	Vegetated	Shallow	hcra	3	crevice	small
2020-10-01T00:00:00Z	Vegetated	Shallow	hcra	5.5	crevice	medium
2020-10-01T00:00:00Z	Vegetated	Shallow	hcra	5.5	crevice	medium
2020-10-01T00:00:00Z	Vegetated	Shallow	hcra	5.5	crevice	medium
2020-10-01T00:00:00Z	Vegetated	Shallow	hcra	5	crevice	medium
2020-10-01T00:00:00Z	Vegetated	Shallow	hcra	5	crevice	medium
2020-10-01T00:00:00Z	Vegetated	Shallow	hcra	5	crevice	medium
2020-10-01T00:00:00Z	Vegetated	Shallow	hcra	5.5	crevice	medium
2020-10-01T00:00:00Z	Vegetated	Shallow	hcra	3	crevice	small
2020-10-01T00:00:00Z	Vegetated	Shallow	hcra	3.5	crevice	medium
2020-10-01T00:00:00Z	Vegetated	Shallow	hcra	6	crevice	large
2020-10-01T00:00:00Z	Vegetated	Shallow	hcra	5	crevice	medium
2020-10-01T00:00:00Z	Vegetated	Shallow	hcra	6	crevice	large
2020-10-01T00:00:00Z	Isoyake	Deep	hcra	4	crevice	medium
2020-10-01T00:00:00Z	Isoyake	Deep	dset	6.5	free	large
2020-10-01T00:00:00Z	Isoyake	Deep	dset	7	free	large
2020-10-01T00:00:00Z	Isoyake	Deep	dset	5.5	free	medium
2020-10-01T00:00:00Z	Isoyake	Deep	dset	6	free	large
2020-10-01T00:00:00Z	Isoyake	Deep	hcra	5	crevice	medium
2020-10-01T00:00:00Z	Isoyake	Deep	dset	6	free	large
2020-10-01T00:00:00Z	Isoyake	Deep	dset	6	free	large
2020-10-01T00:00:00Z	Isoyake	Deep	dset	8	free	large
2020-10-01T00:00:00Z	Isoyake	Deep	dset	8.5	free	large
2020-10-01T00:00:00Z	Isoyake	Deep	hcra	4.5	crevice	medium
2020-10-01T00:00:00Z	Isoyake	Deep	dset	1.5	crevice	small
2020-10-01T00:00:00Z	Isoyake	Deep	dset	1.5	crevice	small
2020-10-01T00:00:00Z	Isoyake	Deep	hcra	5	crevice	medium
2020-10-01T00:00:00Z	Isoyake	Deep	dset	2	crevice	small
2020-10-01T00:00:00Z	Isoyake	Deep	dset	3	crevice	small
2020-10-01T00:00:00Z	Isoyake	Deep	dset	2	crevice	small
2020-10-01T00:00:00Z	Isoyake	Deep	hcra	5.5	crevice	medium
2020-10-01T00:00:00Z	Isoyake	Deep	hcra	5.5	crevice	medium
2020-10-01T00:00:00Z	Isoyake	Deep	hcra	4	crevice	medium
2020-10-01T00:00:00Z	Isoyake	Deep	hcra	4.5	crevice	medium
2020-10-01T00:00:00Z	Isoyake	Deep	dset	1.5	crevice	small
2020-10-01T00:00:00Z	Isoyake	Deep	dset	1.5	crevice	small
2020-10-01T00:00:00Z	Isoyake	Deep	dset	5.5	free	medium
2020-10-01T00:00:00Z	Isoyake	Deep	dset	5.5	free	medium
2020-10-01T00:00:00Z	Isoyake	Deep	dset	4	free	medium
2020-10-01T00:00:00Z	Isoyake	Deep	dset	1.5	crevice	small
2020-10-01T00:00:00Z	Isoyake	Deep	dset	5.5	free	medium
2020-10-01T00:00:00Z	Isoyake	Shallow	dset	5	free	medium
2020-10-01T00:00:00Z	Isoyake	Shallow	dset	4.5	free	medium
2020-10-01T00:00:00Z	Isoyake	Shallow	dset	9	free	large
2020-10-01T00:00:00Z	Isoyake	Shallow	dset	6	free	large
2020-10-01T00:00:00Z	Isoyake	Shallow	dset	6	free	large
2020-10-01T00:00:00Z	Isoyake	Shallow	hcra	4.5	crevice	medium
2020-10-01T00:00:00Z	Isoyake	Shallow	hcra	5.5	crevice	medium
2020-10-01T00:00:00Z	Isoyake	Shallow	dsav	3.5	free	medium
2020-10-01T00:00:00Z	Isoyake	Shallow	dset	4	free	medium
2020-10-01T00:00:00Z	Isoyake	Shallow	dset	3.5	free	medium
2020-10-01T00:00:00Z	Isoyake	Shallow	hcra	5	crevice	medium
2020-10-01T00:00:00Z	Isoyake	Shallow	dsav	4.5	free	medium
2020-10-01T00:00:00Z	Isoyake	Shallow	dset	4.5	free	medium
2020-10-01T00:00:00Z	Isoyake	Shallow	dset	4.5	free	medium
2020-10-01T00:00:00Z	Isoyake	Shallow	dset	5.5	free	medium
2020-10-01T00:00:00Z	Isoyake	Shallow	dset	6	free	large
2020-10-01T00:00:00Z	Isoyake	Shallow	dset	6	free	large
2020-10-01T00:00:00Z	Isoyake	Shallow	dsav	4.5	free	medium
2020-10-01T00:00:00Z	Isoyake	Shallow	dsav	5	free	medium
2020-10-01T00:00:00Z	Isoyake	Shallow	dsav	6	free	large
2020-10-01T00:00:00Z	Isoyake	Shallow	dset	4.5	free	medium
2020-10-01T00:00:00Z	Isoyake	Shallow	dset	4.5	free	medium
2020-10-01T00:00:00Z	Isoyake	Shallow	dset	6	free	large
2020-10-01T00:00:00Z	Isoyake	Shallow	hcra	6	burrow	large
2020-10-01T00:00:00Z	Isoyake	Shallow	dsav	6.5	free	large
2020-10-01T00:00:00Z	Isoyake	Shallow	dset	6	free	large
2020-10-01T00:00:00Z	Isoyake	Shallow	dset	4	free	medium
2020-10-01T00:00:00Z	Isoyake	Shallow	hcra	5	crevice	medium
2020-10-01T00:00:00Z	Isoyake	Shallow	dset	5.5	free	medium
2020-10-01T00:00:00Z	Isoyake	Shallow	dset	6.5	free	large
2020-10-01T00:00:00Z	Isoyake	Shallow	dset	7	free	large
2020-10-01T00:00:00Z	Isoyake	Shallow	dset	3.5	free	medium
2020-10-01T00:00:00Z	Isoyake	Shallow	dsav	5	free	medium
2020-10-01T00:00:00Z	Isoyake	Shallow	hcra	5	free	medium
2020-10-01T00:00:00Z	Isoyake	Shallow	dset	6.5	free	large
2020-10-01T00:00:00Z	Isoyake	Shallow	dset	6.5	free	large
2020-11-01T00:00:00Z	Vegetated	Deep	dset	5.5	free	medium
2020-11-01T00:00:00Z	Vegetated	Deep	dsav	5.5	crevice	medium
2020-11-01T00:00:00Z	Vegetated	Deep	dsav	5.5	crevice	medium
2020-11-01T00:00:00Z	Vegetated	Deep	dset	6	free	large
2020-11-01T00:00:00Z	Vegetated	Deep	dset	7	free	large
2020-11-01T00:00:00Z	Vegetated	Deep	dset	7	crevice	large
2020-11-01T00:00:00Z	Vegetated	Deep	dset	7	crevice	large
2020-11-01T00:00:00Z	Vegetated	Deep	dset	7	crevice	large
2020-11-01T00:00:00Z	Vegetated	Deep	dset	7	crevice	large
2020-11-01T00:00:00Z	Vegetated	Deep	dset	6	crevice	large
2020-11-01T00:00:00Z	Vegetated	Deep	dset	5	free	medium
2020-11-01T00:00:00Z	Vegetated	Deep	dset	5.5	crevice	medium
2020-11-01T00:00:00Z	Vegetated	Deep	dset	5.5	crevice	medium
2020-11-01T00:00:00Z	Vegetated	Deep	hcra	5	crevice	medium
2020-11-01T00:00:00Z	Vegetated	Deep	hcra	4.5	crevice	medium
2020-11-01T00:00:00Z	Vegetated	Deep	dset	5.5	crevice	medium
2020-11-01T00:00:00Z	Vegetated	Deep	dset	5.5	crevice	medium
2020-11-01T00:00:00Z	Vegetated	Deep	dset	5.5	crevice	medium
2020-11-01T00:00:00Z	Vegetated	Deep	dset	5.5	crevice	medium
2020-11-01T00:00:00Z	Vegetated	Deep	dset	6	crevice	large
2020-11-01T00:00:00Z	Vegetated	Deep	hcra	4.5	crevice	medium
2020-11-01T00:00:00Z	Vegetated	Deep	dset	5.5	crevice	medium
2020-11-01T00:00:00Z	Vegetated	Deep	dset	5.5	crevice	medium
2020-11-01T00:00:00Z	Vegetated	Deep	dset	6	crevice	large
2020-11-01T00:00:00Z	Vegetated	Deep	dset	4.5	crevice	medium
2020-11-01T00:00:00Z	Vegetated	Deep	dset	4.5	crevice	medium
2020-11-01T00:00:00Z	Vegetated	Deep	dset	4.5	crevice	medium
2020-11-01T00:00:00Z	Vegetated	Deep	dset	5.5	crevice	medium
2020-11-01T00:00:00Z	Vegetated	Deep	dset	6	crevice	large
2020-11-01T00:00:00Z	Vegetated	Deep	dset	7	crevice	large
2020-11-01T00:00:00Z	Vegetated	Deep	dset	6.5	crevice	large
2020-11-01T00:00:00Z	Vegetated	Deep	dset	6.5	crevice	large
2020-11-01T00:00:00Z	Vegetated	Deep	dset	5	crevice	medium
2020-11-01T00:00:00Z	Vegetated	Deep	dset	5	crevice	medium
2020-11-01T00:00:00Z	Vegetated	Deep	dset	6.5	crevice	large
2020-11-01T00:00:00Z	Vegetated	Deep	dset	5	crevice	medium
2020-11-01T00:00:00Z	Vegetated	Deep	dset	5	crevice	medium
2020-11-01T00:00:00Z	Vegetated	Deep	dset	6.5	free	large
2020-11-01T00:00:00Z	Vegetated	Deep	dset	6	free	large
2020-11-01T00:00:00Z	Vegetated	Deep	dset	5	free	medium
2020-11-01T00:00:00Z	Vegetated	Deep	dset	5	crevice	medium
2020-11-01T00:00:00Z	Vegetated	Deep	dset	4	crevice	medium
2020-11-01T00:00:00Z	Vegetated	Deep	dset	5.5	free	medium
2020-11-01T00:00:00Z	Vegetated	Deep	dset	5.5	crevice	medium
2020-11-01T00:00:00Z	Vegetated	Deep	dset	5.5	crevice	medium
2020-11-01T00:00:00Z	Vegetated	Deep	dset	6	crevice	large
2020-11-01T00:00:00Z	Vegetated	Deep	dset	7	crevice	large
2020-11-01T00:00:00Z	Vegetated	Deep	dset	7	crevice	large
2020-11-01T00:00:00Z	Vegetated	Deep	dset	6	crevice	large
2020-11-01T00:00:00Z	Vegetated	Deep	dset	6	crevice	large
2020-11-01T00:00:00Z	Vegetated	Deep	dset	5	crevice	medium
2020-11-01T00:00:00Z	Vegetated	Deep	dset	4.5	crevice	medium
2020-11-01T00:00:00Z	Vegetated	Deep	dset	4.5	crevice	medium
2020-11-01T00:00:00Z	Vegetated	Deep	dset	4.5	crevice	medium
2020-11-01T00:00:00Z	Vegetated	Deep	dset	4.5	crevice	medium
2020-11-01T00:00:00Z	Vegetated	Deep	dset	5	crevice	medium
2020-11-01T00:00:00Z	Vegetated	Deep	dset	7	crevice	large
2020-11-01T00:00:00Z	Vegetated	Deep	dset	5	crevice	medium
2020-11-01T00:00:00Z	Vegetated	Deep	dset	7	crevice	large
2020-11-01T00:00:00Z	Vegetated	Deep	dset	5	crevice	medium
2020-11-01T00:00:00Z	Vegetated	Deep	dset	5.5	free	medium
2020-11-01T00:00:00Z	Vegetated	Deep	dset	6.5	crevice	large
2020-11-01T00:00:00Z	Vegetated	Deep	dset	6.5	crevice	large
2020-11-01T00:00:00Z	Vegetated	Deep	dset	6.5	free	large
2020-11-01T00:00:00Z	Vegetated	Deep	dset	6.5	free	large
2020-11-01T00:00:00Z	Vegetated	Deep	dset	6	crevice	large
2020-11-01T00:00:00Z	Vegetated	Deep	dsav	8	crevice	large
2020-11-01T00:00:00Z	Vegetated	Deep	dset	8	crevice	large
2020-11-01T00:00:00Z	Vegetated	Deep	dset	7	crevice	large
2020-11-01T00:00:00Z	Vegetated	Deep	dset	6	crevice	large
2020-11-01T00:00:00Z	Vegetated	Deep	dset	6	crevice	large
2020-11-01T00:00:00Z	Vegetated	Deep	dset	5	crevice	medium
2020-11-01T00:00:00Z	Vegetated	Deep	hcra	5	crevice	medium
2020-11-01T00:00:00Z	Vegetated	Deep	dset	3	free	small
2020-11-01T00:00:00Z	Vegetated	Deep	dset	6	crevice	large
2020-11-01T00:00:00Z	Vegetated	Deep	hcra	5	crevice	medium
2020-11-01T00:00:00Z	Vegetated	Deep	dset	6.5	crevice	large
2020-11-01T00:00:00Z	Vegetated	Deep	dset	6	crevice	large
2020-11-01T00:00:00Z	Vegetated	Deep	dset	6	crevice	large
2020-11-01T00:00:00Z	Vegetated	Deep	dset	7	crevice	large
2020-11-01T00:00:00Z	Vegetated	Deep	dset	5	crevice	medium
2020-11-01T00:00:00Z	Vegetated	Deep	dset	5	crevice	medium
2020-11-01T00:00:00Z	Vegetated	Deep	dset	4.5	crevice	medium
2020-11-01T00:00:00Z	Vegetated	Deep	dset	6.5	crevice	large
2020-11-01T00:00:00Z	Vegetated	Deep	dset	6.5	crevice	large
2020-11-01T00:00:00Z	Vegetated	Shallow	dset	2.5	burrow	small
2020-11-01T00:00:00Z	Vegetated	Shallow	hcra	5.5	crevice	medium
2020-11-01T00:00:00Z	Vegetated	Shallow	hcra	6	crevice	large
2020-11-01T00:00:00Z	Vegetated	Shallow	hcra	3	crevice	small
2020-11-01T00:00:00Z	Vegetated	Shallow	hcra	1	burrow	small
2020-11-01T00:00:00Z	Vegetated	Shallow	hcra	3	crevice	small
2020-11-01T00:00:00Z	Vegetated	Shallow	dset	2	crevice	small
2020-11-01T00:00:00Z	Vegetated	Shallow	dset	2	crevice	small
2020-11-01T00:00:00Z	Vegetated	Shallow	dset	2	crevice	small
2020-11-01T00:00:00Z	Vegetated	Shallow	hcra	5	crevice	medium
2020-11-01T00:00:00Z	Vegetated	Shallow	hcra	5	crevice	medium
2020-11-01T00:00:00Z	Vegetated	Shallow	hcra	5	crevice	medium
2020-11-01T00:00:00Z	Vegetated	Shallow	hcra	6	crevice	large
2020-11-01T00:00:00Z	Vegetated	Shallow	dset	2	crevice	small
2020-11-01T00:00:00Z	Vegetated	Shallow	dset	2	crevice	small
2020-11-01T00:00:00Z	Vegetated	Shallow	dset	2	crevice	small
2020-11-01T00:00:00Z	Vegetated	Shallow	dset	2	crevice	small
2020-11-01T00:00:00Z	Vegetated	Shallow	hcra	5	crevice	medium
2020-11-01T00:00:00Z	Vegetated	Shallow	hcra	5	crevice	medium
2020-11-01T00:00:00Z	Vegetated	Shallow	hcra	5	crevice	medium
2020-11-01T00:00:00Z	Vegetated	Shallow	hcra	5	crevice	medium
2020-11-01T00:00:00Z	Vegetated	Shallow	dset	4.5	crevice	medium
2020-11-01T00:00:00Z	Vegetated	Shallow	dset	2	crevice	small
2020-11-01T00:00:00Z	Vegetated	Shallow	hcra	4	crevice	medium
2020-11-01T00:00:00Z	Vegetated	Shallow	dset	2	crevice	small
2020-11-01T00:00:00Z	Vegetated	Shallow	dset	2	crevice	small
2020-11-01T00:00:00Z	Vegetated	Shallow	hcra	2	crevice	small
2020-11-01T00:00:00Z	Vegetated	Shallow	hcra	3	crevice	small
2020-11-01T00:00:00Z	Vegetated	Shallow	hcra	4	crevice	medium
2020-11-01T00:00:00Z	Vegetated	Shallow	hcra	4	crevice	medium
2020-11-01T00:00:00Z	Vegetated	Shallow	hcra	5	crevice	medium
2020-11-01T00:00:00Z	Vegetated	Shallow	hcra	5	crevice	medium
2020-11-01T00:00:00Z	Vegetated	Shallow	hcra	5	crevice	medium
2020-11-01T00:00:00Z	Vegetated	Shallow	dsav	5	crevice	medium
2020-11-01T00:00:00Z	Vegetated	Shallow	hcra	2	burrow	small
2020-11-01T00:00:00Z	Vegetated	Shallow	hcra	3	burrow	small
2020-11-01T00:00:00Z	Vegetated	Shallow	hcra	3	burrow	small
2020-11-01T00:00:00Z	Vegetated	Shallow	hcra	5	burrow	medium
2020-11-01T00:00:00Z	Vegetated	Shallow	hcra	5	burrow	medium
2020-11-01T00:00:00Z	Vegetated	Shallow	hcra	5	crevice	medium
2020-11-01T00:00:00Z	Vegetated	Shallow	hcra	1	crevice	small
2020-11-01T00:00:00Z	Vegetated	Shallow	hcra	5	crevice	medium
2020-11-01T00:00:00Z	Vegetated	Shallow	hcra	5	crevice	medium
2020-11-01T00:00:00Z	Vegetated	Shallow	hcra	3	crevice	small
2020-11-01T00:00:00Z	Vegetated	Shallow	dset	1.5	crevice	small
2020-11-01T00:00:00Z	Vegetated	Shallow	hcra	5	crevice	medium
2020-11-01T00:00:00Z	Vegetated	Shallow	hcra	5.5	burrow	medium
2020-11-01T00:00:00Z	Vegetated	Shallow	hcra	6	burrow	large
2020-11-01T00:00:00Z	Vegetated	Shallow	hcra	3	crevice	small
2020-11-01T00:00:00Z	Vegetated	Shallow	hcra	5	crevice	medium
2020-11-01T00:00:00Z	Vegetated	Shallow	hcra	6	crevice	large
2020-11-01T00:00:00Z	Vegetated	Shallow	hcra	6	crevice	large
2020-11-01T00:00:00Z	Vegetated	Shallow	hcra	2	crevice	small
2020-11-01T00:00:00Z	Vegetated	Shallow	dsav	6	crevice	large
2020-11-01T00:00:00Z	Isoyake	Deep	hcra	2	crevice	small
2020-11-01T00:00:00Z	Isoyake	Deep	dset	8	crevice	large
2020-11-01T00:00:00Z	Isoyake	Deep	dset	5	free	medium
2020-11-01T00:00:00Z	Isoyake	Deep	dset	5	free	medium
2020-11-01T00:00:00Z	Isoyake	Deep	dset	5	free	medium
2020-11-01T00:00:00Z	Isoyake	Deep	dset	5	free	medium
2020-11-01T00:00:00Z	Isoyake	Deep	dset	5	free	medium
2020-11-01T00:00:00Z	Isoyake	Deep	dset	7	free	large
2020-11-01T00:00:00Z	Isoyake	Deep	dset	7	free	large
2020-11-01T00:00:00Z	Isoyake	Deep	dset	7	free	large
2020-11-01T00:00:00Z	Isoyake	Deep	dset	5	free	medium
2020-11-01T00:00:00Z	Isoyake	Deep	dset	5	free	medium
2020-11-01T00:00:00Z	Isoyake	Deep	dset	5	free	medium
2020-11-01T00:00:00Z	Isoyake	Deep	dset	6	free	large
2020-11-01T00:00:00Z	Isoyake	Deep	dset	6	free	large
2020-11-01T00:00:00Z	Isoyake	Deep	dset	7	free	large
2020-11-01T00:00:00Z	Isoyake	Deep	dset	7	free	large
2020-11-01T00:00:00Z	Isoyake	Deep	dset	5	free	medium
2020-11-01T00:00:00Z	Isoyake	Deep	dset	5	free	medium
2020-11-01T00:00:00Z	Isoyake	Deep	dset	7	free	large
2020-11-01T00:00:00Z	Isoyake	Deep	dset	5	free	medium
2020-11-01T00:00:00Z	Isoyake	Deep	dset	2	crevice	small
2020-11-01T00:00:00Z	Isoyake	Shallow	hcra	4.5	crevice	medium
2020-11-01T00:00:00Z	Isoyake	Shallow	dset	2	crevice	small
2020-11-01T00:00:00Z	Isoyake	Shallow	hcra	4.5	crevice	medium
2020-11-01T00:00:00Z	Isoyake	Shallow	hcra	5	crevice	medium
2020-11-01T00:00:00Z	Isoyake	Shallow	hcra	4.5	crevice	medium
2020-11-01T00:00:00Z	Isoyake	Shallow	hcra	4.5	crevice	medium
2020-11-01T00:00:00Z	Isoyake	Shallow	hcra	5	crevice	medium
2020-11-01T00:00:00Z	Isoyake	Shallow	hcra	5	crevice	medium
2020-11-01T00:00:00Z	Isoyake	Shallow	dset	4.5	crevice	medium
2020-11-01T00:00:00Z	Isoyake	Shallow	hcra	5	crevice	medium
2020-11-01T00:00:00Z	Isoyake	Shallow	dset	2	crevice	small
2020-11-01T00:00:00Z	Isoyake	Shallow	dset	2	crevice	small
2020-11-01T00:00:00Z	Isoyake	Shallow	dset	2.5	crevice	small
2020-11-01T00:00:00Z	Isoyake	Shallow	dset	5.5	crevice	medium
2020-11-01T00:00:00Z	Isoyake	Shallow	dset	3	burrow	small
2020-11-01T00:00:00Z	Isoyake	Shallow	dset	3	burrow	small
2020-11-01T00:00:00Z	Isoyake	Shallow	hcra	5	crevice	medium
2020-11-01T00:00:00Z	Isoyake	Shallow	hcra	4.5	crevice	medium
2020-11-01T00:00:00Z	Isoyake	Shallow	hcra	4.5	crevice	medium
2020-11-01T00:00:00Z	Isoyake	Shallow	dset	5	free	medium
2020-11-01T00:00:00Z	Isoyake	Shallow	dset	5	free	medium
2020-11-01T00:00:00Z	Isoyake	Shallow	dset	6	free	large
2020-11-01T00:00:00Z	Isoyake	Shallow	dset	7	free	large
2020-11-01T00:00:00Z	Isoyake	Shallow	dset	5	free	medium
2020-11-01T00:00:00Z	Isoyake	Shallow	dset	6.5	free	large
2020-11-01T00:00:00Z	Isoyake	Shallow	dset	6.5	free	large
2020-11-01T00:00:00Z	Isoyake	Shallow	dset	3	free	small
2020-11-01T00:00:00Z	Isoyake	Shallow	hcra	5	crevice	medium
2020-11-01T00:00:00Z	Isoyake	Shallow	dsav	4.5	free	medium
2020-11-01T00:00:00Z	Isoyake	Shallow	dset	5.5	free	medium
2020-11-01T00:00:00Z	Isoyake	Shallow	dset	5.5	free	medium
2020-11-01T00:00:00Z	Isoyake	Shallow	dset	6	free	large
2020-11-01T00:00:00Z	Isoyake	Shallow	dset	4.5	free	medium
2020-11-01T00:00:00Z	Isoyake	Shallow	hcra	4.5	crevice	medium
2020-11-01T00:00:00Z	Isoyake	Shallow	hcra	5	crevice	medium
2020-11-01T00:00:00Z	Isoyake	Shallow	hcra	5.5	crevice	medium
2020-11-01T00:00:00Z	Isoyake	Shallow	dset	6	free	large
2020-12-01T00:00:00Z	Vegetated	Deep	dset	7	crevice	large
2020-12-01T00:00:00Z	Vegetated	Deep	dset	6	crevice	large
2020-12-01T00:00:00Z	Vegetated	Deep	dset	6	crevice	large
2020-12-01T00:00:00Z	Vegetated	Deep	dset	3	crevice	small
2020-12-01T00:00:00Z	Vegetated	Deep	dset	5.5	crevice	medium
2020-12-01T00:00:00Z	Vegetated	Deep	dset	5	crevice	medium
2020-12-01T00:00:00Z	Vegetated	Deep	dset	6	crevice	large
2020-12-01T00:00:00Z	Vegetated	Deep	dset	8	crevice	large
2020-12-01T00:00:00Z	Vegetated	Deep	dset	5	crevice	medium
2020-12-01T00:00:00Z	Vegetated	Deep	dset	4	crevice	medium
2020-12-01T00:00:00Z	Vegetated	Deep	dset	7	crevice	large
2020-12-01T00:00:00Z	Vegetated	Deep	dset	5	crevice	medium
2020-12-01T00:00:00Z	Vegetated	Deep	dset	5	crevice	medium
2020-12-01T00:00:00Z	Vegetated	Deep	dset	7	crevice	large
2020-12-01T00:00:00Z	Vegetated	Deep	hcra	6	crevice	large
2020-12-01T00:00:00Z	Vegetated	Deep	dset	5	crevice	medium
2020-12-01T00:00:00Z	Vegetated	Deep	dset	5	crevice	medium
2020-12-01T00:00:00Z	Vegetated	Deep	dset	5	crevice	medium
2020-12-01T00:00:00Z	Vegetated	Deep	dset	5	crevice	medium
2020-12-01T00:00:00Z	Vegetated	Deep	dset	5	crevice	medium
2020-12-01T00:00:00Z	Vegetated	Deep	dset	5	crevice	medium
2020-12-01T00:00:00Z	Vegetated	Deep	dset	5	crevice	medium
2020-12-01T00:00:00Z	Vegetated	Deep	dset	5	crevice	medium
2020-12-01T00:00:00Z	Vegetated	Deep	dset	5	crevice	medium
2020-12-01T00:00:00Z	Vegetated	Deep	dset	5	crevice	medium
2020-12-01T00:00:00Z	Vegetated	Deep	dset	8	crevice	large
2020-12-01T00:00:00Z	Vegetated	Deep	dset	8	crevice	large
2020-12-01T00:00:00Z	Vegetated	Deep	dset	8	crevice	large
2020-12-01T00:00:00Z	Vegetated	Deep	dset	4	crevice	medium
2020-12-01T00:00:00Z	Vegetated	Deep	dset	7	crevice	large
2020-12-01T00:00:00Z	Vegetated	Deep	dset	7	crevice	large
2020-12-01T00:00:00Z	Vegetated	Deep	dset	5	crevice	medium
2020-12-01T00:00:00Z	Vegetated	Deep	dset	5	crevice	medium
2020-12-01T00:00:00Z	Vegetated	Deep	dset	6	crevice	large
2020-12-01T00:00:00Z	Vegetated	Deep	dset	6	crevice	large
2020-12-01T00:00:00Z	Vegetated	Deep	dset	6	crevice	large
2020-12-01T00:00:00Z	Vegetated	Deep	dset	6	crevice	large
2020-12-01T00:00:00Z	Vegetated	Deep	dset	6	crevice	large
2020-12-01T00:00:00Z	Vegetated	Deep	dset	6	crevice	large
2020-12-01T00:00:00Z	Vegetated	Deep	dset	6	crevice	large
2020-12-01T00:00:00Z	Vegetated	Deep	dset	8	crevice	large
2020-12-01T00:00:00Z	Vegetated	Deep	dset	7	crevice	large
2020-12-01T00:00:00Z	Vegetated	Deep	dset	7	crevice	large
2020-12-01T00:00:00Z	Vegetated	Deep	dset	5	crevice	medium
2020-12-01T00:00:00Z	Vegetated	Deep	dset	5	crevice	medium
2020-12-01T00:00:00Z	Vegetated	Deep	dset	5	crevice	medium
2020-12-01T00:00:00Z	Vegetated	Deep	dset	7	crevice	large
2020-12-01T00:00:00Z	Vegetated	Deep	dset	7	crevice	large
2020-12-01T00:00:00Z	Vegetated	Deep	dset	7	crevice	large
2020-12-01T00:00:00Z	Vegetated	Deep	dset	7	crevice	large
2020-12-01T00:00:00Z	Vegetated	Deep	dset	7	crevice	large
2020-12-01T00:00:00Z	Vegetated	Deep	dset	7	crevice	large
2020-12-01T00:00:00Z	Vegetated	Deep	dset	7	crevice	large
2020-12-01T00:00:00Z	Vegetated	Deep	dset	7	crevice	large
2020-12-01T00:00:00Z	Vegetated	Deep	dset	7	crevice	large
2020-12-01T00:00:00Z	Vegetated	Deep	dset	5	crevice	medium
2020-12-01T00:00:00Z	Vegetated	Deep	dset	5	crevice	medium
2020-12-01T00:00:00Z	Vegetated	Deep	dset	3	crevice	small
2020-12-01T00:00:00Z	Vegetated	Deep	dset	6	crevice	large
2020-12-01T00:00:00Z	Vegetated	Deep	dset	6	crevice	large
2020-12-01T00:00:00Z	Vegetated	Deep	dset	6	crevice	large
2020-12-01T00:00:00Z	Vegetated	Deep	dset	8	crevice	large
2020-12-01T00:00:00Z	Vegetated	Deep	dset	8	crevice	large
2020-12-01T00:00:00Z	Vegetated	Deep	hcra	5	crevice	medium
2020-12-01T00:00:00Z	Vegetated	Deep	dset	6	crevice	large
2020-12-01T00:00:00Z	Vegetated	Deep	dset	7	crevice	large
2020-12-01T00:00:00Z	Vegetated	Shallow	hcra	6	crevice	large
2020-12-01T00:00:00Z	Vegetated	Shallow	hcra	6	crevice	large
2020-12-01T00:00:00Z	Vegetated	Shallow	hcra	5	crevice	medium
2020-12-01T00:00:00Z	Vegetated	Shallow	hcra	5	crevice	medium
2020-12-01T00:00:00Z	Vegetated	Shallow	hcra	4	crevice	medium
2020-12-01T00:00:00Z	Vegetated	Shallow	dset	5	crevice	medium
2020-12-01T00:00:00Z	Vegetated	Shallow	dset	2	crevice	small
2020-12-01T00:00:00Z	Vegetated	Shallow	dset	2	crevice	small
2020-12-01T00:00:00Z	Vegetated	Shallow	dset	7	crevice	large
2020-12-01T00:00:00Z	Vegetated	Shallow	dsav	6	crevice	large
2020-12-01T00:00:00Z	Vegetated	Shallow	dset	5	crevice	medium
2020-12-01T00:00:00Z	Vegetated	Shallow	hcra	6	crevice	large
2020-12-01T00:00:00Z	Vegetated	Shallow	hcra	5	crevice	medium
2020-12-01T00:00:00Z	Vegetated	Shallow	dset	4	crevice	medium
2020-12-01T00:00:00Z	Vegetated	Shallow	dsav	8	crevice	large
2020-12-01T00:00:00Z	Vegetated	Shallow	dsav	6	crevice	large
2020-12-01T00:00:00Z	Vegetated	Shallow	hcra	5	crevice	medium
2020-12-01T00:00:00Z	Vegetated	Shallow	hcra	6	crevice	large
2020-12-01T00:00:00Z	Vegetated	Shallow	hcra	4	crevice	medium
2020-12-01T00:00:00Z	Vegetated	Shallow	hcra	4	crevice	medium
2020-12-01T00:00:00Z	Vegetated	Shallow	hcra	4	crevice	medium
2020-12-01T00:00:00Z	Vegetated	Shallow	hcra	2	crevice	small
2020-12-01T00:00:00Z	Vegetated	Shallow	hcra	2	crevice	small
2020-12-01T00:00:00Z	Vegetated	Shallow	hcra	2	crevice	small
2020-12-01T00:00:00Z	Vegetated	Shallow	hcra	3	crevice	small
2020-12-01T00:00:00Z	Vegetated	Shallow	hcra	4	crevice	medium
2020-12-01T00:00:00Z	Vegetated	Shallow	hcra	4	crevice	medium
2020-12-01T00:00:00Z	Vegetated	Shallow	hcra	4.5	crevice	medium
2020-12-01T00:00:00Z	Vegetated	Shallow	hcra	5	crevice	medium
2020-12-01T00:00:00Z	Vegetated	Shallow	dset	2	crevice	small
2020-12-01T00:00:00Z	Vegetated	Shallow	dset	3	crevice	small
2020-12-01T00:00:00Z	Vegetated	Shallow	hcra	4.5	crevice	medium
2020-12-01T00:00:00Z	Vegetated	Shallow	hcra	4	crevice	medium
2020-12-01T00:00:00Z	Vegetated	Shallow	hcra	5	crevice	medium
2020-12-01T00:00:00Z	Vegetated	Shallow	hcra	5	crevice	medium
2020-12-01T00:00:00Z	Vegetated	Shallow	hcra	4	crevice	medium
2020-12-01T00:00:00Z	Vegetated	Shallow	hcra	4.5	crevice	medium
2020-12-01T00:00:00Z	Vegetated	Shallow	hcra	6	crevice	large
2020-12-01T00:00:00Z	Vegetated	Shallow	hcra	5	crevice	medium
2020-12-01T00:00:00Z	Vegetated	Shallow	hcra	3	crevice	small
2020-12-01T00:00:00Z	Vegetated	Shallow	hcra	4	crevice	medium
2020-12-01T00:00:00Z	Vegetated	Shallow	hcra	6	crevice	large
2020-12-01T00:00:00Z	Vegetated	Shallow	hcra	4	crevice	medium
2020-12-01T00:00:00Z	Vegetated	Shallow	hcra	3	crevice	small
2020-12-01T00:00:00Z	Vegetated	Shallow	hcra	5	crevice	medium
2020-12-01T00:00:00Z	Vegetated	Shallow	hcra	5	crevice	medium
2020-12-01T00:00:00Z	Vegetated	Shallow	hcra	5.5	crevice	medium
2020-12-01T00:00:00Z	Vegetated	Shallow	hcra	5	burrow	medium
2020-12-01T00:00:00Z	Vegetated	Shallow	hcra	5	burrow	medium
2020-12-01T00:00:00Z	Vegetated	Shallow	hcra	6.5	burrow	large
2020-12-01T00:00:00Z	Vegetated	Shallow	hcra	6	burrow	large
2020-12-01T00:00:00Z	Vegetated	Shallow	hcra	5	crevice	medium
2020-12-01T00:00:00Z	Vegetated	Shallow	hcra	5	crevice	medium
2020-12-01T00:00:00Z	Vegetated	Shallow	hcra	5	crevice	medium
2020-12-01T00:00:00Z	Vegetated	Shallow	hcra	4	crevice	medium
2020-12-01T00:00:00Z	Vegetated	Shallow	hcra	5	crevice	medium
2020-12-01T00:00:00Z	Vegetated	Shallow	hcra	3	crevice	small
2020-12-01T00:00:00Z	Vegetated	Shallow	hcra	3	crevice	small
2020-12-01T00:00:00Z	Vegetated	Shallow	hcra	6	crevice	large
2020-12-01T00:00:00Z	Vegetated	Shallow	dsav	6.5	crevice	large
2020-12-01T00:00:00Z	Vegetated	Shallow	hcra	5	crevice	medium
2020-12-01T00:00:00Z	Vegetated	Shallow	hcra	5	crevice	medium
2020-12-01T00:00:00Z	Vegetated	Shallow	tpil	10	free	large
2020-12-01T00:00:00Z	Vegetated	Shallow	hcra	5	crevice	medium
2020-12-01T00:00:00Z	Isoyake	Shallow	hcra	5	burrow	medium
2020-12-01T00:00:00Z	Isoyake	Shallow	hcra	4	burrow	medium
2020-12-01T00:00:00Z	Isoyake	Shallow	dset	2	free	small
2020-12-01T00:00:00Z	Isoyake	Shallow	dset	2	burrow	small
2020-12-01T00:00:00Z	Isoyake	Shallow	hcra	4	burrow	medium
2020-12-01T00:00:00Z	Isoyake	Shallow	hcra	6	burrow	large
2020-12-01T00:00:00Z	Isoyake	Shallow	hcra	6	burrow	large
2020-12-01T00:00:00Z	Isoyake	Shallow	hcra	4	free	medium
2020-12-01T00:00:00Z	Isoyake	Shallow	hcra	4	free	medium
2020-12-01T00:00:00Z	Isoyake	Shallow	hcra	4	free	medium
2020-12-01T00:00:00Z	Isoyake	Shallow	dset	5	free	medium
2020-12-01T00:00:00Z	Isoyake	Shallow	dset	5	free	medium
2020-12-01T00:00:00Z	Isoyake	Shallow	dset	7	free	large
2020-12-01T00:00:00Z	Isoyake	Shallow	dset	7	free	large
2020-12-01T00:00:00Z	Isoyake	Shallow	dset	3	free	small
2020-12-01T00:00:00Z	Isoyake	Shallow	dset	4	crevice	medium
2020-12-01T00:00:00Z	Isoyake	Shallow	dset	2	burrow	small
2020-12-01T00:00:00Z	Isoyake	Shallow	dset	6	crevice	large
2020-12-01T00:00:00Z	Isoyake	Shallow	hcra	5	crevice	medium
2020-12-01T00:00:00Z	Isoyake	Shallow	hcra	5	crevice	medium
2020-12-01T00:00:00Z	Isoyake	Shallow	dset	6	crevice	large
2020-12-01T00:00:00Z	Isoyake	Shallow	hcra	5	free	medium
2020-12-01T00:00:00Z	Isoyake	Shallow	hcra	5	free	medium
2020-12-01T00:00:00Z	Isoyake	Shallow	hcra	5	free	medium
2020-12-01T00:00:00Z	Isoyake	Shallow	dset	4	free	medium
2020-12-01T00:00:00Z	Isoyake	Shallow	hcra	4	crevice	medium
2020-12-01T00:00:00Z	Isoyake	Shallow	dset	5	crevice	medium
2020-12-01T00:00:00Z	Isoyake	Shallow	dset	5	crevice	medium
2020-12-01T00:00:00Z	Isoyake	Shallow	hcra	4	free	medium
2020-12-01T00:00:00Z	Isoyake	Deep	dset	7	free	large
2020-12-01T00:00:00Z	Isoyake	Deep	dset	7	free	large
2020-12-01T00:00:00Z	Isoyake	Deep	dset	5	free	medium
2020-12-01T00:00:00Z	Isoyake	Deep	dset	5	free	medium
2020-12-01T00:00:00Z	Isoyake	Deep	dset	6.5	crevice	large
2020-12-01T00:00:00Z	Isoyake	Deep	hcra	5	crevice	medium
2020-12-01T00:00:00Z	Isoyake	Deep	dset	5	free	medium
2020-12-01T00:00:00Z	Isoyake	Deep	dset	5	free	medium
2020-12-01T00:00:00Z	Isoyake	Deep	dset	5	free	medium
2020-12-01T00:00:00Z	Isoyake	Deep	dset	6	free	large
2020-12-01T00:00:00Z	Isoyake	Deep	dset	5.5	free	medium
2020-12-01T00:00:00Z	Isoyake	Deep	dset	6	free	large
2020-12-01T00:00:00Z	Isoyake	Deep	dset	6	free	large
2020-12-01T00:00:00Z	Isoyake	Deep	dset	5	free	medium
2020-12-01T00:00:00Z	Isoyake	Deep	dset	5	free	medium
2020-12-01T00:00:00Z	Isoyake	Deep	dset	5	free	medium
2020-12-01T00:00:00Z	Isoyake	Deep	dset	6.5	free	large
2020-12-01T00:00:00Z	Isoyake	Deep	dset	7	free	large
2020-12-01T00:00:00Z	Isoyake	Deep	dset	6.5	free	large
2020-12-01T00:00:00Z	Isoyake	Deep	hcra	5.5	crevice	medium
2020-12-01T00:00:00Z	Isoyake	Deep	dset	5.5	free	medium
2020-12-01T00:00:00Z	Isoyake	Deep	dset	5.5	free	medium
2020-12-01T00:00:00Z	Isoyake	Deep	dset	5	free	medium
2020-12-01T00:00:00Z	Isoyake	Deep	dset	3	free	small
2020-12-01T00:00:00Z	Isoyake	Deep	dset	3	free	small
2020-12-01T00:00:00Z	Isoyake	Deep	dset	5.5	free	medium
2020-12-01T00:00:00Z	Isoyake	Deep	dset	5	free	medium
2020-12-01T00:00:00Z	Isoyake	Deep	dset	6	free	large
2020-12-01T00:00:00Z	Isoyake	Deep	dset	6	free	large
2020-12-01T00:00:00Z	Isoyake	Deep	dset	3	free	small
2020-12-01T00:00:00Z	Isoyake	Deep	dset	5	free	medium
2020-12-01T00:00:00Z	Isoyake	Deep	dset	5	free	medium
2020-12-01T00:00:00Z	Isoyake	Deep	dset	5	free	medium
2020-12-01T00:00:00Z	Isoyake	Deep	dset	5	free	medium
2020-12-01T00:00:00Z	Isoyake	Deep	dset	6	free	large
2020-12-01T00:00:00Z	Isoyake	Deep	dset	6	free	large
2020-12-01T00:00:00Z	Isoyake	Deep	dset	4	free	medium
2020-12-01T00:00:00Z	Isoyake	Deep	dset	4	free	medium
2021-02-01T00:00:00Z	Vegetated	Deep	hcra	6	crevice	large
2021-02-01T00:00:00Z	Vegetated	Deep	hcra	3	crevice	small
2021-02-01T00:00:00Z	Vegetated	Deep	hcra	5	crevice	medium
2021-02-01T00:00:00Z	Vegetated	Deep	tpil	9.5	free	large
2021-02-01T00:00:00Z	Vegetated	Deep	dset	7	crevice	large
2021-02-01T00:00:00Z	Vegetated	Deep	dset	6	crevice	large
2021-02-01T00:00:00Z	Vegetated	Deep	dset	6	crevice	large
2021-02-01T00:00:00Z	Vegetated	Deep	dset	6	crevice	large
2021-02-01T00:00:00Z	Vegetated	Deep	dset	5	crevice	medium
2021-02-01T00:00:00Z	Vegetated	Deep	dset	4	crevice	medium
2021-02-01T00:00:00Z	Vegetated	Deep	dset	6.5	crevice	large
2021-02-01T00:00:00Z	Vegetated	Deep	dset	6	crevice	large
2021-02-01T00:00:00Z	Vegetated	Deep	dset	5	crevice	medium
2021-02-01T00:00:00Z	Vegetated	Deep	dset	5	crevice	medium
2021-02-01T00:00:00Z	Vegetated	Deep	dset	4	crevice	medium
2021-02-01T00:00:00Z	Vegetated	Deep	dset	4	crevice	medium
2021-02-01T00:00:00Z	Vegetated	Deep	dsav	6	crevice	large
2021-02-01T00:00:00Z	Vegetated	Deep	dset	5	crevice	medium
2021-02-01T00:00:00Z	Vegetated	Deep	dset	6	crevice	large
2021-02-01T00:00:00Z	Vegetated	Deep	dset	7	crevice	large
2021-02-01T00:00:00Z	Vegetated	Deep	dset	5	crevice	medium
2021-02-01T00:00:00Z	Vegetated	Deep	dset	5	crevice	medium
2021-02-01T00:00:00Z	Vegetated	Deep	dset	4	crevice	medium
2021-02-01T00:00:00Z	Vegetated	Deep	dset	7	crevice	large
2021-02-01T00:00:00Z	Vegetated	Deep	dset	6	crevice	large
2021-02-01T00:00:00Z	Vegetated	Deep	dset	6	crevice	large
2021-02-01T00:00:00Z	Vegetated	Deep	dset	7	free	large
2021-02-01T00:00:00Z	Vegetated	Deep	dset	5	crevice	medium
2021-02-01T00:00:00Z	Vegetated	Deep	dset	5	crevice	medium
2021-02-01T00:00:00Z	Vegetated	Deep	dset	5	crevice	medium
2021-02-01T00:00:00Z	Vegetated	Deep	dset	6	crevice	large
2021-02-01T00:00:00Z	Vegetated	Deep	dset	6	crevice	large
2021-02-01T00:00:00Z	Vegetated	Deep	dset	6	crevice	large
2021-02-01T00:00:00Z	Vegetated	Deep	dset	5	crevice	medium
2021-02-01T00:00:00Z	Vegetated	Deep	dset	5	crevice	medium
2021-02-01T00:00:00Z	Vegetated	Deep	dset	6	crevice	large
2021-02-01T00:00:00Z	Vegetated	Deep	dset	6	crevice	large
2021-02-01T00:00:00Z	Vegetated	Deep	dset	4	crevice	medium
2021-02-01T00:00:00Z	Vegetated	Deep	dset	6	crevice	large
2021-02-01T00:00:00Z	Vegetated	Deep	dset	7	crevice	large
2021-02-01T00:00:00Z	Vegetated	Deep	dset	7	crevice	large
2021-02-01T00:00:00Z	Vegetated	Deep	dsav	8	crevice	large
2021-02-01T00:00:00Z	Vegetated	Deep	dset	6	crevice	large
2021-02-01T00:00:00Z	Vegetated	Deep	dset	6	crevice	large
2021-02-01T00:00:00Z	Vegetated	Deep	dset	6	crevice	large
2021-02-01T00:00:00Z	Vegetated	Deep	dset	6	crevice	large
2021-02-01T00:00:00Z	Vegetated	Deep	dset	6	crevice	large
2021-02-01T00:00:00Z	Vegetated	Deep	dset	7	crevice	large
2021-02-01T00:00:00Z	Vegetated	Deep	hcra	5	crevice	medium
2021-02-01T00:00:00Z	Vegetated	Deep	dset	6	crevice	large
2021-02-01T00:00:00Z	Vegetated	Deep	dset	6	crevice	large
2021-02-01T00:00:00Z	Vegetated	Deep	dset	4	free	medium
2021-02-01T00:00:00Z	Vegetated	Deep	dset	4	free	medium
2021-02-01T00:00:00Z	Vegetated	Deep	dset	7	crevice	large
2021-02-01T00:00:00Z	Vegetated	Deep	dset	7	crevice	large
2021-02-01T00:00:00Z	Vegetated	Deep	dset	6	crevice	large
2021-02-01T00:00:00Z	Vegetated	Deep	dset	4	crevice	medium
2021-02-01T00:00:00Z	Vegetated	Deep	dset	4	crevice	medium
2021-02-01T00:00:00Z	Vegetated	Deep	dset	5	crevice	medium
2021-02-01T00:00:00Z	Vegetated	Deep	dset	4	crevice	medium
2021-02-01T00:00:00Z	Vegetated	Shallow	hcra	6	crevice	large
2021-02-01T00:00:00Z	Vegetated	Shallow	hcra	5	crevice	medium
2021-02-01T00:00:00Z	Vegetated	Shallow	hcra	5	crevice	medium
2021-02-01T00:00:00Z	Vegetated	Shallow	hcra	3	crevice	small
2021-02-01T00:00:00Z	Vegetated	Shallow	dsav	7	crevice	large
2021-02-01T00:00:00Z	Vegetated	Shallow	hcra	4	crevice	medium
2021-02-01T00:00:00Z	Vegetated	Shallow	hcra	5	crevice	medium
2021-02-01T00:00:00Z	Vegetated	Shallow	hcra	3	crevice	small
2021-02-01T00:00:00Z	Vegetated	Shallow	hcra	5	crevice	medium
2021-02-01T00:00:00Z	Vegetated	Shallow	hcra	5	crevice	medium
2021-02-01T00:00:00Z	Vegetated	Shallow	hcra	5	crevice	medium
2021-02-01T00:00:00Z	Vegetated	Shallow	hcra	5	crevice	medium
2021-02-01T00:00:00Z	Vegetated	Shallow	hcra	5	crevice	medium
2021-02-01T00:00:00Z	Vegetated	Shallow	hcra	5	crevice	medium
2021-02-01T00:00:00Z	Vegetated	Shallow	hcra	2	crevice	small
2021-02-01T00:00:00Z	Vegetated	Shallow	hcra	2	crevice	small
2021-02-01T00:00:00Z	Vegetated	Shallow	hcra	2	crevice	small
2021-02-01T00:00:00Z	Vegetated	Shallow	hcra	2	crevice	small
2021-02-01T00:00:00Z	Vegetated	Shallow	hcra	3	crevice	small
2021-02-01T00:00:00Z	Vegetated	Shallow	hcra	5	crevice	medium
2021-02-01T00:00:00Z	Vegetated	Shallow	hcra	5	crevice	medium
2021-02-01T00:00:00Z	Vegetated	Shallow	hcra	5	crevice	medium
2021-02-01T00:00:00Z	Vegetated	Shallow	hcra	3	crevice	small
2021-02-01T00:00:00Z	Vegetated	Shallow	hcra	5	crevice	medium
2021-02-01T00:00:00Z	Vegetated	Shallow	hcra	6	crevice	large
2021-02-01T00:00:00Z	Vegetated	Shallow	hcra	3	crevice	small
2021-02-01T00:00:00Z	Vegetated	Shallow	hcra	6	crevice	large
2021-02-01T00:00:00Z	Vegetated	Shallow	hcra	4.5	free	medium
2021-02-01T00:00:00Z	Vegetated	Shallow	dsav	6	crevice	large
2021-02-01T00:00:00Z	Vegetated	Shallow	dsav	6	crevice	large
2021-02-01T00:00:00Z	Vegetated	Shallow	hcra	5	crevice	medium
2021-02-01T00:00:00Z	Vegetated	Shallow	hcra	2	crevice	small
2021-02-01T00:00:00Z	Vegetated	Shallow	hcra	2	crevice	small
2021-02-01T00:00:00Z	Vegetated	Shallow	hcra	3	crevice	small
2021-02-01T00:00:00Z	Vegetated	Shallow	hcra	3	crevice	small
2021-02-01T00:00:00Z	Vegetated	Shallow	hcra	3	crevice	small
2021-02-01T00:00:00Z	Vegetated	Shallow	hcra	3	crevice	small
2021-02-01T00:00:00Z	Vegetated	Shallow	hcra	5	crevice	medium
2021-02-01T00:00:00Z	Vegetated	Shallow	hcra	5	crevice	medium
2021-02-01T00:00:00Z	Vegetated	Shallow	hcra	5	crevice	medium
2021-02-01T00:00:00Z	Vegetated	Shallow	dsav	2	burrow	small
2021-02-01T00:00:00Z	Vegetated	Shallow	hcra	4	crevice	medium
2021-02-01T00:00:00Z	Vegetated	Shallow	hcra	5	crevice	medium
2021-02-01T00:00:00Z	Vegetated	Shallow	hcra	5	crevice	medium
2021-02-01T00:00:00Z	Vegetated	Shallow	hcra	5	crevice	medium
2021-02-01T00:00:00Z	Vegetated	Shallow	hcra	5	crevice	medium
2021-02-01T00:00:00Z	Vegetated	Shallow	hcra	5	crevice	medium
2021-02-01T00:00:00Z	Vegetated	Shallow	hcra	3	crevice	small
2021-02-01T00:00:00Z	Isoyake	Shallow	dset	5	crevice	medium
2021-02-01T00:00:00Z	Isoyake	Shallow	dset	2	crevice	small
2021-02-01T00:00:00Z	Isoyake	Shallow	dsav	2	crevice	small
2021-02-01T00:00:00Z	Isoyake	Shallow	dset	4	crevice	medium
2021-02-01T00:00:00Z	Isoyake	Shallow	hcra	4.5	free	medium
2021-02-01T00:00:00Z	Isoyake	Shallow	dset	2	crevice	small
2021-02-01T00:00:00Z	Isoyake	Shallow	dset	2	crevice	small
2021-02-01T00:00:00Z	Isoyake	Shallow	hcra	5	free	medium
2021-02-01T00:00:00Z	Isoyake	Shallow	hcra	5	free	medium
2021-02-01T00:00:00Z	Isoyake	Shallow	hcra	5	crevice	medium
2021-02-01T00:00:00Z	Isoyake	Shallow	hcra	4.5	free	medium
2021-02-01T00:00:00Z	Isoyake	Shallow	hcra	5	crevice	medium
2021-02-01T00:00:00Z	Isoyake	Shallow	hcra	5	crevice	medium
2021-02-01T00:00:00Z	Isoyake	Shallow	hcra	4.5	crevice	medium
2021-02-01T00:00:00Z	Isoyake	Shallow	hcra	4.5	crevice	medium
2021-02-01T00:00:00Z	Isoyake	Shallow	hcra	5	crevice	medium
2021-02-01T00:00:00Z	Isoyake	Shallow	dset	5	crevice	medium
2021-02-01T00:00:00Z	Isoyake	Shallow	dset	3	crevice	small
2021-02-01T00:00:00Z	Isoyake	Shallow	dsav	4	crevice	medium
2021-02-01T00:00:00Z	Isoyake	Shallow	hcra	4.5	free	medium
2021-02-01T00:00:00Z	Isoyake	Shallow	hcra	5	free	medium
2021-02-01T00:00:00Z	Isoyake	Shallow	hcra	5	free	medium
2021-02-01T00:00:00Z	Isoyake	Shallow	dset	2	crevice	small
2021-02-01T00:00:00Z	Isoyake	Shallow	dset	4	crevice	medium
2021-02-01T00:00:00Z	Isoyake	Shallow	dset	6	crevice	large
2021-02-01T00:00:00Z	Isoyake	Shallow	dset	6	crevice	large
2021-02-01T00:00:00Z	Isoyake	Shallow	dset	3	crevice	small
2021-02-01T00:00:00Z	Isoyake	Shallow	hcra	4.5	free	medium
2021-02-01T00:00:00Z	Isoyake	Shallow	hcra	5	free	medium
2021-02-01T00:00:00Z	Isoyake	Shallow	hcra	5.5	burrow	medium
2021-02-01T00:00:00Z	Isoyake	Shallow	hcra	5	free	medium
2021-02-01T00:00:00Z	Isoyake	Shallow	dsav	2.5	burrow	small
2021-02-01T00:00:00Z	Isoyake	Shallow	hcra	4.5	free	medium
2021-02-01T00:00:00Z	Isoyake	Shallow	hcra	5	free	medium
2021-02-01T00:00:00Z	Isoyake	Shallow	hcra	4.5	crevice	medium
2021-02-01T00:00:00Z	Isoyake	Shallow	hcra	5	crevice	medium
2021-02-01T00:00:00Z	Isoyake	Shallow	dset	7	crevice	large
2021-02-01T00:00:00Z	Isoyake	Shallow	dset	5	crevice	medium
2021-02-01T00:00:00Z	Isoyake	Shallow	hcra	6	crevice	large
2021-02-01T00:00:00Z	Isoyake	Shallow	dset	5	crevice	medium
2021-02-01T00:00:00Z	Isoyake	Shallow	dset	5	crevice	medium
2021-02-01T00:00:00Z	Isoyake	Shallow	dset	6	crevice	large
2021-02-01T00:00:00Z	Isoyake	Shallow	dsav	5	crevice	medium
2021-02-01T00:00:00Z	Isoyake	Shallow	dsav	6	crevice	large
2021-02-01T00:00:00Z	Isoyake	Shallow	dset	5	crevice	medium
2021-02-01T00:00:00Z	Isoyake	Shallow	dset	6	crevice	large
2021-02-01T00:00:00Z	Isoyake	Shallow	hcra	4	crevice	medium
2021-02-01T00:00:00Z	Isoyake	Shallow	hcra	5	free	medium
2021-02-01T00:00:00Z	Isoyake	Shallow	hcra	4	free	medium
2021-02-01T00:00:00Z	Isoyake	Shallow	dsav	6	crevice	large
2021-02-01T00:00:00Z	Isoyake	Shallow	dset	4	crevice	medium
2021-02-01T00:00:00Z	Isoyake	Shallow	dset	7	crevice	large
2021-02-01T00:00:00Z	Isoyake	Shallow	dset	7	crevice	large
2021-02-01T00:00:00Z	Isoyake	Shallow	hcra	5	crevice	medium
2021-02-01T00:00:00Z	Isoyake	Shallow	hcra	3	crevice	small
2021-02-01T00:00:00Z	Isoyake	Shallow	dset	2	crevice	small
2021-02-01T00:00:00Z	Isoyake	Shallow	dset	2	crevice	small
2021-02-01T00:00:00Z	Isoyake	Shallow	hcra	4	crevice	medium
2021-02-01T00:00:00Z	Isoyake	Shallow	dsav	4	crevice	medium
2021-02-01T00:00:00Z	Isoyake	Shallow	dsav	7	crevice	large
2021-02-01T00:00:00Z	Isoyake	Shallow	dset	5	crevice	medium
2021-02-01T00:00:00Z	Isoyake	Shallow	dset	5	free	medium
2021-02-01T00:00:00Z	Isoyake	Shallow	dsav	7	crevice	large
2021-02-01T00:00:00Z	Isoyake	Shallow	tpil	9	free	large
2021-02-01T00:00:00Z	Isoyake	Deep	dset	5.5	free	medium
2021-02-01T00:00:00Z	Isoyake	Deep	dset	5.5	free	medium
2021-02-01T00:00:00Z	Isoyake	Deep	dset	5.5	free	medium
2021-02-01T00:00:00Z	Isoyake	Deep	dsav	2.5	crevice	small
2021-02-01T00:00:00Z	Isoyake	Deep	dset	5.5	crevice	medium
2021-02-01T00:00:00Z	Isoyake	Deep	dset	6.5	crevice	large
2021-02-01T00:00:00Z	Isoyake	Deep	dset	6	crevice	large
2021-02-01T00:00:00Z	Isoyake	Deep	dset	5.5	crevice	medium
2021-02-01T00:00:00Z	Isoyake	Deep	dset	5.5	crevice	medium
2021-02-01T00:00:00Z	Isoyake	Deep	dset	5.5	crevice	medium
2021-02-01T00:00:00Z	Isoyake	Deep	dset	5.5	crevice	medium
2021-02-01T00:00:00Z	Isoyake	Deep	dsav	7	free	large
2021-02-01T00:00:00Z	Isoyake	Deep	dset	2	crevice	small
2021-02-01T00:00:00Z	Isoyake	Deep	dset	4.5	crevice	medium
2021-02-01T00:00:00Z	Isoyake	Deep	dset	4	crevice	medium
2021-02-01T00:00:00Z	Isoyake	Deep	dset	6.5	crevice	large
2021-02-01T00:00:00Z	Isoyake	Deep	dset	6.5	crevice	large
2021-02-01T00:00:00Z	Isoyake	Deep	dset	4	crevice	medium
2021-02-01T00:00:00Z	Isoyake	Deep	dset	5	crevice	medium
2021-02-01T00:00:00Z	Isoyake	Deep	dset	6	crevice	large
2021-02-01T00:00:00Z	Isoyake	Deep	hcra	5	crevice	medium
2021-02-01T00:00:00Z	Isoyake	Deep	dset	5	crevice	medium
2021-02-01T00:00:00Z	Isoyake	Deep	dset	5	crevice	medium
2021-02-01T00:00:00Z	Isoyake	Deep	dsav	4	free	medium
2021-02-01T00:00:00Z	Isoyake	Deep	hcra	4	crevice	medium
2021-02-01T00:00:00Z	Isoyake	Deep	hcra	5	crevice	medium
2021-02-01T00:00:00Z	Isoyake	Deep	hcra	4	crevice	medium
2021-02-01T00:00:00Z	Isoyake	Deep	dset	2	crevice	small
2021-02-01T00:00:00Z	Isoyake	Deep	dset	2	crevice	small
2021-02-01T00:00:00Z	Isoyake	Deep	dset	5.5	free	medium
2021-02-01T00:00:00Z	Isoyake	Deep	dset	5.5	free	medium
2021-02-01T00:00:00Z	Isoyake	Deep	dset	6.5	free	large
2021-02-01T00:00:00Z	Isoyake	Deep	dset	6.5	free	large
2021-03-01T00:00:00Z	Vegetated	Deep	dset	6	crevice	large
2021-03-01T00:00:00Z	Vegetated	Deep	dset	6	crevice	large
2021-03-01T00:00:00Z	Vegetated	Deep	dset	9	crevice	large
2021-03-01T00:00:00Z	Vegetated	Deep	dset	5	crevice	medium
2021-03-01T00:00:00Z	Vegetated	Deep	dset	5	crevice	medium
2021-03-01T00:00:00Z	Vegetated	Deep	dset	8	crevice	large
2021-03-01T00:00:00Z	Vegetated	Deep	dset	7	crevice	large
2021-03-01T00:00:00Z	Vegetated	Deep	hcra	5	crevice	medium
2021-03-01T00:00:00Z	Vegetated	Deep	dset	7	crevice	large
2021-03-01T00:00:00Z	Vegetated	Deep	hcra	7.5	free	large
2021-03-01T00:00:00Z	Vegetated	Deep	dsav	6	free	large
2021-03-01T00:00:00Z	Vegetated	Deep	dsav	4	free	medium
2021-03-01T00:00:00Z	Vegetated	Deep	hcra	8	free	large
2021-03-01T00:00:00Z	Vegetated	Deep	hcra	6	free	large
2021-03-01T00:00:00Z	Vegetated	Deep	hcra	5	free	medium
2021-03-01T00:00:00Z	Vegetated	Deep	dset	8	free	large
2021-03-01T00:00:00Z	Vegetated	Deep	dset	7	crevice	large
2021-03-01T00:00:00Z	Vegetated	Deep	dset	7	crevice	large
2021-03-01T00:00:00Z	Vegetated	Deep	dset	8	crevice	large
2021-03-01T00:00:00Z	Vegetated	Deep	dset	5	crevice	medium
2021-03-01T00:00:00Z	Vegetated	Deep	dset	5	crevice	medium
2021-03-01T00:00:00Z	Vegetated	Deep	dset	5	crevice	medium
2021-03-01T00:00:00Z	Vegetated	Deep	dset	5	crevice	medium
2021-03-01T00:00:00Z	Vegetated	Deep	dset	5	crevice	medium
2021-03-01T00:00:00Z	Vegetated	Deep	dset	8	crevice	large
2021-03-01T00:00:00Z	Vegetated	Deep	dset	6	crevice	large
2021-03-01T00:00:00Z	Vegetated	Deep	dset	5	crevice	medium
2021-03-01T00:00:00Z	Vegetated	Deep	dset	5	crevice	medium
2021-03-01T00:00:00Z	Vegetated	Deep	dset	5	crevice	medium
2021-03-01T00:00:00Z	Vegetated	Deep	dset	5	crevice	medium
2021-03-01T00:00:00Z	Vegetated	Deep	dset	5	crevice	medium
2021-03-01T00:00:00Z	Vegetated	Deep	dset	5	crevice	medium
2021-03-01T00:00:00Z	Vegetated	Deep	dset	5	crevice	medium
2021-03-01T00:00:00Z	Vegetated	Deep	dset	6.5	crevice	large
2021-03-01T00:00:00Z	Vegetated	Deep	dset	5	crevice	medium
2021-03-01T00:00:00Z	Vegetated	Deep	dset	7	crevice	large
2021-03-01T00:00:00Z	Vegetated	Deep	dsav	6	crevice	large
2021-03-01T00:00:00Z	Vegetated	Deep	dset	5	crevice	medium
2021-03-01T00:00:00Z	Vegetated	Deep	dset	7	crevice	large
2021-03-01T00:00:00Z	Vegetated	Deep	dset	4	crevice	medium
2021-03-01T00:00:00Z	Vegetated	Deep	dsav	5	crevice	medium
2021-03-01T00:00:00Z	Vegetated	Deep	dset	7	crevice	large
2021-03-01T00:00:00Z	Vegetated	Deep	dset	7	crevice	large
2021-03-01T00:00:00Z	Vegetated	Shallow	hcra	4.5	crevice	medium
2021-03-01T00:00:00Z	Vegetated	Shallow	hcra	3.5	crevice	medium
2021-03-01T00:00:00Z	Vegetated	Shallow	hcra	3.5	crevice	medium
2021-03-01T00:00:00Z	Vegetated	Shallow	hcra	7	crevice	large
2021-03-01T00:00:00Z	Vegetated	Shallow	hcra	1.5	crevice	small
2021-03-01T00:00:00Z	Vegetated	Shallow	hcra	4	crevice	medium
2021-03-01T00:00:00Z	Vegetated	Shallow	hcra	5	crevice	medium
2021-03-01T00:00:00Z	Vegetated	Shallow	hcra	5	crevice	medium
2021-03-01T00:00:00Z	Vegetated	Shallow	hcra	7	crevice	large
2021-03-01T00:00:00Z	Vegetated	Shallow	dset	1.5	crevice	small
2021-03-01T00:00:00Z	Vegetated	Shallow	dset	4	crevice	medium
2021-03-01T00:00:00Z	Vegetated	Shallow	dsav	7	crevice	large
2021-03-01T00:00:00Z	Vegetated	Shallow	hcra	1.5	crevice	small
2021-03-01T00:00:00Z	Vegetated	Shallow	hcra	2.5	crevice	small
2021-03-01T00:00:00Z	Vegetated	Shallow	hcra	2.5	crevice	small
2021-03-01T00:00:00Z	Vegetated	Shallow	hcra	2	crevice	small
2021-03-01T00:00:00Z	Vegetated	Shallow	hcra	4	crevice	medium
2021-03-01T00:00:00Z	Vegetated	Shallow	hcra	1	crevice	small
2021-03-01T00:00:00Z	Vegetated	Shallow	dset	7	crevice	large
2021-03-01T00:00:00Z	Vegetated	Shallow	hcra	2	crevice	small
2021-03-01T00:00:00Z	Vegetated	Shallow	hcra	2	crevice	small
2021-03-01T00:00:00Z	Vegetated	Shallow	hcra	3	crevice	small
2021-03-01T00:00:00Z	Vegetated	Shallow	hcra	4	crevice	medium
2021-03-01T00:00:00Z	Vegetated	Shallow	hcra	6	crevice	large
2021-03-01T00:00:00Z	Vegetated	Shallow	dsav	6	crevice	large
2021-03-01T00:00:00Z	Vegetated	Shallow	hcra	5	crevice	medium
2021-03-01T00:00:00Z	Vegetated	Shallow	hcra	5	crevice	medium
2021-03-01T00:00:00Z	Vegetated	Shallow	hcra	5	crevice	medium
2021-03-01T00:00:00Z	Vegetated	Shallow	hcra	1	crevice	small
2021-03-01T00:00:00Z	Vegetated	Shallow	hcra	4.5	crevice	medium
2021-03-01T00:00:00Z	Vegetated	Shallow	hcra	4.5	crevice	medium
2021-03-01T00:00:00Z	Vegetated	Shallow	hcra	3	crevice	small
2021-03-01T00:00:00Z	Vegetated	Shallow	hcra	4.5	crevice	medium
2021-03-01T00:00:00Z	Vegetated	Shallow	hcra	3.5	crevice	medium
2021-03-01T00:00:00Z	Vegetated	Shallow	hcra	2	crevice	small
2021-03-01T00:00:00Z	Vegetated	Shallow	hcra	3	burrow	small
2021-03-01T00:00:00Z	Vegetated	Shallow	hcra	4	crevice	medium
2021-03-01T00:00:00Z	Vegetated	Shallow	hcra	4.5	crevice	medium
2021-03-01T00:00:00Z	Vegetated	Shallow	hcra	4	crevice	medium
2021-03-01T00:00:00Z	Vegetated	Shallow	hcra	2	crevice	small
2021-03-01T00:00:00Z	Vegetated	Shallow	hcra	2.5	crevice	small
2021-03-01T00:00:00Z	Vegetated	Shallow	hcra	2.5	crevice	small
2021-03-01T00:00:00Z	Vegetated	Shallow	hcra	2	crevice	small
2021-03-01T00:00:00Z	Vegetated	Shallow	hcra	3	crevice	small
2021-03-01T00:00:00Z	Vegetated	Shallow	hcra	5	crevice	medium
2021-03-01T00:00:00Z	Vegetated	Shallow	hcra	2.5	crevice	small
2021-03-01T00:00:00Z	Vegetated	Shallow	hcra	2.5	crevice	small
2021-03-01T00:00:00Z	Vegetated	Shallow	hcra	2.5	crevice	small
2021-03-01T00:00:00Z	Vegetated	Shallow	hcra	1	crevice	small
2021-03-01T00:00:00Z	Vegetated	Shallow	dsav	4	crevice	medium
2021-03-01T00:00:00Z	Vegetated	Shallow	dsav	7	crevice	large
2021-03-01T00:00:00Z	Vegetated	Shallow	dset	5	crevice	medium
2021-03-01T00:00:00Z	Vegetated	Shallow	dset	5	free	medium
2021-03-01T00:00:00Z	Vegetated	Shallow	dsav	7	crevice	large
2021-03-01T00:00:00Z	Vegetated	Shallow	tpil	9	free	large
2021-03-01T00:00:00Z	Vegetated	Shallow	hcra	3	crevice	small
2021-03-01T00:00:00Z	Vegetated	Shallow	hcra	3	crevice	small
2021-03-01T00:00:00Z	Vegetated	Shallow	hcra	2	crevice	small
2021-03-01T00:00:00Z	Vegetated	Shallow	hcra	1	crevice	small
2021-03-01T00:00:00Z	Vegetated	Shallow	hcra	2	crevice	small
2021-03-01T00:00:00Z	Vegetated	Shallow	hcra	5	crevice	medium
2021-03-01T00:00:00Z	Vegetated	Shallow	hcra	1	crevice	small
2021-03-01T00:00:00Z	Vegetated	Shallow	hcra	2	crevice	small
2021-03-01T00:00:00Z	Vegetated	Shallow	hcra	3.5	crevice	medium
2021-03-01T00:00:00Z	Vegetated	Shallow	hcra	4	crevice	medium
2021-03-01T00:00:00Z	Vegetated	Shallow	hcra	4	crevice	medium
2021-03-01T00:00:00Z	Vegetated	Shallow	hcra	2	crevice	small
2021-03-01T00:00:00Z	Vegetated	Shallow	hcra	2	crevice	small
2021-03-01T00:00:00Z	Vegetated	Shallow	hcra	2.5	crevice	small
2021-03-01T00:00:00Z	Vegetated	Shallow	hcra	4	crevice	medium
2021-03-01T00:00:00Z	Vegetated	Shallow	hcra	3	crevice	small
2021-03-01T00:00:00Z	Vegetated	Shallow	hcra	3.5	crevice	medium
2021-03-01T00:00:00Z	Vegetated	Shallow	hcra	2	crevice	small
2021-03-01T00:00:00Z	Vegetated	Shallow	hcra	3	crevice	small
2021-03-01T00:00:00Z	Vegetated	Shallow	hcra	4	crevice	medium
2021-03-01T00:00:00Z	Vegetated	Shallow	hcra	2.5	crevice	small
2021-03-01T00:00:00Z	Vegetated	Shallow	hcra	3	crevice	small
2021-03-01T00:00:00Z	Vegetated	Shallow	hcra	3.5	burrow	medium
2021-03-01T00:00:00Z	Vegetated	Shallow	hcra	3.5	burrow	medium
2021-03-01T00:00:00Z	Vegetated	Shallow	hcra	4	burrow	medium
2021-03-01T00:00:00Z	Vegetated	Shallow	hcra	5	burrow	medium
2021-03-01T00:00:00Z	Vegetated	Shallow	hcra	4	crevice	medium
2021-03-01T00:00:00Z	Vegetated	Shallow	hcra	5	crevice	medium
2021-03-01T00:00:00Z	Vegetated	Shallow	hcra	6	crevice	large
2021-03-01T00:00:00Z	Vegetated	Shallow	hcra	6	crevice	large
2021-03-01T00:00:00Z	Vegetated	Shallow	hcra	1.5	crevice	small
2021-03-01T00:00:00Z	Vegetated	Shallow	hcra	4.5	crevice	medium
2021-03-01T00:00:00Z	Vegetated	Shallow	hcra	3	crevice	small
2021-03-01T00:00:00Z	Vegetated	Shallow	hcra	4	crevice	medium
2021-03-01T00:00:00Z	Vegetated	Shallow	hcra	4	crevice	medium
2021-03-01T00:00:00Z	Vegetated	Shallow	hcra	3	crevice	small
2021-03-01T00:00:00Z	Vegetated	Shallow	dsav	7	crevice	large
2021-03-01T00:00:00Z	Vegetated	Shallow	dsav	8	crevice	large
2021-03-01T00:00:00Z	Vegetated	Shallow	dsav	8	crevice	large
2021-03-01T00:00:00Z	Vegetated	Shallow	dsav	4	crevice	medium
2021-03-01T00:00:00Z	Isoyake	Shallow	dset	1.5	free	small
2021-03-01T00:00:00Z	Isoyake	Shallow	dset	6.5	free	large
2021-03-01T00:00:00Z	Isoyake	Shallow	hcra	5.5	crevice	medium
2021-03-01T00:00:00Z	Isoyake	Shallow	dset	1.5	crevice	small
2021-03-01T00:00:00Z	Isoyake	Shallow	dset	2	crevice	small
2021-03-01T00:00:00Z	Isoyake	Shallow	hcra	5.5	free	medium
2021-03-01T00:00:00Z	Isoyake	Shallow	hcra	5	crevice	medium
2021-03-01T00:00:00Z	Isoyake	Shallow	hcra	3	crevice	small
2021-03-01T00:00:00Z	Isoyake	Shallow	hcra	5.5	crevice	medium
2021-03-01T00:00:00Z	Isoyake	Shallow	dset	5.5	crevice	medium
2021-03-01T00:00:00Z	Isoyake	Shallow	dset	6	free	large
2021-03-01T00:00:00Z	Isoyake	Shallow	hcra	4	crevice	medium
2021-03-01T00:00:00Z	Isoyake	Shallow	dset	4.5	crevice	medium
2021-03-01T00:00:00Z	Isoyake	Shallow	dset	4.5	crevice	medium
2021-03-01T00:00:00Z	Isoyake	Shallow	hcra	4.5	crevice	medium
2021-03-01T00:00:00Z	Isoyake	Shallow	dset	1.5	crevice	small
2021-03-01T00:00:00Z	Isoyake	Shallow	dset	1.5	crevice	small
2021-03-01T00:00:00Z	Isoyake	Shallow	dset	6	crevice	large
2021-03-01T00:00:00Z	Isoyake	Shallow	dset	5.5	free	medium
2021-03-01T00:00:00Z	Isoyake	Shallow	dset	5.5	free	medium
2021-03-01T00:00:00Z	Isoyake	Shallow	dset	5.5	free	medium
2021-03-01T00:00:00Z	Isoyake	Shallow	dset	3	crevice	small
2021-03-01T00:00:00Z	Isoyake	Shallow	hcra	3.5	crevice	medium
2021-03-01T00:00:00Z	Isoyake	Shallow	dset	2	crevice	small
2021-03-01T00:00:00Z	Isoyake	Shallow	hcra	3	crevice	small
2021-03-01T00:00:00Z	Isoyake	Shallow	dsav	2.5	crevice	small
2021-03-01T00:00:00Z	Isoyake	Shallow	dset	3.5	free	medium
2021-03-01T00:00:00Z	Isoyake	Shallow	dset	4	free	medium
2021-03-01T00:00:00Z	Isoyake	Shallow	dset	4.5	free	medium
2021-03-01T00:00:00Z	Isoyake	Shallow	hcra	4	crevice	medium
2021-03-01T00:00:00Z	Isoyake	Shallow	hcra	4	crevice	medium
2021-03-01T00:00:00Z	Isoyake	Shallow	dset	4.5	crevice	medium
2021-03-01T00:00:00Z	Isoyake	Shallow	hcra	4	free	medium
2021-03-01T00:00:00Z	Isoyake	Shallow	dset	4	free	medium
2021-03-01T00:00:00Z	Isoyake	Shallow	dset	4	free	medium
2021-03-01T00:00:00Z	Isoyake	Shallow	dset	4	free	medium
2021-03-01T00:00:00Z	Isoyake	Shallow	dset	5	free	medium
2021-03-01T00:00:00Z	Isoyake	Shallow	dset	5	free	medium
2021-03-01T00:00:00Z	Isoyake	Shallow	dset	1	free	small
2021-03-01T00:00:00Z	Isoyake	Shallow	dset	5	free	medium
2021-03-01T00:00:00Z	Isoyake	Shallow	dset	5	free	medium
2021-03-01T00:00:00Z	Isoyake	Shallow	dset	3.5	free	medium
2021-03-01T00:00:00Z	Isoyake	Shallow	dset	3.5	free	medium
2021-03-01T00:00:00Z	Isoyake	Shallow	dset	3.5	free	medium
2021-03-01T00:00:00Z	Isoyake	Shallow	dset	6.5	free	large
2021-03-01T00:00:00Z	Isoyake	Shallow	dset	6.5	free	large
2021-03-01T00:00:00Z	Isoyake	Shallow	dset	6.5	free	large
2021-03-01T00:00:00Z	Isoyake	Shallow	dset	4.5	free	medium
2021-03-01T00:00:00Z	Isoyake	Shallow	dset	4.5	free	medium
2021-03-01T00:00:00Z	Isoyake	Shallow	dset	5	free	medium
2021-03-01T00:00:00Z	Isoyake	Shallow	dset	6	free	large
2021-03-01T00:00:00Z	Isoyake	Shallow	dset	6	free	large
2021-03-01T00:00:00Z	Isoyake	Shallow	dsav	6	crevice	large
2021-03-01T00:00:00Z	Isoyake	Shallow	hcra	4	crevice	medium
2021-03-01T00:00:00Z	Isoyake	Shallow	dsav	4.5	crevice	medium
2021-03-01T00:00:00Z	Isoyake	Shallow	hcra	4	crevice	medium
2021-03-01T00:00:00Z	Isoyake	Shallow	hcra	3.5	crevice	medium
2021-03-01T00:00:00Z	Isoyake	Shallow	hcra	4.5	crevice	medium
2021-03-01T00:00:00Z	Isoyake	Deep	dset	5	free	medium
2021-03-01T00:00:00Z	Isoyake	Deep	dset	5	free	medium
2021-03-01T00:00:00Z	Isoyake	Deep	dset	6	free	large
2021-03-01T00:00:00Z	Isoyake	Deep	dset	4	free	medium
2021-03-01T00:00:00Z	Isoyake	Deep	dset	7	free	large
2021-03-01T00:00:00Z	Isoyake	Deep	dset	7	free	large
2021-03-01T00:00:00Z	Isoyake	Deep	dset	6	crevice	large
2021-03-01T00:00:00Z	Isoyake	Deep	dsav	4	crevice	medium
2021-03-01T00:00:00Z	Isoyake	Deep	dset	5	crevice	medium
2021-03-01T00:00:00Z	Isoyake	Deep	dset	5	crevice	medium
2021-03-01T00:00:00Z	Isoyake	Deep	dset	6	crevice	large
2021-03-01T00:00:00Z	Isoyake	Deep	dset	5	crevice	medium
2021-03-01T00:00:00Z	Isoyake	Deep	dset	6	crevice	large
2021-03-01T00:00:00Z	Isoyake	Deep	dsav	6	crevice	large
2021-03-01T00:00:00Z	Isoyake	Deep	dset	5	crevice	medium
2021-03-01T00:00:00Z	Isoyake	Deep	dset	6	crevice	large
2021-03-01T00:00:00Z	Isoyake	Deep	dset	7	free	large
2021-03-01T00:00:00Z	Isoyake	Deep	dset	5	free	medium
2021-03-01T00:00:00Z	Isoyake	Deep	dset	5	free	medium
2021-03-01T00:00:00Z	Isoyake	Deep	dset	5	free	medium
2021-03-01T00:00:00Z	Isoyake	Deep	dset	4	free	medium
2021-03-01T00:00:00Z	Isoyake	Deep	dset	5	free	medium
2021-03-01T00:00:00Z	Isoyake	Deep	dset	5	free	medium
2021-03-01T00:00:00Z	Isoyake	Deep	dset	5	free	medium
2021-03-01T00:00:00Z	Isoyake	Deep	dset	5	free	medium
2021-03-01T00:00:00Z	Isoyake	Deep	dset	7	crevice	large
2021-03-01T00:00:00Z	Isoyake	Deep	dset	8	crevice	large
2021-03-01T00:00:00Z	Isoyake	Deep	dset	6	free	large
2021-03-01T00:00:00Z	Isoyake	Deep	dset	6	free	large
2021-03-01T00:00:00Z	Isoyake	Deep	dset	6	free	large
2021-03-01T00:00:00Z	Isoyake	Deep	dsav	4	free	medium
2021-03-01T00:00:00Z	Isoyake	Deep	dset	4	free	medium
2021-03-01T00:00:00Z	Isoyake	Deep	dset	5	free	medium
2021-03-01T00:00:00Z	Isoyake	Deep	hcra	4	crevice	medium
2021-04-01T00:00:00Z	Vegetated	Deep	dset	5	crevice	medium
2021-04-01T00:00:00Z	Vegetated	Deep	hcra	5	crevice	medium
2021-04-01T00:00:00Z	Vegetated	Deep	dset	6.5	crevice	large
2021-04-01T00:00:00Z	Vegetated	Deep	dset	7	crevice	large
2021-04-01T00:00:00Z	Vegetated	Deep	dset	6	crevice	large
2021-04-01T00:00:00Z	Vegetated	Deep	dset	6	crevice	large
2021-04-01T00:00:00Z	Vegetated	Deep	dset	7	crevice	large
2021-04-01T00:00:00Z	Vegetated	Deep	dset	7	crevice	large
2021-04-01T00:00:00Z	Vegetated	Deep	dset	6	crevice	large
2021-04-01T00:00:00Z	Vegetated	Deep	dset	8	crevice	large
2021-04-01T00:00:00Z	Vegetated	Deep	dset	6.5	crevice	large
2021-04-01T00:00:00Z	Vegetated	Deep	dset	5	crevice	medium
2021-04-01T00:00:00Z	Vegetated	Deep	dset	5	crevice	medium
2021-04-01T00:00:00Z	Vegetated	Deep	hcra	5.5	crevice	medium
2021-04-01T00:00:00Z	Vegetated	Deep	dset	7	free	large
2021-04-01T00:00:00Z	Vegetated	Deep	dset	6	free	large
2021-04-01T00:00:00Z	Vegetated	Deep	dset	6	free	large
2021-04-01T00:00:00Z	Vegetated	Deep	dset	5	free	medium
2021-04-01T00:00:00Z	Vegetated	Deep	dsav	4.5	crevice	medium
2021-04-01T00:00:00Z	Vegetated	Deep	dsav	7	crevice	large
2021-04-01T00:00:00Z	Vegetated	Deep	dset	7	crevice	large
2021-04-01T00:00:00Z	Vegetated	Deep	dset	6	crevice	large
2021-04-01T00:00:00Z	Vegetated	Deep	dset	6	crevice	large
2021-04-01T00:00:00Z	Vegetated	Deep	dset	5	crevice	medium
2021-04-01T00:00:00Z	Vegetated	Deep	dset	5	crevice	medium
2021-04-01T00:00:00Z	Vegetated	Deep	dsav	4	free	medium
2021-04-01T00:00:00Z	Vegetated	Deep	dsav	5.5	crevice	medium
2021-04-01T00:00:00Z	Vegetated	Deep	dset	5.5	crevice	medium
2021-04-01T00:00:00Z	Vegetated	Deep	dset	5	crevice	medium
2021-04-01T00:00:00Z	Vegetated	Deep	dset	5	crevice	medium
2021-04-01T00:00:00Z	Vegetated	Deep	dset	5.5	crevice	medium
2021-04-01T00:00:00Z	Vegetated	Deep	dset	5.5	crevice	medium
2021-04-01T00:00:00Z	Vegetated	Deep	dset	6	crevice	large
2021-04-01T00:00:00Z	Vegetated	Deep	dset	7	crevice	large
2021-04-01T00:00:00Z	Vegetated	Deep	dset	5	free	medium
2021-04-01T00:00:00Z	Vegetated	Deep	dset	5	free	medium
2021-04-01T00:00:00Z	Vegetated	Deep	dset	5	crevice	medium
2021-04-01T00:00:00Z	Vegetated	Deep	dset	5	crevice	medium
2021-04-01T00:00:00Z	Vegetated	Deep	dset	8	free	large
2021-04-01T00:00:00Z	Vegetated	Deep	dset	7	crevice	large
2021-04-01T00:00:00Z	Vegetated	Deep	dset	7	crevice	large
2021-04-01T00:00:00Z	Vegetated	Deep	dset	6	crevice	large
2021-04-01T00:00:00Z	Vegetated	Deep	dsav	8	crevice	large
2021-04-01T00:00:00Z	Vegetated	Deep	dset	7	crevice	large
2021-04-01T00:00:00Z	Vegetated	Deep	dset	7	crevice	large
2021-04-01T00:00:00Z	Vegetated	Deep	dset	7	crevice	large
2021-04-01T00:00:00Z	Vegetated	Deep	dset	7	crevice	large
2021-04-01T00:00:00Z	Vegetated	Deep	dsav	8.5	crevice	large
2021-04-01T00:00:00Z	Vegetated	Deep	dsav	6	crevice	large
2021-04-01T00:00:00Z	Vegetated	Deep	dset	7	free	large
2021-04-01T00:00:00Z	Vegetated	Deep	dset	7	free	large
2021-04-01T00:00:00Z	Vegetated	Deep	dset	6	free	large
2021-04-01T00:00:00Z	Vegetated	Deep	dset	6	free	large
2021-04-01T00:00:00Z	Vegetated	Deep	dset	6	free	large
2021-04-01T00:00:00Z	Vegetated	Deep	dset	6	crevice	large
2021-04-01T00:00:00Z	Vegetated	Deep	dset	5	crevice	medium
2021-04-01T00:00:00Z	Vegetated	Deep	hcra	5	crevice	medium
2021-04-01T00:00:00Z	Vegetated	Shallow	hcra	6	crevice	large
2021-04-01T00:00:00Z	Vegetated	Shallow	hcra	6	crevice	large
2021-04-01T00:00:00Z	Vegetated	Shallow	hcra	6	crevice	large
2021-04-01T00:00:00Z	Vegetated	Shallow	hcra	6	crevice	large
2021-04-01T00:00:00Z	Vegetated	Shallow	hcra	5	crevice	medium
2021-04-01T00:00:00Z	Vegetated	Shallow	dsav	2	crevice	small
2021-04-01T00:00:00Z	Vegetated	Shallow	dsav	7	crevice	large
2021-04-01T00:00:00Z	Vegetated	Shallow	dsav	6	crevice	large
2021-04-01T00:00:00Z	Vegetated	Shallow	dsav	3	crevice	small
2021-04-01T00:00:00Z	Vegetated	Shallow	hcra	5	crevice	medium
2021-04-01T00:00:00Z	Vegetated	Shallow	hcra	3	burrow	small
2021-04-01T00:00:00Z	Vegetated	Shallow	hcra	5	crevice	medium
2021-04-01T00:00:00Z	Vegetated	Shallow	hcra	3	crevice	small
2021-04-01T00:00:00Z	Vegetated	Shallow	hcra	5	burrow	medium
2021-04-01T00:00:00Z	Vegetated	Shallow	hcra	3	burrow	small
2021-04-01T00:00:00Z	Vegetated	Shallow	hcra	2	burrow	small
2021-04-01T00:00:00Z	Vegetated	Shallow	hcra	3	burrow	small
2021-04-01T00:00:00Z	Vegetated	Shallow	hcra	2.5	burrow	small
2021-04-01T00:00:00Z	Vegetated	Shallow	hcra	2.5	burrow	small
2021-04-01T00:00:00Z	Vegetated	Shallow	hcra	4	crevice	medium
2021-04-01T00:00:00Z	Vegetated	Shallow	hcra	3	crevice	small
2021-04-01T00:00:00Z	Vegetated	Shallow	hcra	5	crevice	medium
2021-04-01T00:00:00Z	Vegetated	Shallow	hcra	5	burrow	medium
2021-04-01T00:00:00Z	Vegetated	Shallow	hcra	4	crevice	medium
2021-04-01T00:00:00Z	Vegetated	Shallow	hcra	3	burrow	small
2021-04-01T00:00:00Z	Vegetated	Shallow	hcra	4	burrow	medium
2021-04-01T00:00:00Z	Vegetated	Shallow	hcra	3	burrow	small
2021-04-01T00:00:00Z	Vegetated	Shallow	hcra	2	burrow	small
2021-04-01T00:00:00Z	Vegetated	Shallow	hcra	5	burrow	medium
2021-04-01T00:00:00Z	Vegetated	Shallow	hcra	6	burrow	large
2021-04-01T00:00:00Z	Vegetated	Shallow	hcra	3	burrow	small
2021-04-01T00:00:00Z	Vegetated	Shallow	hcra	2	burrow	small
2021-04-01T00:00:00Z	Vegetated	Shallow	hcra	5	crevice	medium
2021-04-01T00:00:00Z	Vegetated	Shallow	hcra	4	crevice	medium
2021-04-01T00:00:00Z	Vegetated	Shallow	hcra	5	burrow	medium
2021-04-01T00:00:00Z	Vegetated	Shallow	hcra	3	crevice	small
2021-04-01T00:00:00Z	Vegetated	Shallow	hcra	4	burrow	medium
2021-04-01T00:00:00Z	Vegetated	Shallow	hcra	5	crevice	medium
2021-04-01T00:00:00Z	Vegetated	Shallow	hcra	6	crevice	large
2021-04-01T00:00:00Z	Vegetated	Shallow	hcra	5	crevice	medium
2021-04-01T00:00:00Z	Vegetated	Shallow	hcra	1	burrow	small
2021-04-01T00:00:00Z	Vegetated	Shallow	hcra	6	burrow	large
2021-04-01T00:00:00Z	Vegetated	Shallow	hcra	5	burrow	medium
2021-04-01T00:00:00Z	Vegetated	Shallow	hcra	5	burrow	medium
2021-04-01T00:00:00Z	Vegetated	Shallow	hcra	5	burrow	medium
2021-04-01T00:00:00Z	Vegetated	Shallow	hcra	6	burrow	large
2021-04-01T00:00:00Z	Vegetated	Shallow	hcra	5	burrow	medium
2021-04-01T00:00:00Z	Vegetated	Shallow	hcra	5	crevice	medium
2021-04-01T00:00:00Z	Vegetated	Shallow	hcra	5	crevice	medium
2021-04-01T00:00:00Z	Vegetated	Shallow	hcra	6	crevice	large
2021-04-01T00:00:00Z	Vegetated	Shallow	dset	2	crevice	small
2021-04-01T00:00:00Z	Vegetated	Shallow	dset	2	crevice	small
2021-04-01T00:00:00Z	Vegetated	Shallow	hcra	4	crevice	medium
2021-04-01T00:00:00Z	Vegetated	Shallow	hcra	3	crevice	small
2021-04-01T00:00:00Z	Vegetated	Shallow	hcra	3	crevice	small
2021-04-01T00:00:00Z	Vegetated	Shallow	hcra	4	crevice	medium
2021-04-01T00:00:00Z	Vegetated	Shallow	hcra	5	crevice	medium
2021-04-01T00:00:00Z	Vegetated	Shallow	dset	6	crevice	large
2021-04-01T00:00:00Z	Vegetated	Shallow	hcra	5	crevice	medium
2021-04-01T00:00:00Z	Vegetated	Shallow	hcra	5	crevice	medium
2021-04-01T00:00:00Z	Vegetated	Shallow	hcra	3	crevice	small
2021-04-01T00:00:00Z	Vegetated	Shallow	hcra	5	crevice	medium
2021-04-01T00:00:00Z	Vegetated	Shallow	dsav	6	crevice	large
2021-04-01T00:00:00Z	Vegetated	Shallow	hcra	4	crevice	medium
2021-04-01T00:00:00Z	Isoyake	Shallow	dset	3	crevice	small
2021-04-01T00:00:00Z	Isoyake	Shallow	dset	2	crevice	small
2021-04-01T00:00:00Z	Isoyake	Shallow	dset	2	crevice	small
2021-04-01T00:00:00Z	Isoyake	Shallow	dset	2	crevice	small
2021-04-01T00:00:00Z	Isoyake	Shallow	hcra	5	free	medium
2021-04-01T00:00:00Z	Isoyake	Shallow	hcra	5	free	medium
2021-04-01T00:00:00Z	Isoyake	Shallow	dset	2	crevice	small
2021-04-01T00:00:00Z	Isoyake	Shallow	hcra	5	free	medium
2021-04-01T00:00:00Z	Isoyake	Shallow	dset	1.5	free	small
2021-04-01T00:00:00Z	Isoyake	Shallow	dset	4.5	crevice	medium
2021-04-01T00:00:00Z	Isoyake	Shallow	dset	7	free	large
2021-04-01T00:00:00Z	Isoyake	Shallow	hcra	5	free	medium
2021-04-01T00:00:00Z	Isoyake	Shallow	dsav	6	crevice	large
2021-04-01T00:00:00Z	Isoyake	Shallow	dset	2	crevice	small
2021-04-01T00:00:00Z	Isoyake	Shallow	dset	3	crevice	small
2021-04-01T00:00:00Z	Isoyake	Shallow	hcra	5	crevice	medium
2021-04-01T00:00:00Z	Isoyake	Shallow	dset	5.5	free	medium
2021-04-01T00:00:00Z	Isoyake	Shallow	dset	5.5	free	medium
2021-04-01T00:00:00Z	Isoyake	Shallow	dset	5	free	medium
2021-04-01T00:00:00Z	Isoyake	Shallow	dset	5.5	free	medium
2021-04-01T00:00:00Z	Isoyake	Shallow	dset	5.5	free	medium
2021-04-01T00:00:00Z	Isoyake	Shallow	hcra	5.5	free	medium
2021-04-01T00:00:00Z	Isoyake	Shallow	dset	5	free	medium
2021-04-01T00:00:00Z	Isoyake	Shallow	dset	5	free	medium
2021-04-01T00:00:00Z	Isoyake	Shallow	dset	5	free	medium
2021-04-01T00:00:00Z	Isoyake	Shallow	dset	5	free	medium
2021-04-01T00:00:00Z	Isoyake	Shallow	dset	5	free	medium
2021-04-01T00:00:00Z	Isoyake	Shallow	dset	5	free	medium
2021-04-01T00:00:00Z	Isoyake	Shallow	dset	5	free	medium
2021-04-01T00:00:00Z	Isoyake	Shallow	dset	5	free	medium
2021-04-01T00:00:00Z	Isoyake	Shallow	dset	4.5	free	medium
2021-04-01T00:00:00Z	Isoyake	Shallow	dsav	6	free	large
2021-04-01T00:00:00Z	Isoyake	Shallow	dset	6	free	large
2021-04-01T00:00:00Z	Isoyake	Shallow	dset	6	free	large
2021-04-01T00:00:00Z	Isoyake	Shallow	dsav	5.5	free	medium
2021-04-01T00:00:00Z	Isoyake	Shallow	dsav	5	free	medium
2021-04-01T00:00:00Z	Isoyake	Shallow	hcra	5	free	medium
2021-04-01T00:00:00Z	Isoyake	Shallow	hcra	5	free	medium
2021-04-01T00:00:00Z	Isoyake	Shallow	hcra	5	free	medium
2021-04-01T00:00:00Z	Isoyake	Shallow	hcra	5	free	medium
2021-04-01T00:00:00Z	Isoyake	Deep	dset	3	free	small
2021-04-01T00:00:00Z	Isoyake	Deep	dset	5	free	medium
2021-04-01T00:00:00Z	Isoyake	Deep	dset	2	crevice	small
2021-04-01T00:00:00Z	Isoyake	Deep	dset	2	crevice	small
2021-04-01T00:00:00Z	Isoyake	Deep	dset	6	free	large
2021-04-01T00:00:00Z	Isoyake	Deep	dset	3	crevice	small
2021-04-01T00:00:00Z	Isoyake	Deep	dset	3	crevice	small
2021-04-01T00:00:00Z	Isoyake	Deep	hcra	5	crevice	medium
2021-04-01T00:00:00Z	Isoyake	Deep	dset	7	free	large
2021-04-01T00:00:00Z	Isoyake	Deep	dset	4	free	medium
2021-04-01T00:00:00Z	Isoyake	Deep	dset	5	crevice	medium
2021-04-01T00:00:00Z	Isoyake	Deep	dset	3	crevice	small
2021-04-01T00:00:00Z	Isoyake	Deep	hcra	4	crevice	medium
2021-04-01T00:00:00Z	Isoyake	Deep	hcra	4	crevice	medium
2021-04-01T00:00:00Z	Isoyake	Deep	hcra	4	crevice	medium
2021-05-01T00:00:00Z	Vegetated	Deep	dsav	4	crevice	medium
2021-05-01T00:00:00Z	Vegetated	Deep	dset	7	free	large
2021-05-01T00:00:00Z	Vegetated	Deep	dset	7	free	large
2021-05-01T00:00:00Z	Vegetated	Deep	dset	7	free	large
2021-05-01T00:00:00Z	Vegetated	Deep	dset	7	free	large
2021-05-01T00:00:00Z	Vegetated	Deep	dset	7	free	large
2021-05-01T00:00:00Z	Vegetated	Deep	dsav	8	crevice	large
2021-05-01T00:00:00Z	Vegetated	Deep	hcra	6	crevice	large
2021-05-01T00:00:00Z	Vegetated	Deep	dset	7	crevice	large
2021-05-01T00:00:00Z	Vegetated	Deep	dset	6	crevice	large
2021-05-01T00:00:00Z	Vegetated	Deep	dset	5	crevice	medium
2021-05-01T00:00:00Z	Vegetated	Deep	dsav	7.5	crevice	large
2021-05-01T00:00:00Z	Vegetated	Deep	hcra	5	crevice	medium
2021-05-01T00:00:00Z	Vegetated	Deep	hcra	5	crevice	medium
2021-05-01T00:00:00Z	Vegetated	Deep	dset	6	free	large
2021-05-01T00:00:00Z	Vegetated	Deep	dset	6	free	large
2021-05-01T00:00:00Z	Vegetated	Deep	dset	6	free	large
2021-05-01T00:00:00Z	Vegetated	Deep	dsav	7	crevice	large
2021-05-01T00:00:00Z	Vegetated	Deep	dset	5	crevice	medium
2021-05-01T00:00:00Z	Vegetated	Deep	dset	5	crevice	medium
2021-05-01T00:00:00Z	Vegetated	Deep	dset	5	crevice	medium
2021-05-01T00:00:00Z	Vegetated	Deep	dsav	6	crevice	large
2021-05-01T00:00:00Z	Vegetated	Deep	hcra	4	crevice	medium
2021-05-01T00:00:00Z	Vegetated	Deep	dset	4	crevice	medium
2021-05-01T00:00:00Z	Vegetated	Deep	hcra	4	crevice	medium
2021-05-01T00:00:00Z	Vegetated	Deep	dset	4	crevice	medium
2021-05-01T00:00:00Z	Vegetated	Deep	hcra	6	crevice	large
2021-05-01T00:00:00Z	Vegetated	Deep	dset	4	crevice	medium
2021-05-01T00:00:00Z	Vegetated	Deep	dset	4	crevice	medium
2021-05-01T00:00:00Z	Vegetated	Deep	dset	4.5	crevice	medium
2021-05-01T00:00:00Z	Vegetated	Deep	dset	5	crevice	medium
2021-05-01T00:00:00Z	Vegetated	Deep	dset	5	free	medium
2021-05-01T00:00:00Z	Vegetated	Deep	dset	6.5	free	large
2021-05-01T00:00:00Z	Vegetated	Deep	dsav	5.5	crevice	medium
2021-05-01T00:00:00Z	Vegetated	Deep	dset	7	crevice	large
2021-05-01T00:00:00Z	Vegetated	Deep	dset	5	crevice	medium
2021-05-01T00:00:00Z	Vegetated	Deep	dset	5	crevice	medium
2021-05-01T00:00:00Z	Vegetated	Deep	dset	4.5	crevice	medium
2021-05-01T00:00:00Z	Vegetated	Deep	dset	4	free	medium
2021-05-01T00:00:00Z	Vegetated	Deep	dset	5.5	crevice	medium
2021-05-01T00:00:00Z	Vegetated	Deep	dset	6	crevice	large
2021-05-01T00:00:00Z	Vegetated	Deep	dset	5	crevice	medium
2021-05-01T00:00:00Z	Vegetated	Deep	dset	4.5	crevice	medium
2021-05-01T00:00:00Z	Vegetated	Deep	dset	5	crevice	medium
2021-05-01T00:00:00Z	Vegetated	Deep	dset	4	crevice	medium
2021-05-01T00:00:00Z	Vegetated	Deep	dsav	6	crevice	large
2021-05-01T00:00:00Z	Vegetated	Deep	dset	7	crevice	large
2021-05-01T00:00:00Z	Vegetated	Deep	hcra	5	crevice	medium
2021-05-01T00:00:00Z	Vegetated	Deep	dsav	6	crevice	large
2021-05-01T00:00:00Z	Vegetated	Shallow	hcra	5	crevice	medium
2021-05-01T00:00:00Z	Vegetated	Shallow	hcra	4	crevice	medium
2021-05-01T00:00:00Z	Vegetated	Shallow	dsav	4	crevice	medium
2021-05-01T00:00:00Z	Vegetated	Shallow	dset	5	crevice	medium
2021-05-01T00:00:00Z	Vegetated	Shallow	dset	5	crevice	medium
2021-05-01T00:00:00Z	Vegetated	Shallow	dsav	4	crevice	medium
2021-05-01T00:00:00Z	Vegetated	Shallow	dset	5	crevice	medium
2021-05-01T00:00:00Z	Vegetated	Shallow	hcra	4	crevice	medium
2021-05-01T00:00:00Z	Vegetated	Shallow	hcra	5	crevice	medium
2021-05-01T00:00:00Z	Vegetated	Shallow	hcra	5	crevice	medium
2021-05-01T00:00:00Z	Vegetated	Shallow	hcra	5	crevice	medium
2021-05-01T00:00:00Z	Vegetated	Shallow	hcra	5	crevice	medium
2021-05-01T00:00:00Z	Vegetated	Shallow	hcra	5	crevice	medium
2021-05-01T00:00:00Z	Vegetated	Shallow	hcra	5	crevice	medium
2021-05-01T00:00:00Z	Vegetated	Shallow	hcra	5	crevice	medium
2021-05-01T00:00:00Z	Vegetated	Shallow	hcra	5	crevice	medium
2021-05-01T00:00:00Z	Vegetated	Shallow	hcra	4	crevice	medium
2021-05-01T00:00:00Z	Vegetated	Shallow	hcra	4	crevice	medium
2021-05-01T00:00:00Z	Vegetated	Shallow	hcra	4	crevice	medium
2021-05-01T00:00:00Z	Vegetated	Shallow	hcra	2	crevice	small
2021-05-01T00:00:00Z	Vegetated	Shallow	hcra	2	crevice	small
2021-05-01T00:00:00Z	Vegetated	Shallow	hcra	4	crevice	medium
2021-05-01T00:00:00Z	Vegetated	Shallow	hcra	4	crevice	medium
2021-05-01T00:00:00Z	Vegetated	Shallow	hcra	4	crevice	medium
2021-05-01T00:00:00Z	Vegetated	Shallow	hcra	5	crevice	medium
2021-05-01T00:00:00Z	Vegetated	Shallow	hcra	5	crevice	medium
2021-05-01T00:00:00Z	Vegetated	Shallow	hcra	2	crevice	small
2021-05-01T00:00:00Z	Vegetated	Shallow	hcra	5	crevice	medium
2021-05-01T00:00:00Z	Vegetated	Shallow	hcra	5	crevice	medium
2021-05-01T00:00:00Z	Vegetated	Shallow	hcra	4	crevice	medium
2021-05-01T00:00:00Z	Vegetated	Shallow	hcra	3	crevice	small
2021-05-01T00:00:00Z	Vegetated	Shallow	hcra	3	crevice	small
2021-05-01T00:00:00Z	Vegetated	Shallow	hcra	3	crevice	small
2021-05-01T00:00:00Z	Vegetated	Shallow	hcra	3	crevice	small
2021-05-01T00:00:00Z	Vegetated	Shallow	hcra	5	crevice	medium
2021-05-01T00:00:00Z	Vegetated	Shallow	hcra	6	crevice	large
2021-05-01T00:00:00Z	Vegetated	Shallow	hcra	6	crevice	large
2021-05-01T00:00:00Z	Vegetated	Shallow	hcra	6	crevice	large
2021-05-01T00:00:00Z	Vegetated	Shallow	hcra	4	crevice	medium
2021-05-01T00:00:00Z	Vegetated	Shallow	hcra	5	crevice	medium
2021-05-01T00:00:00Z	Vegetated	Shallow	hcra	5	crevice	medium
2021-05-01T00:00:00Z	Vegetated	Shallow	hcra	5	crevice	medium
2021-05-01T00:00:00Z	Vegetated	Shallow	hcra	5	crevice	medium
2021-05-01T00:00:00Z	Vegetated	Shallow	hcra	5	crevice	medium
2021-05-01T00:00:00Z	Vegetated	Shallow	hcra	3	crevice	small
2021-05-01T00:00:00Z	Vegetated	Shallow	hcra	8	crevice	large
2021-05-01T00:00:00Z	Vegetated	Shallow	hcra	8	crevice	large
2021-05-01T00:00:00Z	Vegetated	Shallow	hcra	8	crevice	large
2021-05-01T00:00:00Z	Vegetated	Shallow	hcra	6	crevice	large
2021-05-01T00:00:00Z	Vegetated	Shallow	hcra	5	crevice	medium
2021-05-01T00:00:00Z	Isoyake	Shallow	dset	3	crevice	small
2021-05-01T00:00:00Z	Isoyake	Shallow	dset	3	crevice	small
2021-05-01T00:00:00Z	Isoyake	Shallow	dset	3	crevice	small
2021-05-01T00:00:00Z	Isoyake	Shallow	dset	4	burrow	medium
2021-05-01T00:00:00Z	Isoyake	Shallow	hcra	5	crevice	medium
2021-05-01T00:00:00Z	Isoyake	Shallow	dset	3	crevice	small
2021-05-01T00:00:00Z	Isoyake	Shallow	dset	3	crevice	small
2021-05-01T00:00:00Z	Isoyake	Shallow	dset	3	crevice	small
2021-05-01T00:00:00Z	Isoyake	Shallow	hcra	4	crevice	medium
2021-05-01T00:00:00Z	Isoyake	Shallow	hcra	5	crevice	medium
2021-05-01T00:00:00Z	Isoyake	Shallow	dset	3	crevice	small
2021-05-01T00:00:00Z	Isoyake	Shallow	hcra	4	crevice	medium
2021-05-01T00:00:00Z	Isoyake	Shallow	dset	2	burrow	small
2021-05-01T00:00:00Z	Isoyake	Shallow	dset	3	burrow	small
2021-05-01T00:00:00Z	Isoyake	Shallow	dset	3	crevice	small
2021-05-01T00:00:00Z	Isoyake	Shallow	hcra	5	crevice	medium
2021-05-01T00:00:00Z	Isoyake	Shallow	hcra	6	crevice	large
2021-05-01T00:00:00Z	Isoyake	Shallow	hcra	4	burrow	medium
2021-05-01T00:00:00Z	Isoyake	Shallow	hcra	4	burrow	medium
2021-05-01T00:00:00Z	Isoyake	Shallow	dset	6	crevice	large
2021-05-01T00:00:00Z	Isoyake	Shallow	hcra	3	burrow	small
2021-05-01T00:00:00Z	Isoyake	Shallow	dset	3	burrow	small
2021-05-01T00:00:00Z	Isoyake	Shallow	hcra	4	burrow	medium
2021-05-01T00:00:00Z	Isoyake	Shallow	dset	2	crevice	small
2021-05-01T00:00:00Z	Isoyake	Shallow	dset	3	crevice	small
2021-05-01T00:00:00Z	Isoyake	Shallow	hcra	5	crevice	medium
2021-05-01T00:00:00Z	Isoyake	Shallow	hcra	4	crevice	medium
2021-05-01T00:00:00Z	Isoyake	Shallow	hcra	5	crevice	medium
2021-05-01T00:00:00Z	Isoyake	Shallow	hcra	4	crevice	medium
2021-05-01T00:00:00Z	Isoyake	Shallow	dset	2	crevice	small
2021-05-01T00:00:00Z	Isoyake	Shallow	hcra	5	crevice	medium
2021-05-01T00:00:00Z	Isoyake	Shallow	hcra	5	crevice	medium
2021-05-01T00:00:00Z	Isoyake	Shallow	hcra	5	crevice	medium
2021-05-01T00:00:00Z	Isoyake	Shallow	hcra	5	crevice	medium
2021-05-01T00:00:00Z	Isoyake	Shallow	hcra	5	crevice	medium
2021-05-01T00:00:00Z	Isoyake	Shallow	hcra	6	crevice	large
2021-05-01T00:00:00Z	Isoyake	Shallow	hcra	5	crevice	medium
2021-05-01T00:00:00Z	Isoyake	Shallow	hcra	5	crevice	medium
2021-05-01T00:00:00Z	Isoyake	Shallow	hcra	5	crevice	medium
2021-05-01T00:00:00Z	Isoyake	Shallow	dset	6	crevice	large
2021-05-01T00:00:00Z	Isoyake	Deep	dset	7	free	large
2021-05-01T00:00:00Z	Isoyake	Deep	dset	6	free	large
2021-05-01T00:00:00Z	Isoyake	Deep	hcra	4	crevice	medium
2021-05-01T00:00:00Z	Isoyake	Deep	dset	2	crevice	small
2021-05-01T00:00:00Z	Isoyake	Deep	dset	2	crevice	small
2021-05-01T00:00:00Z	Isoyake	Deep	dset	2	crevice	small
2021-05-01T00:00:00Z	Isoyake	Deep	dset	4	crevice	medium
2021-05-01T00:00:00Z	Isoyake	Deep	dset	4	crevice	medium
2021-05-01T00:00:00Z	Isoyake	Deep	dset	4	crevice	medium
2021-05-01T00:00:00Z	Isoyake	Deep	dset	4	crevice	medium
2021-05-01T00:00:00Z	Isoyake	Deep	dset	4	crevice	medium
2021-05-01T00:00:00Z	Isoyake	Deep	dset	5	crevice	medium
2021-05-01T00:00:00Z	Isoyake	Deep	dset	6	crevice	large
2021-05-01T00:00:00Z	Isoyake	Deep	dsav	7	crevice	large
2021-05-01T00:00:00Z	Isoyake	Deep	dset	2	crevice	small
2021-05-01T00:00:00Z	Isoyake	Deep	dset	4.5	crevice	medium
2021-05-01T00:00:00Z	Isoyake	Deep	dset	5	crevice	medium
2021-05-01T00:00:00Z	Isoyake	Deep	dsav	4.5	crevice	medium
2021-06-01T00:00:00Z	Vegetated	Deep	dset	6	free	large
2021-06-01T00:00:00Z	Vegetated	Deep	dsav	6	free	large
2021-06-01T00:00:00Z	Vegetated	Deep	dset	6	free	large
2021-06-01T00:00:00Z	Vegetated	Deep	dset	6	free	large
2021-06-01T00:00:00Z	Vegetated	Deep	dset	6	free	large
2021-06-01T00:00:00Z	Vegetated	Deep	dset	6	free	large
2021-06-01T00:00:00Z	Vegetated	Deep	dset	5	free	medium
2021-06-01T00:00:00Z	Vegetated	Deep	dset	6	crevice	large
2021-06-01T00:00:00Z	Vegetated	Deep	dset	6.5	crevice	large
2021-06-01T00:00:00Z	Vegetated	Deep	dset	6	crevice	large
2021-06-01T00:00:00Z	Vegetated	Deep	hcra	6	crevice	large
2021-06-01T00:00:00Z	Vegetated	Deep	hcra	4	crevice	medium
2021-06-01T00:00:00Z	Vegetated	Deep	dset	2	crevice	small
2021-06-01T00:00:00Z	Vegetated	Deep	dsav	4	crevice	medium
2021-06-01T00:00:00Z	Vegetated	Deep	dset	4	crevice	medium
2021-06-01T00:00:00Z	Vegetated	Deep	dset	4.5	crevice	medium
2021-06-01T00:00:00Z	Vegetated	Deep	dset	4	crevice	medium
2021-06-01T00:00:00Z	Vegetated	Deep	dset	5	crevice	medium
2021-06-01T00:00:00Z	Vegetated	Deep	dset	5	crevice	medium
2021-06-01T00:00:00Z	Vegetated	Deep	dset	5	crevice	medium
2021-06-01T00:00:00Z	Vegetated	Deep	dset	5	crevice	medium
2021-06-01T00:00:00Z	Vegetated	Deep	dset	5	crevice	medium
2021-06-01T00:00:00Z	Vegetated	Deep	dset	4.5	crevice	medium
2021-06-01T00:00:00Z	Vegetated	Deep	dset	5	crevice	medium
2021-06-01T00:00:00Z	Vegetated	Deep	hcra	5	crevice	medium
2021-06-01T00:00:00Z	Vegetated	Deep	dset	4	crevice	medium
2021-06-01T00:00:00Z	Vegetated	Deep	dset	5	crevice	medium
2021-06-01T00:00:00Z	Vegetated	Deep	dset	5	crevice	medium
2021-06-01T00:00:00Z	Vegetated	Deep	dset	4	crevice	medium
2021-06-01T00:00:00Z	Vegetated	Deep	dset	6	free	large
2021-06-01T00:00:00Z	Vegetated	Deep	dset	6	free	large
2021-06-01T00:00:00Z	Vegetated	Deep	dset	8	crevice	large
2021-06-01T00:00:00Z	Vegetated	Deep	dset	7	crevice	large
2021-06-01T00:00:00Z	Vegetated	Deep	dset	4	crevice	medium
2021-06-01T00:00:00Z	Vegetated	Deep	dset	4	crevice	medium
2021-06-01T00:00:00Z	Vegetated	Deep	dset	8	crevice	large
2021-06-01T00:00:00Z	Vegetated	Deep	dset	6	free	large
2021-06-01T00:00:00Z	Vegetated	Deep	dsav	7	free	large
2021-06-01T00:00:00Z	Vegetated	Deep	dset	6	free	large
2021-06-01T00:00:00Z	Vegetated	Shallow	dset	5	crevice	medium
2021-06-01T00:00:00Z	Vegetated	Shallow	dset	4	crevice	medium
2021-06-01T00:00:00Z	Vegetated	Shallow	dsav	9	crevice	large
2021-06-01T00:00:00Z	Vegetated	Shallow	dset	5	crevice	medium
2021-06-01T00:00:00Z	Vegetated	Shallow	hcra	4	burrow	medium
2021-06-01T00:00:00Z	Vegetated	Shallow	hcra	2	burrow	small
2021-06-01T00:00:00Z	Vegetated	Shallow	hcra	2.5	burrow	small
2021-06-01T00:00:00Z	Vegetated	Shallow	hcra	2	burrow	small
2021-06-01T00:00:00Z	Vegetated	Shallow	hcra	5	crevice	medium
2021-06-01T00:00:00Z	Vegetated	Shallow	hcra	3	burrow	small
2021-06-01T00:00:00Z	Vegetated	Shallow	dset	4	burrow	medium
2021-06-01T00:00:00Z	Vegetated	Shallow	dsav	7	free	large
2021-06-01T00:00:00Z	Vegetated	Shallow	dset	6	free	large
2021-06-01T00:00:00Z	Vegetated	Shallow	dset	6	burrow	large
2021-06-01T00:00:00Z	Vegetated	Shallow	hcra	5	crevice	medium
2021-06-01T00:00:00Z	Vegetated	Shallow	dsav	7	free	large
2021-06-01T00:00:00Z	Vegetated	Shallow	dsav	6	free	large
2021-06-01T00:00:00Z	Vegetated	Shallow	dsav	5	crevice	medium
2021-06-01T00:00:00Z	Vegetated	Shallow	dsav	7	crevice	large
2021-06-01T00:00:00Z	Vegetated	Shallow	dset	6	crevice	large
2021-06-01T00:00:00Z	Vegetated	Shallow	dsav	7	crevice	large
2021-06-01T00:00:00Z	Vegetated	Shallow	hcra	5	crevice	medium
2021-06-01T00:00:00Z	Vegetated	Shallow	hcra	5	burrow	medium
2021-06-01T00:00:00Z	Vegetated	Shallow	hcra	3	burrow	small
2021-06-01T00:00:00Z	Vegetated	Shallow	hcra	5	burrow	medium
2021-06-01T00:00:00Z	Vegetated	Shallow	hcra	5	burrow	medium
2021-06-01T00:00:00Z	Vegetated	Shallow	hcra	5	burrow	medium
2021-06-01T00:00:00Z	Vegetated	Shallow	hcra	4	burrow	medium
2021-06-01T00:00:00Z	Vegetated	Shallow	hcra	5.5	crevice	medium
2021-06-01T00:00:00Z	Vegetated	Shallow	hcra	5.5	burrow	medium
2021-06-01T00:00:00Z	Vegetated	Shallow	hcra	6	burrow	large
2021-06-01T00:00:00Z	Vegetated	Shallow	hcra	4	burrow	medium
2021-06-01T00:00:00Z	Vegetated	Shallow	dset	7	burrow	large
2021-06-01T00:00:00Z	Vegetated	Shallow	hcra	5	burrow	medium
2021-06-01T00:00:00Z	Vegetated	Shallow	hcra	4	burrow	medium
2021-06-01T00:00:00Z	Vegetated	Shallow	hcra	3	burrow	small
2021-06-01T00:00:00Z	Vegetated	Shallow	hcra	3	burrow	small
2021-06-01T00:00:00Z	Vegetated	Shallow	hcra	4	burrow	medium
2021-06-01T00:00:00Z	Vegetated	Shallow	tpil	9	free	large
2021-06-01T00:00:00Z	Vegetated	Shallow	hcra	4	burrow	medium
2021-06-01T00:00:00Z	Vegetated	Shallow	hcra	4	burrow	medium
2021-06-01T00:00:00Z	Vegetated	Shallow	hcra	4	burrow	medium
2021-06-01T00:00:00Z	Vegetated	Shallow	hcra	3.5	burrow	medium
2021-06-01T00:00:00Z	Vegetated	Shallow	hcra	2	crevice	small
2021-06-01T00:00:00Z	Vegetated	Shallow	hcra	3	burrow	small
2021-06-01T00:00:00Z	Vegetated	Shallow	hcra	4	burrow	medium
2021-06-01T00:00:00Z	Vegetated	Shallow	hcra	2	crevice	small
2021-06-01T00:00:00Z	Vegetated	Shallow	hcra	3	crevice	small
2021-06-01T00:00:00Z	Vegetated	Shallow	hcra	5	crevice	medium
2021-06-01T00:00:00Z	Vegetated	Shallow	hcra	4	burrow	medium
2021-06-01T00:00:00Z	Vegetated	Shallow	hcra	3	crevice	small
2021-06-01T00:00:00Z	Vegetated	Shallow	hcra	5	burrow	medium
2021-06-01T00:00:00Z	Vegetated	Shallow	dset	7	crevice	large
2021-06-01T00:00:00Z	Vegetated	Shallow	hcra	5	crevice	medium
2021-06-01T00:00:00Z	Vegetated	Shallow	hcra	5	crevice	medium
2021-06-01T00:00:00Z	Vegetated	Shallow	hcra	5	crevice	medium
2021-06-01T00:00:00Z	Vegetated	Shallow	tpil	10	free	large
2021-06-01T00:00:00Z	Vegetated	Shallow	hcra	5	crevice	medium
2021-06-01T00:00:00Z	Vegetated	Shallow	hcra	4	burrow	medium
2021-06-01T00:00:00Z	Vegetated	Shallow	hcra	5	burrow	medium
2021-06-01T00:00:00Z	Vegetated	Shallow	hcra	2	burrow	small
2021-06-01T00:00:00Z	Vegetated	Shallow	hcra	2	burrow	small
2021-06-01T00:00:00Z	Vegetated	Shallow	hcra	4	burrow	medium
2021-06-01T00:00:00Z	Vegetated	Shallow	hcra	3	crevice	small
2021-06-01T00:00:00Z	Vegetated	Shallow	hcra	5	crevice	medium
2021-06-01T00:00:00Z	Vegetated	Shallow	hcra	5	burrow	medium
2021-06-01T00:00:00Z	Vegetated	Shallow	dsav	7	crevice	large
2021-06-01T00:00:00Z	Vegetated	Shallow	hcra	5	crevice	medium
2021-06-01T00:00:00Z	Vegetated	Shallow	dsav	6	crevice	large
2021-06-01T00:00:00Z	Vegetated	Shallow	hcra	2	crevice	small
2021-06-01T00:00:00Z	Isoyake	Shallow	dset	2	crevice	small
2021-06-01T00:00:00Z	Isoyake	Shallow	hcra	4	crevice	medium
2021-06-01T00:00:00Z	Isoyake	Shallow	hcra	3	crevice	small
2021-06-01T00:00:00Z	Isoyake	Shallow	dset	3	crevice	small
2021-06-01T00:00:00Z	Isoyake	Shallow	dset	2	free	small
2021-06-01T00:00:00Z	Isoyake	Shallow	hcra	2	crevice	small
2021-06-01T00:00:00Z	Isoyake	Shallow	hcra	5	free	medium
2021-06-01T00:00:00Z	Isoyake	Shallow	dset	2	burrow	small
2021-06-01T00:00:00Z	Isoyake	Shallow	hcra	5	burrow	medium
2021-06-01T00:00:00Z	Isoyake	Shallow	dset	3	crevice	small
2021-06-01T00:00:00Z	Isoyake	Shallow	hcra	5	crevice	medium
2021-06-01T00:00:00Z	Isoyake	Shallow	dsav	2	free	small
2021-06-01T00:00:00Z	Isoyake	Shallow	dset	2	free	small
2021-06-01T00:00:00Z	Isoyake	Shallow	dset	2	free	small
2021-06-01T00:00:00Z	Isoyake	Shallow	dset	5	free	medium
2021-06-01T00:00:00Z	Isoyake	Shallow	dset	2	free	small
2021-06-01T00:00:00Z	Isoyake	Shallow	dset	2	burrow	small
2021-06-01T00:00:00Z	Isoyake	Shallow	dset	5	burrow	medium
2021-06-01T00:00:00Z	Isoyake	Shallow	hcra	5	free	medium
2021-06-01T00:00:00Z	Isoyake	Shallow	hcra	5	crevice	medium
2021-06-01T00:00:00Z	Isoyake	Shallow	dset	3	free	small
2021-06-01T00:00:00Z	Isoyake	Shallow	hcra	2	crevice	small
2021-06-01T00:00:00Z	Isoyake	Shallow	hcra	6	burrow	large
2021-06-01T00:00:00Z	Isoyake	Shallow	dset	2	free	small
2021-06-01T00:00:00Z	Isoyake	Shallow	dset	2	free	small
2021-06-01T00:00:00Z	Isoyake	Shallow	dset	4	free	medium
2021-06-01T00:00:00Z	Isoyake	Shallow	dset	7	free	large
2021-06-01T00:00:00Z	Isoyake	Shallow	hcra	5	free	medium
2021-06-01T00:00:00Z	Isoyake	Shallow	hcra	5	free	medium
2021-06-01T00:00:00Z	Isoyake	Shallow	dsav	4	free	medium
2021-06-01T00:00:00Z	Isoyake	Shallow	dset	8	free	large
2021-06-01T00:00:00Z	Isoyake	Shallow	hcra	5	crevice	medium
2021-06-01T00:00:00Z	Isoyake	Shallow	hcra	5	crevice	medium
2021-06-01T00:00:00Z	Isoyake	Shallow	hcra	6	crevice	large
2021-06-01T00:00:00Z	Isoyake	Shallow	hcra	6	crevice	large
2021-06-01T00:00:00Z	Isoyake	Deep	dset	3	free	small
2021-06-01T00:00:00Z	Isoyake	Deep	hcra	4	crevice	medium
2021-06-01T00:00:00Z	Isoyake	Deep	dset	2	crevice	small
2021-06-01T00:00:00Z	Isoyake	Deep	dset	3	crevice	small
2021-06-01T00:00:00Z	Isoyake	Deep	dset	3	crevice	small
2021-06-01T00:00:00Z	Isoyake	Deep	dset	3	free	small
2021-06-01T00:00:00Z	Isoyake	Deep	dset	3	free	small
2021-06-01T00:00:00Z	Isoyake	Deep	dset	6	free	large
2021-06-01T00:00:00Z	Isoyake	Deep	dsav	7	crevice	large
2021-06-01T00:00:00Z	Isoyake	Deep	dset	3	crevice	small
2021-06-01T00:00:00Z	Isoyake	Deep	dset	3	free	small
2021-06-01T00:00:00Z	Isoyake	Deep	dset	3	free	small
2021-06-01T00:00:00Z	Isoyake	Deep	dset	3	free	small
2021-06-01T00:00:00Z	Isoyake	Deep	dset	5	free	medium
2021-06-01T00:00:00Z	Isoyake	Deep	dset	6.5	free	large
2021-06-01T00:00:00Z	Isoyake	Deep	dset	6.5	free	large
2021-06-01T00:00:00Z	Isoyake	Deep	dset	5	free	medium
2021-06-01T00:00:00Z	Isoyake	Deep	dset	3.5	crevice	medium
2021-06-01T00:00:00Z	Isoyake	Deep	dset	4	burrow	medium
2021-06-01T00:00:00Z	Isoyake	Deep	dset	4	burrow	medium
2021-06-01T00:00:00Z	Isoyake	Deep	dset	3.5	burrow	medium
2021-06-01T00:00:00Z	Isoyake	Deep	dset	3	crevice	small
2021-06-01T00:00:00Z	Isoyake	Deep	dset	4	crevice	medium
2021-06-01T00:00:00Z	Isoyake	Deep	dsav	4	crevice	medium
2021-06-01T00:00:00Z	Isoyake	Deep	dsav	3	crevice	small
2021-06-01T00:00:00Z	Isoyake	Deep	hcra	5	crevice	medium
2021-06-01T00:00:00Z	Isoyake	Deep	hcra	4	crevice	medium
2021-07-01T00:00:00Z	Vegetated	Deep	dset	5	free	medium
2021-07-01T00:00:00Z	Vegetated	Deep	dset	3	free	small
2021-07-01T00:00:00Z	Vegetated	Deep	dset	6	free	large
2021-07-01T00:00:00Z	Vegetated	Deep	dset	7	free	large
2021-07-01T00:00:00Z	Vegetated	Deep	dset	6	free	large
2021-07-01T00:00:00Z	Vegetated	Deep	dset	5.5	free	medium
2021-07-01T00:00:00Z	Vegetated	Deep	dset	6	free	large
2021-07-01T00:00:00Z	Vegetated	Deep	dsav	5.5	free	medium
2021-07-01T00:00:00Z	Vegetated	Deep	dsav	6	free	large
2021-07-01T00:00:00Z	Vegetated	Deep	dset	6	free	large
2021-07-01T00:00:00Z	Vegetated	Deep	dset	6	free	large
2021-07-01T00:00:00Z	Vegetated	Deep	dset	7.5	free	large
2021-07-01T00:00:00Z	Vegetated	Deep	dset	7	crevice	large
2021-07-01T00:00:00Z	Vegetated	Deep	dsav	5	crevice	medium
2021-07-01T00:00:00Z	Vegetated	Deep	dsav	5	crevice	medium
2021-07-01T00:00:00Z	Vegetated	Deep	dset	5	crevice	medium
2021-07-01T00:00:00Z	Vegetated	Deep	hcra	6	crevice	large
2021-07-01T00:00:00Z	Vegetated	Deep	hcra	6	crevice	large
2021-07-01T00:00:00Z	Vegetated	Deep	dsav	7	crevice	large
2021-07-01T00:00:00Z	Vegetated	Deep	dset	6	crevice	large
2021-07-01T00:00:00Z	Vegetated	Deep	dset	5	crevice	medium
2021-07-01T00:00:00Z	Vegetated	Deep	dset	5	free	medium
2021-07-01T00:00:00Z	Vegetated	Deep	dset	5	free	medium
2021-07-01T00:00:00Z	Vegetated	Deep	dset	5.5	free	medium
2021-07-01T00:00:00Z	Vegetated	Deep	dset	5.5	free	medium
2021-07-01T00:00:00Z	Vegetated	Deep	dset	2.5	free	small
2021-07-01T00:00:00Z	Vegetated	Deep	dset	6	free	large
2021-07-01T00:00:00Z	Vegetated	Deep	dset	5.5	crevice	medium
2021-07-01T00:00:00Z	Vegetated	Deep	dsav	5.5	free	medium
2021-07-01T00:00:00Z	Vegetated	Deep	dsav	5.5	free	medium
2021-07-01T00:00:00Z	Vegetated	Deep	dsav	5	free	medium
2021-07-01T00:00:00Z	Vegetated	Deep	dset	6	free	large
2021-07-01T00:00:00Z	Vegetated	Deep	dset	6	free	large
2021-07-01T00:00:00Z	Vegetated	Deep	dset	4	free	medium
2021-07-01T00:00:00Z	Vegetated	Deep	dset	5	free	medium
2021-07-01T00:00:00Z	Vegetated	Deep	hcra	6	crevice	large
2021-07-01T00:00:00Z	Vegetated	Deep	dsav	6.5	free	large
2021-07-01T00:00:00Z	Vegetated	Deep	hcra	6	crevice	large
2021-07-01T00:00:00Z	Vegetated	Deep	dset	4	crevice	medium
2021-07-01T00:00:00Z	Vegetated	Shallow	dset	5	crevice	medium
2021-07-01T00:00:00Z	Vegetated	Shallow	dset	5	crevice	medium
2021-07-01T00:00:00Z	Vegetated	Shallow	dset	3	crevice	small
2021-07-01T00:00:00Z	Vegetated	Shallow	dsav	5	crevice	medium
2021-07-01T00:00:00Z	Vegetated	Shallow	hcra	3	crevice	small
2021-07-01T00:00:00Z	Vegetated	Shallow	dset	3	crevice	small
2021-07-01T00:00:00Z	Vegetated	Shallow	dset	2	crevice	small
2021-07-01T00:00:00Z	Vegetated	Shallow	dsav	5	crevice	medium
2021-07-01T00:00:00Z	Vegetated	Shallow	dset	5	free	medium
2021-07-01T00:00:00Z	Vegetated	Shallow	dsav	5	crevice	medium
2021-07-01T00:00:00Z	Vegetated	Shallow	hcra	5	crevice	medium
2021-07-01T00:00:00Z	Vegetated	Shallow	hcra	5	crevice	medium
2021-07-01T00:00:00Z	Vegetated	Shallow	dsav	5.5	free	medium
2021-07-01T00:00:00Z	Vegetated	Shallow	hcra	4	crevice	medium
2021-07-01T00:00:00Z	Vegetated	Shallow	dsav	7	crevice	large
2021-07-01T00:00:00Z	Vegetated	Shallow	dsav	5	crevice	medium
2021-07-01T00:00:00Z	Vegetated	Shallow	dsav	3	crevice	small
2021-07-01T00:00:00Z	Vegetated	Shallow	dsav	5.5	crevice	medium
2021-07-01T00:00:00Z	Vegetated	Shallow	dsav	6.5	crevice	large
2021-07-01T00:00:00Z	Vegetated	Shallow	hcra	5	burrow	medium
2021-07-01T00:00:00Z	Vegetated	Shallow	hcra	2	burrow	small
2021-07-01T00:00:00Z	Vegetated	Shallow	hcra	4	burrow	medium
2021-07-01T00:00:00Z	Vegetated	Shallow	hcra	5	burrow	medium
2021-07-01T00:00:00Z	Vegetated	Shallow	hcra	5	burrow	medium
2021-07-01T00:00:00Z	Vegetated	Shallow	hcra	5.5	burrow	medium
2021-07-01T00:00:00Z	Vegetated	Shallow	hcra	4	burrow	medium
2021-07-01T00:00:00Z	Vegetated	Shallow	hcra	5	burrow	medium
2021-07-01T00:00:00Z	Vegetated	Shallow	hcra	4	burrow	medium
2021-07-01T00:00:00Z	Vegetated	Shallow	hcra	3	burrow	small
2021-07-01T00:00:00Z	Vegetated	Shallow	hcra	4	burrow	medium
2021-07-01T00:00:00Z	Vegetated	Shallow	hcra	5	crevice	medium
2021-07-01T00:00:00Z	Vegetated	Shallow	hcra	3	burrow	small
2021-07-01T00:00:00Z	Vegetated	Shallow	hcra	4.5	crevice	medium
2021-07-01T00:00:00Z	Vegetated	Shallow	hcra	3	crevice	small
2021-07-01T00:00:00Z	Vegetated	Shallow	hcra	3	burrow	small
2021-07-01T00:00:00Z	Vegetated	Shallow	hcra	4	crevice	medium
2021-07-01T00:00:00Z	Vegetated	Shallow	hcra	5	crevice	medium
2021-07-01T00:00:00Z	Vegetated	Shallow	dsav	6	free	large
2021-07-01T00:00:00Z	Vegetated	Shallow	dsav	5.5	crevice	medium
2021-07-01T00:00:00Z	Vegetated	Shallow	dsav	5.5	crevice	medium
2021-07-01T00:00:00Z	Vegetated	Shallow	dsav	6	crevice	large
2021-07-01T00:00:00Z	Vegetated	Shallow	hcra	2	crevice	small
2021-07-01T00:00:00Z	Vegetated	Shallow	hcra	5	crevice	medium
2021-07-01T00:00:00Z	Vegetated	Shallow	hcra	5	crevice	medium
2021-07-01T00:00:00Z	Vegetated	Shallow	hcra	6	crevice	large
2021-07-01T00:00:00Z	Vegetated	Shallow	hcra	4	crevice	medium
2021-07-01T00:00:00Z	Vegetated	Shallow	hcra	5	crevice	medium
2021-07-01T00:00:00Z	Vegetated	Shallow	dsav	6	free	large
2021-07-01T00:00:00Z	Vegetated	Shallow	dsav	6.5	free	large
2021-07-01T00:00:00Z	Vegetated	Shallow	dsav	6.5	free	large
2021-07-01T00:00:00Z	Vegetated	Shallow	dset	6	free	large
2021-07-01T00:00:00Z	Vegetated	Shallow	dset	6.5	crevice	large
2021-07-01T00:00:00Z	Vegetated	Shallow	dset	5	crevice	medium
2021-07-01T00:00:00Z	Vegetated	Shallow	dset	5	crevice	medium
2021-07-01T00:00:00Z	Vegetated	Shallow	hcra	2	burrow	small
2021-07-01T00:00:00Z	Vegetated	Shallow	hcra	2	burrow	small
2021-07-01T00:00:00Z	Vegetated	Shallow	hcra	4	crevice	medium
2021-07-01T00:00:00Z	Vegetated	Shallow	dsav	6.5	free	large
2021-07-01T00:00:00Z	Vegetated	Shallow	hcra	4	burrow	medium
2021-07-01T00:00:00Z	Vegetated	Shallow	dsav	6	crevice	large
2021-07-01T00:00:00Z	Vegetated	Shallow	dsav	7	crevice	large
2021-07-01T00:00:00Z	Vegetated	Shallow	dsav	6	crevice	large
2021-07-01T00:00:00Z	Vegetated	Shallow	dsav	7	crevice	large
2021-07-01T00:00:00Z	Vegetated	Shallow	dsav	6	crevice	large
2021-07-01T00:00:00Z	Vegetated	Shallow	hcra	5.5	crevice	medium
2021-07-01T00:00:00Z	Vegetated	Shallow	dsav	6	crevice	large
2021-07-01T00:00:00Z	Vegetated	Shallow	hcra	2	crevice	small
2021-07-01T00:00:00Z	Vegetated	Shallow	dsav	6	crevice	large
2021-07-01T00:00:00Z	Vegetated	Shallow	dsav	7	crevice	large
2021-07-01T00:00:00Z	Vegetated	Shallow	hcra	4	burrow	medium
2021-07-01T00:00:00Z	Vegetated	Shallow	hcra	3	burrow	small
2021-07-01T00:00:00Z	Vegetated	Shallow	hcra	2	burrow	small
2021-07-01T00:00:00Z	Vegetated	Shallow	hcra	2.5	burrow	small
2021-07-01T00:00:00Z	Isoyake	Deep	dset	2	free	small
2021-07-01T00:00:00Z	Isoyake	Deep	dsav	2.5	crevice	small
2021-07-01T00:00:00Z	Isoyake	Deep	dset	2.5	free	small
2021-07-01T00:00:00Z	Isoyake	Deep	dset	6	free	large
2021-07-01T00:00:00Z	Isoyake	Deep	dset	3	free	small
2021-07-01T00:00:00Z	Isoyake	Deep	dsav	2.5	crevice	small
2021-07-01T00:00:00Z	Isoyake	Shallow	hcra	5	burrow	medium
2021-07-01T00:00:00Z	Isoyake	Shallow	dset	2	crevice	small
2021-07-01T00:00:00Z	Isoyake	Shallow	hcra	5	free	medium
2021-07-01T00:00:00Z	Isoyake	Shallow	hcra	5	crevice	medium
2021-07-01T00:00:00Z	Isoyake	Shallow	dset	2.5	free	small
2021-07-01T00:00:00Z	Isoyake	Shallow	hcra	5.5	crevice	medium
2021-07-01T00:00:00Z	Isoyake	Shallow	dsav	3	free	small
2021-07-01T00:00:00Z	Isoyake	Shallow	hcra	5	burrow	medium
2021-07-01T00:00:00Z	Isoyake	Shallow	hcra	5	burrow	medium
2021-07-01T00:00:00Z	Isoyake	Shallow	dset	4	burrow	medium
2021-07-01T00:00:00Z	Isoyake	Shallow	dset	3	crevice	small
2021-07-01T00:00:00Z	Isoyake	Shallow	dset	3	crevice	small
2021-07-01T00:00:00Z	Isoyake	Shallow	hcra	6	crevice	large
2021-07-01T00:00:00Z	Isoyake	Shallow	hcra	5	crevice	medium
2021-07-01T00:00:00Z	Isoyake	Shallow	hcra	5	crevice	medium
2021-07-01T00:00:00Z	Isoyake	Shallow	hcra	6	crevice	large
2021-07-01T00:00:00Z	Isoyake	Shallow	dset	2.5	crevice	small
2021-07-01T00:00:00Z	Isoyake	Shallow	hcra	5	crevice	medium
2021-07-01T00:00:00Z	Isoyake	Shallow	dsav	3	free	small
2021-07-01T00:00:00Z	Isoyake	Shallow	dset	7	crevice	large
2021-07-01T00:00:00Z	Isoyake	Shallow	dset	3	crevice	small
2021-07-01T00:00:00Z	Isoyake	Shallow	hcra	5	crevice	medium
2021-07-01T00:00:00Z	Isoyake	Shallow	dset	5.5	free	medium
2021-07-01T00:00:00Z	Isoyake	Shallow	dsav	4	free	medium
2021-07-01T00:00:00Z	Isoyake	Shallow	dset	3	free	small
2021-07-01T00:00:00Z	Isoyake	Shallow	hcra	5	crevice	medium
2021-07-01T00:00:00Z	Isoyake	Shallow	hcra	4.5	crevice	medium
2021-07-01T00:00:00Z	Isoyake	Shallow	hcra	4.5	crevice	medium
2021-07-01T00:00:00Z	Isoyake	Shallow	hcra	4.5	crevice	medium
2021-07-01T00:00:00Z	Isoyake	Shallow	dset	2	free	small
2021-08-01T00:00:00Z	Vegetated	Deep	dset	3	free	small
2021-08-01T00:00:00Z	Vegetated	Deep	dsav	5	free	medium
2021-08-01T00:00:00Z	Vegetated	Deep	dset	7	free	large
2021-08-01T00:00:00Z	Vegetated	Deep	dsav	7	free	large
2021-08-01T00:00:00Z	Vegetated	Deep	dsav	6	crevice	large
2021-08-01T00:00:00Z	Vegetated	Deep	dset	6	free	large
2021-08-01T00:00:00Z	Vegetated	Deep	dset	7	free	large
2021-08-01T00:00:00Z	Vegetated	Deep	dset	7	free	large
2021-08-01T00:00:00Z	Vegetated	Deep	dset	6	free	large
2021-08-01T00:00:00Z	Vegetated	Deep	dset	7	free	large
2021-08-01T00:00:00Z	Vegetated	Deep	dset	7	crevice	large
2021-08-01T00:00:00Z	Vegetated	Deep	dset	4.5	crevice	medium
2021-08-01T00:00:00Z	Vegetated	Deep	dset	5	crevice	medium
2021-08-01T00:00:00Z	Vegetated	Deep	dsav	7	free	large
2021-08-01T00:00:00Z	Vegetated	Deep	hcra	6	crevice	large
2021-08-01T00:00:00Z	Vegetated	Deep	dset	6	crevice	large
2021-08-01T00:00:00Z	Vegetated	Deep	dset	7	free	large
2021-08-01T00:00:00Z	Vegetated	Deep	dset	6	free	large
2021-08-01T00:00:00Z	Vegetated	Deep	dset	7	free	large
2021-08-01T00:00:00Z	Vegetated	Deep	dset	5	crevice	medium
2021-08-01T00:00:00Z	Vegetated	Deep	dset	5	free	medium
2021-08-01T00:00:00Z	Vegetated	Deep	dset	5	crevice	medium
2021-08-01T00:00:00Z	Vegetated	Deep	dset	7	free	large
2021-08-01T00:00:00Z	Vegetated	Deep	dset	7	free	large
2021-08-01T00:00:00Z	Vegetated	Deep	dset	6	free	large
2021-08-01T00:00:00Z	Vegetated	Deep	dset	6.5	free	large
2021-08-01T00:00:00Z	Vegetated	Deep	dset	6	free	large
2021-08-01T00:00:00Z	Vegetated	Deep	dsav	5	crevice	medium
2021-08-01T00:00:00Z	Vegetated	Deep	tpil	10	free	large
2021-08-01T00:00:00Z	Vegetated	Deep	dset	7	free	large
2021-08-01T00:00:00Z	Vegetated	Deep	dset	5	free	medium
2021-08-01T00:00:00Z	Vegetated	Deep	dsav	4	free	medium
2021-08-01T00:00:00Z	Vegetated	Deep	dsav	6	crevice	large
2021-08-01T00:00:00Z	Vegetated	Deep	dsav	7	crevice	large
2021-08-01T00:00:00Z	Vegetated	Deep	dset	6	free	large
2021-08-01T00:00:00Z	Vegetated	Deep	dset	6	free	large
2021-08-01T00:00:00Z	Vegetated	Deep	dset	6.5	free	large
2021-08-01T00:00:00Z	Vegetated	Shallow	dset	6	free	large
2021-08-01T00:00:00Z	Vegetated	Shallow	dset	8	free	large
2021-08-01T00:00:00Z	Vegetated	Shallow	dset	9	free	large
2021-08-01T00:00:00Z	Vegetated	Shallow	dsav	5.5	free	medium
2021-08-01T00:00:00Z	Vegetated	Shallow	dset	5	crevice	medium
2021-08-01T00:00:00Z	Vegetated	Shallow	dsav	5.5	crevice	medium
2021-08-01T00:00:00Z	Vegetated	Shallow	dset	5	free	medium
2021-08-01T00:00:00Z	Vegetated	Shallow	dsav	2.5	free	small
2021-08-01T00:00:00Z	Vegetated	Shallow	dsav	5	free	medium
2021-08-01T00:00:00Z	Vegetated	Shallow	dset	7	crevice	large
2021-08-01T00:00:00Z	Vegetated	Shallow	hcra	5	crevice	medium
2021-08-01T00:00:00Z	Vegetated	Shallow	hcra	4	crevice	medium
2021-08-01T00:00:00Z	Vegetated	Shallow	hcra	4	crevice	medium
2021-08-01T00:00:00Z	Vegetated	Shallow	hcra	3	burrow	small
2021-08-01T00:00:00Z	Vegetated	Shallow	dset	6	free	large
2021-08-01T00:00:00Z	Vegetated	Shallow	dset	6	free	large
2021-08-01T00:00:00Z	Vegetated	Shallow	dset	6.5	free	large
2021-08-01T00:00:00Z	Vegetated	Shallow	dset	6.5	free	large
2021-08-01T00:00:00Z	Vegetated	Shallow	dsav	8	crevice	large
2021-08-01T00:00:00Z	Vegetated	Shallow	dset	6	free	large
2021-08-01T00:00:00Z	Vegetated	Shallow	dset	6	free	large
2021-08-01T00:00:00Z	Vegetated	Shallow	dset	6	free	large
2021-08-01T00:00:00Z	Vegetated	Shallow	dset	6	free	large
2021-08-01T00:00:00Z	Vegetated	Shallow	dset	6.5	free	large
2021-08-01T00:00:00Z	Vegetated	Shallow	dset	8	free	large
2021-08-01T00:00:00Z	Vegetated	Shallow	dsav	6.5	free	large
2021-08-01T00:00:00Z	Vegetated	Shallow	dset	5	free	medium
2021-08-01T00:00:00Z	Vegetated	Shallow	dset	6.5	free	large
2021-08-01T00:00:00Z	Vegetated	Shallow	dset	8	free	large
2021-08-01T00:00:00Z	Vegetated	Shallow	hcra	6	crevice	large
2021-08-01T00:00:00Z	Vegetated	Shallow	hcra	6	crevice	large
2021-08-01T00:00:00Z	Vegetated	Shallow	hcra	6	crevice	large
2021-08-01T00:00:00Z	Vegetated	Shallow	dset	5	free	medium
2021-08-01T00:00:00Z	Vegetated	Shallow	dset	5	free	medium
2021-08-01T00:00:00Z	Vegetated	Shallow	dset	5	free	medium
2021-08-01T00:00:00Z	Vegetated	Shallow	hcra	5	free	medium
2021-08-01T00:00:00Z	Vegetated	Shallow	hcra	5	free	medium
2021-08-01T00:00:00Z	Vegetated	Shallow	hcra	4.5	free	medium
2021-08-01T00:00:00Z	Vegetated	Shallow	hcra	3	free	small
2021-08-01T00:00:00Z	Vegetated	Shallow	hcra	2	burrow	small
2021-08-01T00:00:00Z	Vegetated	Shallow	hcra	2	burrow	small
2021-08-01T00:00:00Z	Vegetated	Shallow	hcra	5	crevice	medium
2021-08-01T00:00:00Z	Vegetated	Shallow	hcra	5	crevice	medium
2021-08-01T00:00:00Z	Vegetated	Shallow	hcra	3	burrow	small
2021-08-01T00:00:00Z	Vegetated	Shallow	hcra	3	burrow	small
2021-08-01T00:00:00Z	Vegetated	Shallow	hcra	3	burrow	small
2021-08-01T00:00:00Z	Vegetated	Shallow	hcra	3	burrow	small
2021-08-01T00:00:00Z	Vegetated	Shallow	hcra	5	crevice	medium
2021-08-01T00:00:00Z	Vegetated	Shallow	hcra	5	crevice	medium
2021-08-01T00:00:00Z	Vegetated	Shallow	hcra	5	crevice	medium
2021-08-01T00:00:00Z	Vegetated	Shallow	hcra	5	crevice	medium
2021-08-01T00:00:00Z	Vegetated	Shallow	hcra	5	crevice	medium
2021-08-01T00:00:00Z	Vegetated	Shallow	dset	6	free	large
2021-08-01T00:00:00Z	Vegetated	Shallow	dset	7	free	large
2021-08-01T00:00:00Z	Vegetated	Shallow	hcra	5	crevice	medium
2021-08-01T00:00:00Z	Vegetated	Shallow	hcra	5	crevice	medium
2021-08-01T00:00:00Z	Vegetated	Shallow	hcra	5	crevice	medium
2021-08-01T00:00:00Z	Vegetated	Shallow	hcra	5	crevice	medium
2021-08-01T00:00:00Z	Vegetated	Shallow	hcra	5	crevice	medium
2021-08-01T00:00:00Z	Vegetated	Shallow	hcra	5	crevice	medium
2021-08-01T00:00:00Z	Vegetated	Shallow	hcra	5	crevice	medium
2021-08-01T00:00:00Z	Vegetated	Shallow	hcra	5	crevice	medium
2021-08-01T00:00:00Z	Vegetated	Shallow	hcra	5	crevice	medium
2021-08-01T00:00:00Z	Vegetated	Shallow	hcra	3	crevice	small
2021-08-01T00:00:00Z	Vegetated	Shallow	hcra	3	crevice	small
2021-08-01T00:00:00Z	Vegetated	Shallow	hcra	3	crevice	small
2021-08-01T00:00:00Z	Vegetated	Shallow	hcra	6	crevice	large
2021-08-01T00:00:00Z	Vegetated	Shallow	hcra	4	crevice	medium
2021-08-01T00:00:00Z	Vegetated	Shallow	hcra	6	crevice	large
2021-08-01T00:00:00Z	Vegetated	Shallow	hcra	6	crevice	large
2021-08-01T00:00:00Z	Vegetated	Shallow	hcra	6	crevice	large
2021-08-01T00:00:00Z	Vegetated	Shallow	hcra	5	crevice	medium
2021-08-01T00:00:00Z	Vegetated	Shallow	hcra	2.5	crevice	small
2021-08-01T00:00:00Z	Vegetated	Shallow	hcra	2.5	crevice	small
2021-08-01T00:00:00Z	Vegetated	Shallow	dsav	8.5	crevice	large
2021-08-01T00:00:00Z	Vegetated	Shallow	hcra	5	crevice	medium
2021-08-01T00:00:00Z	Vegetated	Shallow	hcra	5	crevice	medium
2021-08-01T00:00:00Z	Vegetated	Shallow	hcra	5	crevice	medium
2021-08-01T00:00:00Z	Vegetated	Shallow	dset	6	free	large
2021-08-01T00:00:00Z	Vegetated	Shallow	dset	6	free	large
2021-08-01T00:00:00Z	Vegetated	Shallow	dset	6	free	large
2021-08-01T00:00:00Z	Vegetated	Shallow	dset	6	free	large
2021-08-01T00:00:00Z	Vegetated	Shallow	dsav	8.5	free	large
2021-08-01T00:00:00Z	Vegetated	Shallow	hcra	6	free	large
2021-08-01T00:00:00Z	Vegetated	Shallow	hcra	6	crevice	large
2021-08-01T00:00:00Z	Vegetated	Shallow	hcra	3	crevice	small
2021-08-01T00:00:00Z	Vegetated	Shallow	dsav	7.5	crevice	large
2021-08-01T00:00:00Z	Vegetated	Shallow	hcra	5	crevice	medium
2021-08-01T00:00:00Z	Vegetated	Shallow	hcra	5	crevice	medium
2021-08-01T00:00:00Z	Vegetated	Shallow	hcra	5	crevice	medium
2021-08-01T00:00:00Z	Vegetated	Shallow	hcra	6	crevice	large
2021-08-01T00:00:00Z	Vegetated	Shallow	hcra	4	crevice	medium
2021-08-01T00:00:00Z	Vegetated	Shallow	hcra	4	crevice	medium
2021-08-01T00:00:00Z	Vegetated	Shallow	hcra	2	crevice	small
2021-08-01T00:00:00Z	Vegetated	Shallow	dsav	6.5	crevice	large
2021-08-01T00:00:00Z	Vegetated	Shallow	dsav	6	crevice	large
2021-08-01T00:00:00Z	Vegetated	Shallow	dsav	6	crevice	large
2021-08-01T00:00:00Z	Vegetated	Shallow	hcra	3	crevice	small
2021-08-01T00:00:00Z	Vegetated	Shallow	hcra	3	crevice	small
2021-08-01T00:00:00Z	Isoyake	Deep	dsav	3.5	free	medium
2021-08-01T00:00:00Z	Isoyake	Deep	dsav	3	crevice	small
2021-08-01T00:00:00Z	Isoyake	Deep	dsav	4	crevice	medium
2021-08-01T00:00:00Z	Isoyake	Shallow	dset	3	free	small
2021-08-01T00:00:00Z	Isoyake	Shallow	dset	3	free	small
2021-08-01T00:00:00Z	Isoyake	Shallow	dset	3	free	small
2021-08-01T00:00:00Z	Isoyake	Shallow	dset	5	free	medium
2021-08-01T00:00:00Z	Isoyake	Shallow	dset	3	free	small
2021-08-01T00:00:00Z	Isoyake	Shallow	dset	3	free	small
2021-08-01T00:00:00Z	Isoyake	Shallow	dsav	7	free	large
2021-08-01T00:00:00Z	Isoyake	Shallow	dset	4	free	medium
2021-08-01T00:00:00Z	Isoyake	Shallow	dset	3	free	small
2021-08-01T00:00:00Z	Isoyake	Shallow	dset	3	free	small
2021-08-01T00:00:00Z	Isoyake	Shallow	hcra	5	burrow	medium
[truncated: 896 more rows]
