# Supplementary material for: The behavior of sympatric sea urchin species across an ecosystem state gradient
Source: PeerJ. 2023 Jun 13;11:e15511. doi: 10.7717/peerj.15511 (PMC10274604; doi:10.7717/peerj.15511)
Supplement: Supplemental Information 18 — The mark-recapture data contains information on the survey period (start, first recapture, second recapture), habitat (isoyake, vegetated), experimental trial (1–20), species (Heliocidaris crassispina, Diadema setosum), size of the tagged sea urchin, number of individuals together with the tagged sea urchin, linear displacement, and remarks (ok or lost). Lost sea urchins were excluded from the analysis. [file peerj-11-15511-s018.csv]

datetime	survey	habitat	trial	species	size	individuals	distance	remarks
2020-08-06T10:00:00Z	start	Vegetated	1	hcra	5	1	0	ok
2020-08-06T10:00:00Z	start	Vegetated	2	hcra	5	1	0	ok
2020-08-06T10:00:00Z	start	Vegetated	3	hcra	4.4	1	0	ok
2020-08-06T10:00:00Z	start	Vegetated	4	hcra	5.3	1	0	ok
2020-08-06T10:00:00Z	start	Vegetated	5	hcra	4.9	1	0	ok
2020-08-06T10:00:00Z	start	Vegetated	6	hcra	4.8	1	0	ok
2020-08-06T10:00:00Z	start	Vegetated	7	hcra	4.4	1	0	ok
2020-08-06T10:00:00Z	start	Vegetated	8	hcra	4.8	1	0	ok
2020-08-06T10:00:00Z	start	Vegetated	9	hcra	5	1	0	ok
2020-08-06T10:00:00Z	start	Vegetated	10	hcra	5.6	1	0	ok
2020-08-06T17:45:00Z	1st_recapture	Vegetated	1	hcra	5	1	0	ok
2020-08-06T17:45:00Z	1st_recapture	Vegetated	2	hcra	5	1	0	ok
2020-08-06T17:45:00Z	1st_recapture	Vegetated	3	hcra	4.4	1	0	ok
2020-08-06T17:45:00Z	1st_recapture	Vegetated	4	hcra	5.3	1	0	ok
2020-08-06T17:45:00Z	1st_recapture	Vegetated	5	hcra	4.9	1	0	ok
2020-08-06T17:45:00Z	1st_recapture	Vegetated	6	hcra	4.8	1	0	ok
2020-08-06T17:45:00Z	1st_recapture	Vegetated	7	hcra	4.4	1	0	ok
2020-08-06T17:45:00Z	1st_recapture	Vegetated	8	hcra	4.8	1	0	ok
2020-08-06T17:45:00Z	1st_recapture	Vegetated	9	hcra	5	1	0	ok
2020-08-06T17:45:00Z	1st_recapture	Vegetated	10	hcra	5.6	1	0	ok
2020-08-07T06:24:00Z	2nd_recapture	Vegetated	1	hcra	5	1	0	ok
2020-08-07T06:24:00Z	2nd_recapture	Vegetated	2	hcra	5	1	0	ok
2020-08-07T06:24:00Z	2nd_recapture	Vegetated	3	hcra	4.4	1	0	ok
2020-08-07T06:24:00Z	2nd_recapture	Vegetated	4	hcra	5.3	1	0	ok
2020-08-07T06:24:00Z	2nd_recapture	Vegetated	5	hcra	4.9	1	0	ok
2020-08-07T06:24:00Z	2nd_recapture	Vegetated	6	hcra	4.8	1	0	ok
2020-08-07T06:24:00Z	2nd_recapture	Vegetated	7	hcra	4.4	1	0	ok
2020-08-07T06:24:00Z	2nd_recapture	Vegetated	8	hcra	4.8	1	0	ok
2020-08-07T06:24:00Z	2nd_recapture	Vegetated	9	hcra	5	1	0	ok
2020-08-07T06:24:00Z	2nd_recapture	Vegetated	10	hcra	5.6	NA	NA	lost
2020-08-07T07:30:00Z	start	Vegetated	11	hcra	4.8	1	0	ok
2020-08-07T07:30:00Z	start	Vegetated	12	hcra	5.4	1	0	ok
2020-08-07T07:30:00Z	start	Vegetated	13	hcra	3.8	1	0	ok
2020-08-07T07:30:00Z	start	Vegetated	14	hcra	5.2	1	0	ok
2020-08-07T07:30:00Z	start	Vegetated	15	hcra	5	1	0	ok
2020-08-07T07:30:00Z	start	Vegetated	16	hcra	4.8	1	0	ok
2020-08-07T07:30:00Z	start	Vegetated	17	hcra	5	1	0	ok
2020-08-07T07:30:00Z	start	Vegetated	18	hcra	6.4	1	0	ok
2020-08-07T07:30:00Z	start	Vegetated	19	hcra	4.6	1	0	ok
2020-08-07T07:30:00Z	start	Vegetated	20	hcra	5.2	1	0	ok
2020-08-07T17:30:00Z	1st_recapture	Vegetated	11	hcra	4.8	1	0	ok
2020-08-07T17:30:00Z	1st_recapture	Vegetated	12	hcra	5.4	1	0	ok
2020-08-07T17:30:00Z	1st_recapture	Vegetated	13	hcra	3.8	1	0	ok
2020-08-07T17:30:00Z	1st_recapture	Vegetated	14	hcra	5.2	1	0	ok
2020-08-07T17:30:00Z	1st_recapture	Vegetated	15	hcra	5	1	0	ok
2020-08-07T17:30:00Z	1st_recapture	Vegetated	16	hcra	4.8	1	0	ok
2020-08-07T17:30:00Z	1st_recapture	Vegetated	17	hcra	5	1	0	ok
2020-08-07T17:30:00Z	1st_recapture	Vegetated	18	hcra	6.4	1	0	ok
2020-08-07T17:30:00Z	1st_recapture	Vegetated	19	hcra	4.6	1	0	ok
2020-08-07T17:30:00Z	1st_recapture	Vegetated	20	hcra	5.2	1	0	ok
2020-08-08T06:45:00Z	2nd_recapture	Vegetated	11	hcra	4.8	1	0	ok
2020-08-08T06:45:00Z	2nd_recapture	Vegetated	12	hcra	5.4	1	0	ok
2020-08-08T06:45:00Z	2nd_recapture	Vegetated	13	hcra	3.8	1	0	ok
2020-08-08T06:45:00Z	2nd_recapture	Vegetated	14	hcra	5.2	1	0	ok
2020-08-08T06:45:00Z	2nd_recapture	Vegetated	15	hcra	5	1	0	ok
2020-08-08T06:45:00Z	2nd_recapture	Vegetated	16	hcra	4.8	1	0	ok
2020-08-08T06:45:00Z	2nd_recapture	Vegetated	17	hcra	5	1	0	ok
2020-08-08T06:45:00Z	2nd_recapture	Vegetated	18	hcra	NA	1	NA	lost
2020-08-08T06:45:00Z	2nd_recapture	Vegetated	19	hcra	4.6	1	0	ok
2020-08-08T06:45:00Z	2nd_recapture	Vegetated	20	hcra	5.2	1	0	ok
2020-08-30T06:15:00Z	start	Isoyake	1	hcra	5	1	0	ok
2020-08-30T06:15:00Z	start	Isoyake	2	hcra	4.5	1	0	ok
2020-08-30T06:15:00Z	start	Isoyake	3	hcra	4.5	1	0	ok
2020-08-30T06:15:00Z	start	Isoyake	4	hcra	4.5	1	0	ok
2020-08-30T06:15:00Z	start	Isoyake	5	hcra	4	1	0	ok
2020-08-30T06:15:00Z	start	Isoyake	6	hcra	3.5	1	0	ok
2020-08-30T06:15:00Z	start	Isoyake	7	hcra	4.5	1	0	ok
2020-08-30T06:15:00Z	start	Isoyake	8	hcra	5	1	0	ok
2020-08-30T06:15:00Z	start	Isoyake	9	hcra	5	1	0	ok
2020-08-30T06:15:00Z	start	Isoyake	10	hcra	4	1	0	ok
2020-08-30T18:00:00Z	1st_recapture	Isoyake	1	hcra	5	1	0	ok
2020-08-30T18:00:00Z	1st_recapture	Isoyake	2	hcra	4.5	1	0	ok
2020-08-30T18:00:00Z	1st_recapture	Isoyake	3	hcra	4.5	1	0.2	ok
2020-08-30T18:00:00Z	1st_recapture	Isoyake	4	hcra	4.5	1	0	ok
2020-08-30T18:00:00Z	1st_recapture	Isoyake	5	hcra	4	1	0.3	ok
2020-08-30T18:00:00Z	1st_recapture	Isoyake	6	hcra	3.5	1	0	ok
2020-08-30T18:00:00Z	1st_recapture	Isoyake	7	hcra	4.5	1	0	ok
2020-08-30T18:00:00Z	1st_recapture	Isoyake	8	hcra	5	1	0	ok
2020-08-30T18:00:00Z	1st_recapture	Isoyake	9	hcra	5	1	0	ok
2020-08-30T18:00:00Z	1st_recapture	Isoyake	10	hcra	4	1	0	ok
2020-08-31T06:24:00Z	2nd_recapture	Isoyake	1	hcra	5	1	0.5	ok
2020-08-31T06:24:00Z	2nd_recapture	Isoyake	2	hcra	4.5	1	0.3	ok
2020-08-31T06:24:00Z	2nd_recapture	Isoyake	3	hcra	4.5	1	0.6	ok
2020-08-31T06:24:00Z	2nd_recapture	Isoyake	4	hcra	4.5	1	0	ok
2020-08-31T06:24:00Z	2nd_recapture	Isoyake	5	hcra	4	1	0.7	ok
2020-08-31T06:24:00Z	2nd_recapture	Isoyake	6	hcra	3.5	1	0.3	ok
2020-08-31T06:24:00Z	2nd_recapture	Isoyake	7	hcra	4.5	1	0.5	ok
2020-08-31T06:24:00Z	2nd_recapture	Isoyake	8	hcra	5	1	0.3	ok
2020-08-31T06:24:00Z	2nd_recapture	Isoyake	9	hcra	5	1	0.7	ok
2020-08-31T06:24:00Z	2nd_recapture	Isoyake	10	hcra	4	1	0.6	ok
2020-08-31T07:09:00Z	start	Isoyake	11	hcra	4	1	0	ok
2020-08-31T07:09:00Z	start	Isoyake	12	hcra	4.5	1	0	ok
2020-08-31T07:09:00Z	start	Isoyake	13	hcra	5	1	0	ok
2020-08-31T07:09:00Z	start	Isoyake	14	hcra	5	1	0	ok
2020-08-31T07:09:00Z	start	Isoyake	15	hcra	4	1	0	ok
2020-08-31T07:09:00Z	start	Isoyake	16	hcra	5	1	0	ok
2020-08-31T07:09:00Z	start	Isoyake	17	hcra	4.5	1	0	ok
2020-08-31T07:09:00Z	start	Isoyake	18	hcra	5	1	0	ok
2020-08-31T07:09:00Z	start	Isoyake	19	hcra	4.5	1	0	ok
2020-08-31T07:09:00Z	start	Isoyake	20	hcra	4	1	0	ok
2020-08-31T17:15:00Z	1st_recapture	Isoyake	11	hcra	4	1	0	ok
2020-08-31T17:15:00Z	1st_recapture	Isoyake	12	hcra	4.5	1	0	ok
2020-08-31T17:15:00Z	1st_recapture	Isoyake	13	hcra	5	1	0.3	ok
2020-08-31T17:15:00Z	1st_recapture	Isoyake	14	hcra	5	1	0	ok
2020-08-31T17:15:00Z	1st_recapture	Isoyake	15	hcra	4	1	0	ok
2020-08-31T17:15:00Z	1st_recapture	Isoyake	16	hcra	5	1	0	ok
2020-08-31T17:15:00Z	1st_recapture	Isoyake	17	hcra	4.5	1	0	ok
2020-08-31T17:15:00Z	1st_recapture	Isoyake	18	hcra	5	1	0	ok
2020-08-31T17:15:00Z	1st_recapture	Isoyake	19	hcra	4.5	1	0	ok
2020-08-31T17:15:00Z	1st_recapture	Isoyake	20	hcra	4	1	0	ok
2020-09-01T06:23:00Z	2nd_recapture	Isoyake	11	hcra	4	1	0.3	ok
2020-09-01T06:23:00Z	2nd_recapture	Isoyake	12	hcra	4.5	1	2.3	ok
2020-09-01T06:23:00Z	2nd_recapture	Isoyake	13	hcra	5	1	0.4	ok
2020-09-01T06:23:00Z	2nd_recapture	Isoyake	14	hcra	5	1	0	ok
2020-09-01T06:23:00Z	2nd_recapture	Isoyake	15	hcra	4	1	0	ok
2020-09-01T06:23:00Z	2nd_recapture	Isoyake	16	hcra	5	1	0.5	ok
2020-09-01T06:23:00Z	2nd_recapture	Isoyake	17	hcra	4.5	1	0	ok
2020-09-01T06:23:00Z	2nd_recapture	Isoyake	18	hcra	5	1	0.8	ok
2020-09-01T06:23:00Z	2nd_recapture	Isoyake	19	hcra	4.5	1	0.6	ok
2020-09-01T06:23:00Z	2nd_recapture	Isoyake	20	hcra	4	1	0.7	ok
2020-08-06T10:00:00Z	start	Vegetated	1	dset	8	15	0	ok
2020-08-06T10:00:00Z	start	Vegetated	2	dset	5.4	8	0	ok
2020-08-06T10:00:00Z	start	Vegetated	3	dset	4.8	10	0	ok
2020-08-06T10:00:00Z	start	Vegetated	4	dset	6.8	13	0	ok
2020-08-06T10:00:00Z	start	Vegetated	5	dset	7	5	0	ok
2020-08-06T10:00:00Z	start	Vegetated	6	dset	6	4	0	ok
2020-08-06T10:00:00Z	start	Vegetated	7	dset	5.4	11	0	ok
2020-08-06T10:00:00Z	start	Vegetated	8	dset	6	4	0	ok
2020-08-06T10:00:00Z	start	Vegetated	9	dset	6.8	7	0	ok
2020-08-06T10:00:00Z	start	Vegetated	10	dset	5.8	11	0	ok
2020-08-06T17:45:00Z	1st_recapture	Vegetated	1	dset	8	21	2	ok
2020-08-06T17:45:00Z	1st_recapture	Vegetated	2	dset	5.4	3	0.4	ok
2020-08-06T17:45:00Z	1st_recapture	Vegetated	3	dset	4.8	5	0	ok
2020-08-06T17:45:00Z	1st_recapture	Vegetated	4	dset	6.8	13	0.7	ok
2020-08-06T17:45:00Z	1st_recapture	Vegetated	5	dset	7	3	0.6	ok
2020-08-06T17:45:00Z	1st_recapture	Vegetated	6	dset	6	3	1.8	ok
2020-08-06T17:45:00Z	1st_recapture	Vegetated	7	dset	5.4	8	0.7	ok
2020-08-06T17:45:00Z	1st_recapture	Vegetated	8	dset	6	2	1.3	ok
2020-08-06T17:45:00Z	1st_recapture	Vegetated	9	dset	6.8	3	1	ok
2020-08-06T17:45:00Z	1st_recapture	Vegetated	10	dset	5.8	3	1	ok
2020-08-07T06:24:00Z	2nd_recapture	Vegetated	1	dset	8	18	1.7	ok
2020-08-07T06:24:00Z	2nd_recapture	Vegetated	2	dset	5.4	3	2.7	ok
2020-08-07T06:24:00Z	2nd_recapture	Vegetated	3	dset	NA	NA	NA	lost
2020-08-07T06:24:00Z	2nd_recapture	Vegetated	4	dset	NA	NA	NA	lost
2020-08-07T06:24:00Z	2nd_recapture	Vegetated	5	dset	7	7	1.8	ok
2020-08-07T06:24:00Z	2nd_recapture	Vegetated	6	dset	6	4	1.6	ok
2020-08-07T06:24:00Z	2nd_recapture	Vegetated	7	dset	5.4	4	3	ok
2020-08-07T06:24:00Z	2nd_recapture	Vegetated	8	dset	NA	NA	NA	lost
2020-08-07T06:24:00Z	2nd_recapture	Vegetated	9	dset	6.8	3	5	ok
2020-08-07T06:24:00Z	2nd_recapture	Vegetated	10	dset	5.8	3	3.6	ok
2020-08-07T06:25:00Z	start	Vegetated	11	dset	4.8	18	0	ok
2020-08-07T06:25:00Z	start	Vegetated	12	dset	8.6	4	0	ok
2020-08-07T06:25:00Z	start	Vegetated	13	dset	5	4	0	ok
2020-08-07T06:25:00Z	start	Vegetated	14	dset	6	4	0	ok
2020-08-07T06:25:00Z	start	Vegetated	15	dset	6.2	4	0	ok
2020-08-07T06:25:00Z	start	Vegetated	16	dset	6.2	18	0	ok
2020-08-07T06:25:00Z	start	Vegetated	17	dset	5.2	2	0	ok
2020-08-07T06:25:00Z	start	Vegetated	18	dset	5.8	5	0	ok
2020-08-07T06:25:00Z	start	Vegetated	19	dset	7	2	0	ok
2020-08-07T06:25:00Z	start	Vegetated	20	dset	5.8	3	0	ok
2020-08-07T17:10:00Z	1st_recapture	Vegetated	11	dset	4.8	15	1.9	ok
2020-08-07T17:10:00Z	1st_recapture	Vegetated	12	dset	8.6	12	2.5	ok
2020-08-07T17:10:00Z	1st_recapture	Vegetated	13	dset	5	2	0.3	ok
2020-08-07T17:10:00Z	1st_recapture	Vegetated	14	dset	6	4	0	ok
2020-08-07T17:10:00Z	1st_recapture	Vegetated	15	dset	6.2	4	1	ok
2020-08-07T17:10:00Z	1st_recapture	Vegetated	16	dset	6.2	2	2.9	ok
2020-08-07T17:10:00Z	1st_recapture	Vegetated	17	dset	5.2	1	0.8	ok
2020-08-07T17:10:00Z	1st_recapture	Vegetated	18	dset	5.8	6	0.6	ok
2020-08-07T17:10:00Z	1st_recapture	Vegetated	19	dset	7	2	0	ok
2020-08-07T17:10:00Z	1st_recapture	Vegetated	20	dset	5.8	1	0.6	ok
2020-08-08T06:13:00Z	2nd_recapture	Vegetated	11	dset	4.8	6	2.2	ok
2020-08-08T06:13:00Z	2nd_recapture	Vegetated	12	dset	8.6	4	1.1	ok
2020-08-08T06:13:00Z	2nd_recapture	Vegetated	13	dset	NA	NA	NA	lost
2020-08-08T06:13:00Z	2nd_recapture	Vegetated	14	dset	NA	NA	NA	lost
2020-08-08T06:13:00Z	2nd_recapture	Vegetated	15	dset	6.2	4	0.7	ok
2020-08-08T06:13:00Z	2nd_recapture	Vegetated	16	dset	6.2	2	0.7	ok
2020-08-08T06:13:00Z	2nd_recapture	Vegetated	17	dset	5.2	4	3.3	ok
2020-08-08T06:13:00Z	2nd_recapture	Vegetated	18	dset	5.8	5	1.6	ok
2020-08-08T06:13:00Z	2nd_recapture	Vegetated	19	dset	7	1	0.7	ok
2020-08-08T06:13:00Z	2nd_recapture	Vegetated	20	dset	5.8	1	0.8	ok
2020-08-30T06:15:00Z	start	Isoyake	1	dset	4.5	4	0	ok
2020-08-30T06:15:00Z	start	Isoyake	2	dset	6	10	0	ok
2020-08-30T06:15:00Z	start	Isoyake	3	dset	5	5	0	ok
2020-08-30T06:15:00Z	start	Isoyake	4	dset	5.5	2	0	ok
2020-08-30T06:15:00Z	start	Isoyake	5	dset	5.5	10	0	ok
2020-08-30T06:15:00Z	start	Isoyake	6	dset	5.5	5	0	ok
2020-08-30T06:15:00Z	start	Isoyake	7	dset	5.5	3	0	ok
2020-08-30T06:15:00Z	start	Isoyake	8	dset	6.5	4	0	ok
2020-08-30T06:15:00Z	start	Isoyake	9	dset	4.5	4	0	ok
2020-08-30T06:15:00Z	start	Isoyake	10	dset	4.5	3	0	ok
2020-08-30T18:00:00Z	1st_recapture	Isoyake	1	dset	4.5	3	0.5	ok
2020-08-30T18:00:00Z	1st_recapture	Isoyake	2	dset	6	NA	NA	lost
2020-08-30T18:00:00Z	1st_recapture	Isoyake	3	dset	5	4	2.7	ok
2020-08-30T18:00:00Z	1st_recapture	Isoyake	4	dset	5.5	3	1.4	ok
2020-08-30T18:00:00Z	1st_recapture	Isoyake	5	dset	5.5	3	0.7	ok
2020-08-30T18:00:00Z	1st_recapture	Isoyake	6	dset	5.5	1	2.6	ok
2020-08-30T18:00:00Z	1st_recapture	Isoyake	7	dset	5.5	NA	NA	lost
2020-08-30T18:00:00Z	1st_recapture	Isoyake	8	dset	6.5	NA	NA	lost
2020-08-30T18:00:00Z	1st_recapture	Isoyake	9	dset	4.5	NA	NA	lost
2020-08-30T18:00:00Z	1st_recapture	Isoyake	10	dset	4.5	1	2	ok
2020-08-31T06:24:00Z	2nd_recapture	Isoyake	1	dset	4.5	NA	NA	lost
2020-08-31T06:24:00Z	2nd_recapture	Isoyake	2	dset	6	NA	NA	lost
2020-08-31T06:24:00Z	2nd_recapture	Isoyake	3	dset	5	NA	NA	lost
2020-08-31T06:24:00Z	2nd_recapture	Isoyake	4	dset	5.5	NA	NA	lost
2020-08-31T06:24:00Z	2nd_recapture	Isoyake	5	dset	5.5	3	1.7	ok
2020-08-31T06:24:00Z	2nd_recapture	Isoyake	6	dset	5.5	1	1	ok
2020-08-31T06:24:00Z	2nd_recapture	Isoyake	7	dset	5.5	NA	NA	lost
2020-08-31T06:24:00Z	2nd_recapture	Isoyake	8	dset	6.5	NA	NA	lost
2020-08-31T06:24:00Z	2nd_recapture	Isoyake	9	dset	4.5	NA	NA	lost
2020-08-31T06:24:00Z	2nd_recapture	Isoyake	10	dset	4.5	NA	NA	lost
2020-08-31T07:09:00Z	start	Isoyake	11	dset	5	4	0	ok
2020-08-31T07:09:00Z	start	Isoyake	12	dset	5	8	0	ok
2020-08-31T07:09:00Z	start	Isoyake	13	dset	5	6	0	ok
2020-08-31T07:09:00Z	start	Isoyake	14	dset	5	3	0	ok
2020-08-31T07:09:00Z	start	Isoyake	15	dset	6.5	2	0	ok
2020-08-31T07:09:00Z	start	Isoyake	16	dset	5.5	3	0	ok
2020-08-31T07:09:00Z	start	Isoyake	17	dset	5	1	0	ok
2020-08-31T07:09:00Z	start	Isoyake	18	dset	6	2	0	ok
2020-08-31T07:09:00Z	start	Isoyake	19	dset	6.5	3	0	ok
2020-08-31T07:09:00Z	start	Isoyake	20	dset	4.5	4	0	ok
2020-08-31T17:15:00Z	1st_recapture	Isoyake	11	dset	5	2	0.8	ok
2020-08-31T17:15:00Z	1st_recapture	Isoyake	12	dset	5	2	0.6	ok
2020-08-31T17:15:00Z	1st_recapture	Isoyake	13	dset	5	2	2.1	ok
2020-08-31T17:15:00Z	1st_recapture	Isoyake	14	dset	5	3	0	ok
2020-08-31T17:15:00Z	1st_recapture	Isoyake	15	dset	6.5	1	0	ok
2020-08-31T17:15:00Z	1st_recapture	Isoyake	16	dset	5.5	1	1	ok
2020-08-31T17:15:00Z	1st_recapture	Isoyake	17	dset	NA	NA	NA	lost
2020-08-31T17:15:00Z	1st_recapture	Isoyake	18	dset	6	1	0	ok
2020-08-31T17:15:00Z	1st_recapture	Isoyake	19	dset	NA	NA	NA	lost
2020-08-31T17:15:00Z	1st_recapture	Isoyake	20	dset	4.5	2	3.8	ok
2020-09-01T06:23:00Z	2nd_recapture	Isoyake	11	dset	5	19	2.8	ok
2020-09-01T06:23:00Z	2nd_recapture	Isoyake	12	dset	5	6	3.1	ok
2020-09-01T06:23:00Z	2nd_recapture	Isoyake	13	dset	5	7	0.8	ok
2020-09-01T06:23:00Z	2nd_recapture	Isoyake	14	dset	5	6	4	ok
2020-09-01T06:23:00Z	2nd_recapture	Isoyake	15	dset	6.5	2	2.8	ok
2020-09-01T06:23:00Z	2nd_recapture	Isoyake	16	dset	5.5	4	10	ok
2020-09-01T06:23:00Z	2nd_recapture	Isoyake	17	dset	NA	NA	NA	lost
2020-09-01T06:23:00Z	2nd_recapture	Isoyake	18	dset	6	4	4.1	ok
2020-09-01T06:23:00Z	2nd_recapture	Isoyake	19	dset	NA	NA	NA	lost
2020-09-01T06:23:00Z	2nd_recapture	Isoyake	20	dset	4.5	2	3.5	ok
