# Supplementary material for: The behavior of sympatric sea urchin species across an ecosystem state gradient
Source: PeerJ. 2023 Jun 13;11:e15511. doi: 10.7717/peerj.15511 (PMC10274604; doi:10.7717/peerj.15511)
Supplement: Supplemental Information 19 — The benthic rugosity data was measured using the chain and tape method. The rugosity was calculated by dividing the straight-line chain length by the overlaid chain length. [file peerj-11-15511-s019.csv]

datetime	habitat	trans	rugosity
2020-08-06T10:00:00Z	Vegetated	deep	1.351351351
2020-08-06T10:00:00Z	Vegetated	deep	1.351351351
2020-08-06T10:00:00Z	Vegetated	deep	1.428571429
2020-08-06T10:00:00Z	Vegetated	deep	1.351351351
2020-08-06T10:00:00Z	Vegetated	shallow	1.470588235
2020-08-06T10:00:00Z	Vegetated	shallow	1.351351351
2020-08-06T10:00:00Z	Vegetated	shallow	1.428571429
2020-08-06T10:00:00Z	Vegetated	shallow	2
2020-08-06T10:00:00Z	Vegetated	shallow	1.470588235
2020-08-06T10:00:00Z	Vegetated	shallow	1.351351351
2020-08-06T17:45:00Z	Vegetated	deep	1.515151515
2020-08-06T17:45:00Z	Vegetated	deep	1.428571429
2020-08-06T17:45:00Z	Vegetated	deep	1.19047619
2020-08-06T17:45:00Z	Vegetated	deep	1.315789474
2020-08-06T17:45:00Z	Vegetated	shallow	1.351351351
2020-08-06T17:45:00Z	Vegetated	shallow	1.470588235
2020-08-06T17:45:00Z	Vegetated	shallow	1.428571429
2020-08-06T17:45:00Z	Vegetated	shallow	1.5625
2020-08-06T17:45:00Z	Vegetated	shallow	1.428571429
2020-08-06T17:45:00Z	Vegetated	shallow	1.315789474
2020-08-07T06:24:00Z	Vegetated	deep	1.666666667
2020-08-07T06:24:00Z	Vegetated	deep	1.162790698
2020-08-07T06:24:00Z	Vegetated	deep	1.470588235
2020-08-07T06:24:00Z	Vegetated	deep	1.219512195
2020-08-07T06:24:00Z	Vegetated	shallow	1.25
2020-08-07T06:24:00Z	Vegetated	shallow	1.515151515
2020-08-07T06:24:00Z	Vegetated	shallow	1.388888889
2020-08-07T06:24:00Z	Vegetated	shallow	1.351351351
2020-08-07T06:24:00Z	Vegetated	shallow	1.428571429
2020-08-07T06:24:00Z	Vegetated	shallow	1.19047619
2020-08-07T06:25:00Z	Vegetated	deep	1.470588235
2020-08-07T06:25:00Z	Vegetated	deep	1.351351351
2020-08-07T06:25:00Z	Vegetated	deep	1.25
2020-08-07T06:25:00Z	Vegetated	deep	1.470588235
2020-08-07T06:25:00Z	Vegetated	shallow	1.388888889
2020-08-07T06:25:00Z	Vegetated	shallow	1.282051282
2020-08-07T06:25:00Z	Vegetated	shallow	1.19047619
2020-08-07T06:25:00Z	Vegetated	shallow	1.219512195
2020-08-07T06:25:00Z	Vegetated	shallow	1.428571429
2020-08-07T06:25:00Z	Vegetated	shallow	1.388888889
2020-08-07T17:10:00Z	Vegetated	deep	1.351351351
2020-08-07T17:10:00Z	Vegetated	deep	1.282051282
2020-08-07T17:10:00Z	Vegetated	deep	1.162790698
2020-08-07T17:10:00Z	Vegetated	deep	1.470588235
2020-08-07T17:10:00Z	Vegetated	shallow	1.19047619
2020-08-07T17:10:00Z	Vegetated	shallow	1.136363636
2020-08-07T17:10:00Z	Vegetated	shallow	1.351351351
2020-08-07T17:10:00Z	Vegetated	shallow	1.388888889
2020-08-07T17:10:00Z	Vegetated	shallow	1.19047619
2020-08-07T17:10:00Z	Vegetated	shallow	1.351351351
2020-08-08T06:13:00Z	Vegetated	deep	1.25
2020-08-08T06:13:00Z	Vegetated	deep	1.315789474
2020-08-08T06:13:00Z	Vegetated	deep	1.470588235
2020-08-08T06:13:00Z	Vegetated	deep	1.851851852
2020-08-08T06:13:00Z	Vegetated	shallow	1.282051282
2020-08-08T06:13:00Z	Vegetated	shallow	1.19047619
2020-08-08T06:13:00Z	Vegetated	shallow	1.25
2020-08-08T06:13:00Z	Vegetated	shallow	1.282051282
2020-08-08T06:13:00Z	Vegetated	shallow	1.666666667
2020-08-08T06:13:00Z	Vegetated	shallow	1.219512195
2020-08-30T06:15:00Z	Isoyake	deep	1.162790698
2020-08-30T06:15:00Z	Isoyake	deep	1.162790698
2020-08-30T06:15:00Z	Isoyake	deep	1.162790698
2020-08-30T06:15:00Z	Isoyake	deep	1.111111111
2020-08-30T06:15:00Z	Isoyake	deep	1.041666667
2020-08-30T06:15:00Z	Isoyake	shallow	1.19047619
2020-08-30T06:15:00Z	Isoyake	shallow	1.388888889
2020-08-30T06:15:00Z	Isoyake	shallow	1.315789474
2020-08-30T06:15:00Z	Isoyake	shallow	1.19047619
2020-08-30T06:15:00Z	Isoyake	shallow	1.136363636
2020-08-30T18:00:00Z	Isoyake	deep	1
2020-08-30T18:00:00Z	Isoyake	deep	1.041666667
2020-08-30T18:00:00Z	Isoyake	deep	1.086956522
2020-08-30T18:00:00Z	Isoyake	deep	1.219512195
2020-08-30T18:00:00Z	Isoyake	deep	1.111111111
2020-08-30T18:00:00Z	Isoyake	shallow	1.041666667
2020-08-30T18:00:00Z	Isoyake	shallow	1.470588235
2020-08-30T18:00:00Z	Isoyake	shallow	1.388888889
2020-08-30T18:00:00Z	Isoyake	shallow	1.351351351
2020-08-30T18:00:00Z	Isoyake	shallow	1.041666667
2020-08-31T06:24:00Z	Isoyake	deep	1
2020-08-31T06:24:00Z	Isoyake	deep	1.020408163
2020-08-31T06:24:00Z	Isoyake	deep	1.219512195
2020-08-31T06:24:00Z	Isoyake	deep	1.162790698
2020-08-31T06:24:00Z	Isoyake	deep	1.020408163
2020-08-31T06:24:00Z	Isoyake	shallow	1.111111111
2020-08-31T06:24:00Z	Isoyake	shallow	1.19047619
2020-08-31T06:24:00Z	Isoyake	shallow	1.315789474
2020-08-31T06:24:00Z	Isoyake	shallow	1.315789474
2020-08-31T06:24:00Z	Isoyake	shallow	1.086956522
2020-08-31T07:09:00Z	Isoyake	deep	1.315789474
2020-08-31T07:09:00Z	Isoyake	deep	1.063829787
2020-08-31T07:09:00Z	Isoyake	deep	1.282051282
2020-08-31T07:09:00Z	Isoyake	deep	1.162790698
2020-08-31T07:09:00Z	Isoyake	deep	1.162790698
2020-08-31T07:09:00Z	Isoyake	deep	1.351351351
2020-08-31T07:09:00Z	Isoyake	shallow	1.351351351
2020-08-31T07:09:00Z	Isoyake	shallow	1.111111111
2020-08-31T07:09:00Z	Isoyake	shallow	1.162790698
2020-08-31T07:09:00Z	Isoyake	shallow	1.282051282
2020-08-31T17:15:00Z	Isoyake	deep	1.219512195
2020-08-31T17:15:00Z	Isoyake	deep	1
2020-08-31T17:15:00Z	Isoyake	deep	1.315789474
2020-08-31T17:15:00Z	Isoyake	deep	1.111111111
2020-08-31T17:15:00Z	Isoyake	deep	1.219512195
2020-08-31T17:15:00Z	Isoyake	deep	1.086956522
2020-08-31T17:15:00Z	Isoyake	shallow	1.086956522
2020-08-31T17:15:00Z	Isoyake	shallow	1.19047619
2020-08-31T17:15:00Z	Isoyake	shallow	1.315789474
2020-08-31T17:15:00Z	Isoyake	shallow	1.25
2020-09-01T06:23:00Z	Isoyake	deep	1.19047619
2020-09-01T06:23:00Z	Isoyake	deep	1.351351351
2020-09-01T06:23:00Z	Isoyake	deep	1.041666667
2020-09-01T06:23:00Z	Isoyake	deep	1.25
2020-09-01T06:23:00Z	Isoyake	deep	1.020408163
2020-09-01T06:23:00Z	Isoyake	deep	1.25
2020-09-01T06:23:00Z	Isoyake	deep	1.162790698
2020-09-01T06:23:00Z	Isoyake	deep	1.388888889
2020-09-01T06:23:00Z	Isoyake	shallow	1.19047619
2020-09-01T06:23:00Z	Isoyake	shallow	1.19047619
