# Supplementary material for: The behavior of sympatric sea urchin species across an ecosystem state gradient
Source: PeerJ. 2023 Jun 13;11:e15511. doi: 10.7717/peerj.15511 (PMC10274604; doi:10.7717/peerj.15511)
Supplement: Supplemental Information 20 — The depth data was recorded using a depth logger deployed at the deep and shallow transects of the isoyake and vegetated habitat. [file peerj-11-15511-s020.csv]

datetime	habitat	trial	trans	temperature	kpa	depth
2020-09-01T00:00:00Z	Vegetated	1	Shallow	29.552	132.809	3.1082483
2020-09-01T00:00:00Z	Vegetated	1	Deep	29.252	149.175	4.7235725
2020-09-01T00:10:00Z	Vegetated	1	Shallow	29.552	131.693	2.9980991
2020-09-01T00:10:00Z	Vegetated	1	Deep	29.252	148.598	4.6666226
2020-09-01T00:20:00Z	Vegetated	1	Shallow	29.552	131.726	3.0013562
2020-09-01T00:20:00Z	Vegetated	1	Deep	29.152	147.108	4.5195596
2020-09-01T00:30:00Z	Vegetated	1	Shallow	29.552	130.709	2.9009783
2020-09-01T00:30:00Z	Vegetated	1	Deep	29.152	146.865	4.4955755
2020-09-01T00:40:00Z	Vegetated	1	Shallow	29.552	130.84	2.913908
2020-09-01T00:40:00Z	Vegetated	1	Deep	29.152	146.926	4.5015962
2020-09-01T00:50:00Z	Vegetated	1	Shallow	29.552	129.791	2.8103717
2020-09-01T00:50:00Z	Vegetated	1	Deep	29.152	145.712	4.3817744
2020-09-01T01:00:00Z	Vegetated	1	Shallow	29.552	129.905	2.8216235
2020-09-01T01:00:00Z	Vegetated	1	Deep	29.053	145.253	4.3364711
2020-09-01T01:10:00Z	Vegetated	1	Shallow	29.452	129.411	2.7728657
2020-09-01T01:10:00Z	Vegetated	1	Deep	29.053	145.193	4.3305491
2020-09-01T01:20:00Z	Vegetated	1	Shallow	29.452	129.263	2.7582581
2020-09-01T01:20:00Z	Vegetated	1	Deep	29.053	144.828	4.2945236
2020-09-01T01:30:00Z	Vegetated	1	Shallow	29.452	128.395	2.6725865
2020-09-01T01:30:00Z	Vegetated	1	Deep	29.053	144.707	4.2825809
2020-09-01T01:40:00Z	Vegetated	1	Shallow	29.452	128.232	2.6564984
2020-09-01T01:40:00Z	Vegetated	1	Deep	29.053	144.222	4.2347114
2020-09-01T01:50:00Z	Vegetated	1	Shallow	29.452	128.461	2.6791007
2020-09-01T01:50:00Z	Vegetated	1	Deep	29.053	144.222	4.2347114
2020-09-01T02:00:00Z	Vegetated	1	Shallow	29.452	129.526	2.7842162
2020-09-01T02:00:00Z	Vegetated	1	Deep	29.053	144.98	4.309526
2020-09-01T02:10:00Z	Vegetated	1	Shallow	29.452	127.806	2.6144522
2020-09-01T02:10:00Z	Vegetated	1	Deep	29.053	144.191	4.2316517
2020-09-01T02:20:00Z	Vegetated	1	Shallow	29.452	128.428	2.6758436
2020-09-01T02:20:00Z	Vegetated	1	Deep	29.053	144.889	4.3005443
2020-09-01T02:30:00Z	Vegetated	1	Shallow	29.452	127.872	2.6209664
2020-09-01T02:30:00Z	Vegetated	1	Deep	29.053	145.041	4.3155467
2020-09-01T02:40:00Z	Vegetated	1	Shallow	29.352	128.736	2.7062432
2020-09-01T02:40:00Z	Vegetated	1	Deep	29.053	144.98	4.309526
2020-09-01T02:50:00Z	Vegetated	1	Shallow	29.352	126.936	2.5285832
2020-09-01T02:50:00Z	Vegetated	1	Deep	29.053	144.586	4.2706382
2020-09-01T03:00:00Z	Vegetated	1	Shallow	29.352	128.589	2.6917343
2020-09-01T03:00:00Z	Vegetated	1	Deep	28.953	145.523	4.3631201
2020-09-01T03:10:00Z	Vegetated	1	Shallow	29.352	129.654	2.7968498
2020-09-01T03:10:00Z	Vegetated	1	Deep	28.853	144.76	4.287812
2020-09-01T03:20:00Z	Vegetated	1	Shallow	29.352	129.064	2.7386168
2020-09-01T03:20:00Z	Vegetated	1	Deep	28.853	145.67	4.377629
2020-09-01T03:30:00Z	Vegetated	1	Shallow	29.352	129.736	2.8049432
2020-09-01T03:30:00Z	Vegetated	1	Deep	28.754	145.121	4.3234427
2020-09-01T03:40:00Z	Vegetated	1	Shallow	29.252	128.292	2.6624204
2020-09-01T03:40:00Z	Vegetated	1	Deep	28.754	147.093	4.5180791
2020-09-01T03:50:00Z	Vegetated	1	Shallow	29.252	130.52	2.882324
2020-09-01T03:50:00Z	Vegetated	1	Deep	28.853	147.248	4.5333776
2020-09-01T04:00:00Z	Vegetated	1	Shallow	29.252	130.848	2.9146976
2020-09-01T04:00:00Z	Vegetated	1	Deep	28.853	148.037	4.6112519
2020-09-01T04:10:00Z	Vegetated	1	Shallow	29.152	130.746	2.9046302
2020-09-01T04:10:00Z	Vegetated	1	Deep	28.853	147.673	4.5753251
2020-09-01T04:20:00Z	Vegetated	1	Shallow	29.152	132.174	3.0455738
2020-09-01T04:20:00Z	Vegetated	1	Deep	28.853	149.038	4.7100506
2020-09-01T04:30:00Z	Vegetated	1	Shallow	29.053	131.974	3.0258338
2020-09-01T04:30:00Z	Vegetated	1	Deep	28.853	149.796	4.7848652
2020-09-01T04:40:00Z	Vegetated	1	Shallow	29.053	133.254	3.1521698
2020-09-01T04:40:00Z	Vegetated	1	Deep	28.754	148.973	4.7036351
2020-09-01T04:50:00Z	Vegetated	1	Shallow	28.953	134.55	3.280085
2020-09-01T04:50:00Z	Vegetated	1	Deep	28.754	150.217	4.8264179
2020-09-01T05:00:00Z	Vegetated	1	Shallow	28.953	134.961	3.3206507
2020-09-01T05:00:00Z	Vegetated	1	Deep	28.754	150.065	4.8114155
2020-09-01T05:10:00Z	Vegetated	1	Shallow	28.953	134.32	3.257384
2020-09-01T05:10:00Z	Vegetated	1	Deep	28.754	151.642	4.9670654
2020-09-01T05:20:00Z	Vegetated	1	Shallow	28.953	136.738	3.4960406
2020-09-01T05:20:00Z	Vegetated	1	Deep	28.754	151.673	4.9701251
2020-09-01T05:30:00Z	Vegetated	1	Shallow	28.953	136.409	3.4635683
2020-09-01T05:30:00Z	Vegetated	1	Deep	28.655	152.548	5.0564876
2020-09-01T05:40:00Z	Vegetated	1	Shallow	28.953	137.479	3.5691773
2020-09-01T05:40:00Z	Vegetated	1	Deep	28.555	153.333	5.1339671
2020-09-01T05:50:00Z	Vegetated	1	Shallow	28.953	138.649	3.6846563
2020-09-01T05:50:00Z	Vegetated	1	Deep	28.555	154.698	5.2686926
2020-09-01T06:00:00Z	Vegetated	1	Shallow	28.953	138.22	3.642314
2020-09-01T06:00:00Z	Vegetated	1	Deep	28.555	154.516	5.2507292
2020-09-01T06:10:00Z	Vegetated	1	Shallow	28.853	139.239	3.7428893
2020-09-01T06:10:00Z	Vegetated	1	Deep	28.655	155.308	5.3288996
2020-09-01T06:20:00Z	Vegetated	1	Shallow	28.953	139.143	3.7334141
2020-09-01T06:20:00Z	Vegetated	1	Deep	28.655	155.641	5.3617667
2020-09-01T06:30:00Z	Vegetated	1	Shallow	28.953	138.896	3.7090352
2020-09-01T06:30:00Z	Vegetated	1	Deep	28.655	156.854	5.4814898
2020-09-01T06:40:00Z	Vegetated	1	Shallow	28.953	139.869	3.8050703
2020-09-01T06:40:00Z	Vegetated	1	Deep	28.754	157.071	5.5029077
2020-09-01T06:50:00Z	Vegetated	1	Shallow	28.953	139.787	3.7969769
2020-09-01T06:50:00Z	Vegetated	1	Deep	28.754	156.949	5.4908663
2020-09-01T07:00:00Z	Vegetated	1	Shallow	28.953	140.612	3.8784044
2020-09-01T07:00:00Z	Vegetated	1	Deep	28.754	157.677	5.5627199
2020-09-01T07:10:00Z	Vegetated	1	Shallow	28.953	140.579	3.8751473
2020-09-01T07:10:00Z	Vegetated	1	Deep	28.754	157.525	5.5477175
2020-09-01T07:20:00Z	Vegetated	1	Shallow	28.953	140.694	3.8864978
2020-09-01T07:20:00Z	Vegetated	1	Deep	28.754	157.616	5.5566992
2020-09-01T07:30:00Z	Vegetated	1	Shallow	28.953	140.216	3.8393192
2020-09-01T07:30:00Z	Vegetated	1	Deep	28.754	157.647	5.5597589
2020-09-01T07:40:00Z	Vegetated	1	Shallow	28.953	141.751	3.9908237
2020-09-01T07:40:00Z	Vegetated	1	Deep	28.754	157.465	5.5417955
2020-09-01T07:50:00Z	Vegetated	1	Shallow	28.953	140.381	3.8556047
2020-09-01T07:50:00Z	Vegetated	1	Deep	28.754	157.313	5.5267931
2020-09-01T08:00:00Z	Vegetated	1	Shallow	28.953	141.702	3.9859874
2020-09-01T08:00:00Z	Vegetated	1	Deep	28.754	157.889	5.5836443
2020-09-01T08:10:00Z	Vegetated	1	Shallow	28.953	141.338	3.9500606
2020-09-01T08:10:00Z	Vegetated	1	Deep	28.754	156.555	5.4519785
2020-09-01T08:20:00Z	Vegetated	1	Shallow	28.953	141.157	3.9321959
2020-09-01T08:20:00Z	Vegetated	1	Deep	28.754	157.131	5.5088297
2020-09-01T08:30:00Z	Vegetated	1	Shallow	28.953	141.14	3.930518
2020-09-01T08:30:00Z	Vegetated	1	Deep	28.754	158.344	5.6285528
2020-09-01T08:40:00Z	Vegetated	1	Shallow	28.953	140.859	3.9027833
2020-09-01T08:40:00Z	Vegetated	1	Deep	28.655	156.945	5.4904715
2020-09-01T08:50:00Z	Vegetated	1	Shallow	28.953	140.447	3.8621189
2020-09-01T08:50:00Z	Vegetated	1	Deep	28.655	157.248	5.5203776
2020-09-01T09:00:00Z	Vegetated	1	Shallow	28.953	140.15	3.832805
2020-09-01T09:00:00Z	Vegetated	1	Deep	28.655	156.612	5.4576044
2020-09-01T09:10:00Z	Vegetated	1	Shallow	28.953	139.457	3.7644059
2020-09-01T09:10:00Z	Vegetated	1	Deep	28.655	156.218	5.4187166
2020-09-01T09:20:00Z	Vegetated	1	Shallow	28.953	139.424	3.7611488
2020-09-01T09:20:00Z	Vegetated	1	Deep	28.655	155.854	5.3827898
2020-09-01T09:30:00Z	Vegetated	1	Shallow	28.953	139.176	3.7366712
2020-09-01T09:30:00Z	Vegetated	1	Deep	28.655	155.429	5.3408423
2020-09-01T09:40:00Z	Vegetated	1	Shallow	28.853	138.514	3.6713318
2020-09-01T09:40:00Z	Vegetated	1	Deep	28.655	154.883	5.2869521
2020-09-01T09:50:00Z	Vegetated	1	Shallow	28.953	137.265	3.5480555
2020-09-01T09:50:00Z	Vegetated	1	Deep	28.655	154.156	5.2151972
2020-09-01T10:00:00Z	Vegetated	1	Shallow	28.953	138.138	3.6342206
2020-09-01T10:00:00Z	Vegetated	1	Deep	28.655	152.579	5.0595473
2020-09-01T10:10:00Z	Vegetated	1	Shallow	28.953	136.145	3.4375115
2020-09-01T10:10:00Z	Vegetated	1	Deep	28.655	153.003	5.1013961
2020-09-01T10:20:00Z	Vegetated	1	Shallow	28.953	135.783	3.4017821
2020-09-01T10:20:00Z	Vegetated	1	Deep	28.655	153.155	5.1163985
2020-09-01T10:30:00Z	Vegetated	1	Shallow	29.053	135.671	3.3907277
2020-09-01T10:30:00Z	Vegetated	1	Deep	28.655	150.82	4.885934
2020-09-01T10:40:00Z	Vegetated	1	Shallow	29.053	134.734	3.2982458
2020-09-01T10:40:00Z	Vegetated	1	Deep	28.655	150.213	4.8260231
2020-09-01T10:50:00Z	Vegetated	1	Shallow	29.053	133.452	3.1717124
2020-09-01T10:50:00Z	Vegetated	1	Deep	28.655	150.061	4.8110207
2020-09-01T11:00:00Z	Vegetated	1	Shallow	29.152	133.537	3.1801019
2020-09-01T11:00:00Z	Vegetated	1	Deep	28.655	149.819	4.7871353
2020-09-01T11:10:00Z	Vegetated	1	Shallow	29.152	132.683	3.0958121
2020-09-01T11:10:00Z	Vegetated	1	Deep	28.655	147.999	4.6075013
2020-09-01T11:20:00Z	Vegetated	1	Shallow	29.152	131.583	2.9872421
2020-09-01T11:20:00Z	Vegetated	1	Deep	28.655	147.695	4.5774965
2020-09-01T11:30:00Z	Vegetated	1	Shallow	29.252	131.487	2.9777669
2020-09-01T11:30:00Z	Vegetated	1	Deep	28.655	146.664	4.4757368
2020-09-01T11:40:00Z	Vegetated	1	Shallow	29.252	130.225	2.8532075
2020-09-01T11:40:00Z	Vegetated	1	Deep	28.754	145.03	4.314461
2020-09-01T11:50:00Z	Vegetated	1	Shallow	29.252	129.733	2.8046471
2020-09-01T11:50:00Z	Vegetated	1	Deep	28.754	145.242	4.3353854
2020-09-01T12:00:00Z	Vegetated	1	Shallow	29.252	129.471	2.7787877
2020-09-01T12:00:00Z	Vegetated	1	Deep	28.754	143.998	4.2126026
2020-09-01T12:10:00Z	Vegetated	1	Shallow	29.352	127.623	2.5963901
2020-09-01T12:10:00Z	Vegetated	1	Deep	28.655	143.63	4.176281
2020-09-01T12:20:00Z	Vegetated	1	Shallow	29.352	125.873	2.4236651
2020-09-01T12:20:00Z	Vegetated	1	Deep	28.655	142.75	4.089425
2020-09-01T12:30:00Z	Vegetated	1	Shallow	29.352	125.203	2.3575361
2020-09-01T12:30:00Z	Vegetated	1	Deep	28.754	142.481	4.0628747
2020-09-01T12:40:00Z	Vegetated	1	Shallow	29.352	125.351	2.3721437
2020-09-01T16:50:00Z	Vegetated	1	Shallow	29.552	117.29	1.576523
2020-09-01T17:00:00Z	Vegetated	1	Shallow	29.452	118.117	1.6581479
2020-09-01T17:10:00Z	Vegetated	1	Shallow	29.552	118.867	1.7321729
2020-09-01T17:20:00Z	Vegetated	1	Shallow	29.552	119.388	1.7835956
2020-09-01T17:30:00Z	Vegetated	1	Shallow	29.552	120.446	1.8880202
2020-09-01T17:40:00Z	Vegetated	1	Shallow	29.552	121.163	1.9587881
2020-09-01T17:50:00Z	Vegetated	1	Shallow	29.552	121.978	2.0392286
2020-09-01T18:00:00Z	Vegetated	1	Shallow	29.452	122.856	2.1258872
2020-09-01T18:10:00Z	Vegetated	1	Shallow	29.352	123.93	2.231891
2020-09-01T18:20:00Z	Vegetated	1	Shallow	29.252	124.547	2.2927889
2020-09-01T18:30:00Z	Vegetated	1	Shallow	29.152	125.231	2.3602997
2020-09-01T18:40:00Z	Vegetated	1	Shallow	29.152	125.933	2.4295871
2020-09-01T18:50:00Z	Vegetated	1	Shallow	29.053	126.356	2.4713372
2020-09-01T19:00:00Z	Vegetated	1	Shallow	28.853	127.364	2.5708268
2020-09-01T19:10:00Z	Vegetated	1	Shallow	28.754	127.721	2.6060627
2020-09-01T19:20:00Z	Vegetated	1	Shallow	28.555	128.174	2.6507738
2020-09-01T19:30:00Z	Vegetated	1	Shallow	28.555	128.616	2.6943992
2020-09-01T19:40:00Z	Vegetated	1	Shallow	28.555	128.861	2.7185807
2020-09-01T19:50:00Z	Vegetated	1	Shallow	28.655	128.897	2.7221339
2020-09-01T20:00:00Z	Vegetated	1	Shallow	28.655	129.568	2.7883616
2020-09-01T20:10:00Z	Vegetated	1	Shallow	28.655	129.683	2.7997121
2020-09-01T20:20:00Z	Vegetated	1	Shallow	28.655	129.732	2.8045484
2020-09-01T20:30:00Z	Vegetated	1	Shallow	28.655	129.798	2.8110626
2020-09-01T20:40:00Z	Vegetated	1	Shallow	28.655	129.765	2.8078055
2020-09-01T20:50:00Z	Vegetated	1	Shallow	28.754	130.292	2.8598204
2020-09-01T21:00:00Z	Vegetated	1	Shallow	28.754	130.128	2.8436336
2020-09-01T21:10:00Z	Vegetated	1	Shallow	28.853	130.017	2.8326779
2020-09-01T21:20:00Z	Vegetated	1	Shallow	28.853	129.902	2.8213274
2020-09-01T21:30:00Z	Vegetated	1	Shallow	28.853	129.656	2.7970472
2020-09-01T21:40:00Z	Vegetated	1	Shallow	28.853	129.492	2.7808604
2020-09-01T21:50:00Z	Vegetated	1	Shallow	28.953	129.348	2.7666476
2020-09-01T22:00:00Z	Vegetated	1	Shallow	28.953	129.004	2.7326948
2020-09-01T22:10:00Z	Vegetated	1	Shallow	28.853	128.297	2.6629139
2020-09-01T22:20:00Z	Vegetated	1	Shallow	28.754	128.392	2.6722904
2020-09-01T22:30:00Z	Vegetated	1	Shallow	28.655	127.849	2.6186963
2020-09-01T22:40:00Z	Vegetated	1	Shallow	28.655	127.178	2.5524686
2020-09-01T22:50:00Z	Vegetated	1	Shallow	28.655	126.443	2.4799241
2020-09-01T23:00:00Z	Vegetated	1	Shallow	28.655	126.116	2.4476492
2020-09-01T23:10:00Z	Vegetated	1	Shallow	28.655	126.099	2.4459713
2020-09-01T23:20:00Z	Vegetated	1	Shallow	28.655	124.825	2.3202275
2020-09-01T23:30:00Z	Vegetated	1	Shallow	28.754	123.799	2.2189613
2020-09-01T23:40:00Z	Vegetated	1	Shallow	28.754	123.13	2.152931
2020-09-01T23:50:00Z	Vegetated	1	Shallow	28.754	123.032	2.1432584
2020-09-02T00:00:00Z	Vegetated	1	Shallow	28.754	122.217	2.0628179
2020-09-02T00:10:00Z	Vegetated	1	Shallow	28.754	121.533	1.9953071
2020-09-02T00:20:00Z	Vegetated	1	Shallow	28.754	120.604	1.9036148
2020-09-02T00:30:00Z	Vegetated	1	Shallow	28.754	120.034	1.8473558
2020-09-02T00:40:00Z	Vegetated	1	Shallow	28.853	119.256	1.7705672
2020-09-02T00:50:00Z	Vegetated	1	Shallow	28.853	118.866	1.7320742
2020-09-02T01:00:00Z	Vegetated	1	Shallow	28.853	118.166	1.6629842
2020-09-02T01:10:00Z	Vegetated	1	Shallow	28.853	117.76	1.622912
2020-09-02T01:20:00Z	Vegetated	1	Shallow	28.853	117.175	1.5651725
2020-09-02T01:30:00Z	Vegetated	1	Shallow	28.853	116.931	1.5410897
2020-09-02T03:40:00Z	Vegetated	1	Shallow	28.754	117.043	1.5521441
2020-09-02T03:50:00Z	Vegetated	1	Shallow	28.655	117.17	1.564679
2020-09-02T04:00:00Z	Vegetated	1	Shallow	28.655	117.82	1.628834
2020-09-02T04:10:00Z	Vegetated	1	Shallow	28.655	117.625	1.6095875
2020-09-02T04:20:00Z	Vegetated	1	Shallow	28.655	118.519	1.6978253
2020-09-02T04:30:00Z	Vegetated	1	Shallow	28.655	119.218	1.7668166
2020-09-02T04:40:00Z	Vegetated	1	Shallow	28.555	120.062	1.8501194
2020-09-02T04:50:00Z	Vegetated	1	Shallow	28.555	120.485	1.8918695
2020-09-02T05:00:00Z	Vegetated	1	Shallow	28.555	121.544	1.9963928
2020-09-02T05:10:00Z	Vegetated	1	Shallow	28.555	122.652	2.1057524
2020-09-02T05:20:00Z	Vegetated	1	Shallow	28.555	122.962	2.1363494
2020-09-02T05:30:00Z	Vegetated	1	Shallow	28.555	123.598	2.1991226
2020-09-02T05:40:00Z	Vegetated	1	Shallow	28.456	124.444	2.2826228
2020-09-02T05:50:00Z	Vegetated	1	Shallow	28.456	124.95	2.332565
2020-09-02T06:00:00Z	Vegetated	1	Shallow	28.456	126.208	2.4567296
2020-09-02T06:10:00Z	Vegetated	1	Shallow	28.456	126.617	2.4970979
2020-09-02T06:20:00Z	Vegetated	1	Shallow	28.555	126.734	2.5086458
2020-09-02T06:30:00Z	Vegetated	1	Shallow	28.456	127.713	2.6052731
2020-09-02T06:40:00Z	Vegetated	1	Shallow	28.357	128.037	2.6372519
2020-09-02T06:50:00Z	Vegetated	1	Shallow	28.456	128.76	2.708612
2020-09-02T07:00:00Z	Vegetated	1	Shallow	28.456	128.99	2.731313
2020-09-02T07:10:00Z	Vegetated	1	Shallow	28.456	130.005	2.8314935
2020-09-02T07:20:00Z	Vegetated	1	Shallow	28.456	130.546	2.8848902
2020-09-02T07:30:00Z	Vegetated	1	Shallow	28.456	130.169	2.8476803
2020-09-02T07:40:00Z	Vegetated	1	Shallow	28.555	130.352	2.8657424
2020-09-02T07:50:00Z	Vegetated	1	Shallow	28.555	130.418	2.8722566
2020-09-02T08:00:00Z	Vegetated	1	Shallow	28.555	130.975	2.9272325
2020-09-02T08:10:00Z	Vegetated	1	Shallow	28.555	131.008	2.9304896
2020-09-02T08:20:00Z	Vegetated	1	Shallow	28.555	130.5	2.88035
2020-09-02T08:30:00Z	Vegetated	1	Shallow	28.555	131.402	2.9693774
2020-09-02T08:40:00Z	Vegetated	1	Shallow	28.555	130.844	2.9143028
2020-09-02T08:50:00Z	Vegetated	1	Shallow	28.555	130.303	2.8609061
2020-09-02T09:00:00Z	Vegetated	1	Shallow	28.555	130.533	2.8836071
2020-09-02T09:10:00Z	Vegetated	1	Shallow	28.555	130.746	2.9046302
2020-09-02T09:20:00Z	Vegetated	1	Shallow	28.555	129.287	2.7606269
2020-09-02T09:30:00Z	Vegetated	1	Shallow	28.555	129.222	2.7542114
2020-09-02T09:40:00Z	Vegetated	1	Shallow	28.456	129.235	2.7554945
2020-09-02T09:50:00Z	Vegetated	1	Shallow	28.357	128.97	2.729339
2020-09-02T10:00:00Z	Vegetated	1	Shallow	28.258	128.035	2.6370545
2020-09-02T10:10:00Z	Vegetated	1	Shallow	28.357	127.694	2.6033978
2020-09-02T10:20:00Z	Vegetated	1	Shallow	28.258	127.658	2.5998446
2020-09-02T10:30:00Z	Vegetated	1	Shallow	28.357	126.99	2.533913
2020-09-02T10:40:00Z	Vegetated	1	Shallow	28.357	126.761	2.5113107
2020-09-02T10:50:00Z	Vegetated	1	Shallow	28.357	125.895	2.4258365
2020-09-02T11:00:00Z	Vegetated	1	Shallow	28.357	124.866	2.3242742
2020-09-02T11:10:00Z	Vegetated	1	Shallow	28.456	123.612	2.2005044
2020-09-02T11:20:00Z	Vegetated	1	Shallow	28.357	123.169	2.1567803
2020-09-02T11:30:00Z	Vegetated	1	Shallow	28.357	121.685	2.0103095
2020-09-02T11:40:00Z	Vegetated	1	Shallow	28.456	121.264	1.9687568
2020-09-02T11:50:00Z	Vegetated	1	Shallow	28.456	120.352	1.8787424
2020-09-02T12:00:00Z	Vegetated	1	Shallow	28.456	118.839	1.7294093
2020-09-02T12:10:00Z	Vegetated	1	Shallow	28.456	118.107	1.6571609
2020-09-02T12:20:00Z	Vegetated	1	Shallow	28.357	117.764	1.6233068
2020-09-02T17:00:00Z	Vegetated	1	Shallow	27.961	116.876	1.5356612
2020-09-02T17:10:00Z	Vegetated	1	Shallow	27.961	116.828	1.5309236
2020-09-02T17:20:00Z	Vegetated	1	Shallow	27.961	117.9	1.63673
2020-09-02T17:30:00Z	Vegetated	1	Shallow	27.961	119.981	1.8421247
2020-09-02T17:40:00Z	Vegetated	1	Shallow	27.862	119.832	1.8274184
2020-09-02T17:50:00Z	Vegetated	1	Shallow	27.862	120.955	1.9382585
2020-09-02T18:00:00Z	Vegetated	1	Shallow	27.862	122.21	2.062127
2020-09-02T18:10:00Z	Vegetated	1	Shallow	27.862	123.531	2.1925097
2020-09-02T18:20:00Z	Vegetated	1	Shallow	27.764	125.683	2.4049121
2020-09-02T18:30:00Z	Vegetated	1	Shallow	27.764	123.805	2.2195535
2020-09-02T18:40:00Z	Vegetated	1	Shallow	27.764	125.062	2.3436194
2020-09-02T18:50:00Z	Vegetated	1	Shallow	27.764	126.647	2.5000589
2020-09-02T19:00:00Z	Vegetated	1	Shallow	27.665	127.789	2.6127743
2020-09-02T19:10:00Z	Vegetated	1	Shallow	27.665	126.268	2.4626516
2020-09-02T19:20:00Z	Vegetated	1	Shallow	27.665	127.249	2.5594763
2020-09-02T19:30:00Z	Vegetated	1	Shallow	27.665	127.854	2.6191898
2020-09-02T19:40:00Z	Vegetated	1	Shallow	27.665	127.724	2.6063588
2020-09-02T19:50:00Z	Vegetated	1	Shallow	27.567	127.966	2.6302442
2020-09-02T20:00:00Z	Vegetated	1	Shallow	27.567	126.854	2.5204898
2020-09-02T20:10:00Z	Vegetated	1	Shallow	27.567	128.294	2.6626178
2020-09-02T20:20:00Z	Vegetated	1	Shallow	27.468	128.389	2.6719943
2020-09-02T20:30:00Z	Vegetated	1	Shallow	27.468	130.649	2.8950563
2020-09-02T20:40:00Z	Vegetated	1	Shallow	27.468	127.571	2.5912577
2020-09-02T20:50:00Z	Vegetated	1	Shallow	27.468	129.47	2.778689
2020-09-02T21:00:00Z	Vegetated	1	Shallow	27.468	130.436	2.8740332
2020-09-02T21:10:00Z	Vegetated	1	Shallow	27.468	131.157	2.9451959
2020-09-02T21:20:00Z	Vegetated	1	Shallow	27.37	129.401	2.7718787
2020-09-02T21:30:00Z	Vegetated	1	Shallow	27.37	128.01	2.634587
2020-09-02T21:40:00Z	Vegetated	1	Shallow	27.272	129.006	2.7328922
2020-09-02T21:50:00Z	Vegetated	1	Shallow	27.272	129.775	2.8087925
2020-09-02T22:00:00Z	Vegetated	1	Shallow	27.272	129.677	2.7991199
2020-09-02T22:10:00Z	Vegetated	1	Shallow	27.173	127.318	2.5662866
2020-09-02T22:20:00Z	Vegetated	1	Shallow	27.173	126.892	2.5242404
2020-09-02T22:30:00Z	Vegetated	1	Shallow	27.075	129.475	2.7791825
2020-09-02T22:40:00Z	Vegetated	1	Shallow	27.173	126.876	2.5226612
2020-09-02T22:50:00Z	Vegetated	1	Shallow	27.075	127.92	2.625704
2020-09-02T23:00:00Z	Vegetated	1	Shallow	27.075	125.648	2.4014576
2020-09-02T23:10:00Z	Vegetated	1	Shallow	26.977	125.629	2.3995823
2020-09-02T23:20:00Z	Vegetated	1	Shallow	26.977	124.764	2.3142068
2020-09-02T23:30:00Z	Vegetated	1	Shallow	26.977	124.16	2.254592
2020-09-02T23:40:00Z	Vegetated	1	Shallow	26.977	124.519	2.2900253
2020-09-02T23:50:00Z	Vegetated	1	Shallow	26.879	122.51	2.091737
2020-09-03T00:00:00Z	Vegetated	1	Shallow	26.879	124.125	2.2511375
2020-09-03T00:10:00Z	Vegetated	1	Shallow	26.879	122.575	2.0981525
2020-09-03T00:20:00Z	Vegetated	1	Shallow	26.879	121.679	2.0097173
2020-09-03T00:30:00Z	Vegetated	1	Shallow	26.879	122.021	2.0434727
2020-09-03T00:40:00Z	Vegetated	1	Shallow	26.879	121.598	2.0017226
2020-09-03T00:50:00Z	Vegetated	1	Shallow	26.879	121.044	1.9470428
2020-09-03T01:00:00Z	Vegetated	1	Shallow	26.879	120.377	1.8812099
2020-09-03T01:10:00Z	Vegetated	1	Shallow	26.781	118.488	1.6947656
2020-09-03T01:20:00Z	Vegetated	1	Shallow	26.781	118.715	1.7171705
2020-09-03T01:30:00Z	Vegetated	1	Shallow	26.781	118.049	1.6514363
2020-09-03T01:40:00Z	Vegetated	1	Shallow	26.781	117.123	1.5600401
2020-09-03T04:20:00Z	Vegetated	1	Shallow	26.585	116.566	1.5050642
2020-09-03T04:30:00Z	Vegetated	1	Shallow	26.585	117.151	1.5628037
2020-09-03T04:40:00Z	Vegetated	1	Shallow	26.585	117.086	1.5563882
2020-09-03T04:50:00Z	Vegetated	1	Shallow	26.585	117.118	1.5595466
2020-09-03T05:00:00Z	Vegetated	1	Shallow	26.585	118.857	1.7311859
2020-09-03T05:10:00Z	Vegetated	1	Shallow	26.585	118.483	1.6942721
2020-09-03T05:20:00Z	Vegetated	1	Shallow	26.585	119.588	1.8033356
2020-09-03T05:30:00Z	Vegetated	1	Shallow	26.585	119.67	1.811429
2020-09-03T05:40:00Z	Vegetated	1	Shallow	26.585	120.532	1.8965084
2020-09-03T05:50:00Z	Vegetated	1	Shallow	26.585	122.111	2.0523557
2020-09-03T06:00:00Z	Vegetated	1	Shallow	26.585	123.122	2.1521414
2020-09-03T06:10:00Z	Vegetated	1	Shallow	26.585	122.845	2.1248015
2020-09-03T06:20:00Z	Vegetated	1	Shallow	26.585	124.198	2.2583426
2020-09-03T06:30:00Z	Vegetated	1	Shallow	26.585	124.362	2.2745294
2020-09-03T06:40:00Z	Vegetated	1	Shallow	26.488	125.355	2.3725385
2020-09-03T06:50:00Z	Vegetated	1	Shallow	26.39	127.231	2.5576997
2020-09-03T07:00:00Z	Vegetated	1	Shallow	26.488	126.972	2.5321364
2020-09-03T07:10:00Z	Vegetated	1	Shallow	26.488	127.561	2.5902707
2020-09-03T07:20:00Z	Vegetated	1	Shallow	26.488	127.92	2.625704
2020-09-03T07:30:00Z	Vegetated	1	Shallow	26.39	128.67	2.699729
2020-09-03T07:40:00Z	Vegetated	1	Shallow	26.39	129.145	2.7466115
2020-09-03T07:50:00Z	Vegetated	1	Shallow	26.39	129.325	2.7643775
2020-09-03T08:00:00Z	Vegetated	1	Shallow	26.39	129.62	2.793494
2020-09-03T08:10:00Z	Vegetated	1	Shallow	26.488	130.016	2.8325792
2020-09-03T08:20:00Z	Vegetated	1	Shallow	26.488	130.736	2.9036432
2020-09-03T08:30:00Z	Vegetated	1	Shallow	26.488	130.933	2.9230871
2020-09-03T08:40:00Z	Vegetated	1	Shallow	26.488	131.179	2.9473673
2020-09-03T08:50:00Z	Vegetated	1	Shallow	26.488	131.245	2.9538815
2020-09-03T09:00:00Z	Vegetated	1	Shallow	26.585	131.51	2.980037
2020-09-03T09:10:00Z	Vegetated	1	Shallow	26.585	132.002	3.0285974
2020-09-03T09:20:00Z	Vegetated	1	Shallow	26.488	132.13	3.041231
2020-09-03T09:30:00Z	Vegetated	1	Shallow	26.585	131.887	3.0172469
2020-09-03T09:40:00Z	Vegetated	1	Shallow	26.683	132.07	3.035309
2020-09-03T09:50:00Z	Vegetated	1	Shallow	26.683	131.775	3.0061925
2020-09-03T10:00:00Z	Vegetated	1	Shallow	26.683	131.266	2.9559542
2020-09-03T10:10:00Z	Vegetated	1	Shallow	26.781	131.138	2.9433206
2020-09-03T10:20:00Z	Vegetated	1	Shallow	26.879	130.289	2.8595243
2020-09-03T10:30:00Z	Vegetated	1	Shallow	26.879	129.65	2.796455
2020-09-03T10:40:00Z	Vegetated	1	Shallow	26.879	129.322	2.7640814
2020-09-03T10:50:00Z	Vegetated	1	Shallow	26.879	128.962	2.7285494
2020-09-03T11:00:00Z	Vegetated	1	Shallow	26.879	128.307	2.6639009
2020-09-03T11:10:00Z	Vegetated	1	Shallow	26.879	127.588	2.5929356
2020-09-03T11:20:00Z	Vegetated	1	Shallow	26.879	126.95	2.529965
2020-09-03T11:30:00Z	Vegetated	1	Shallow	26.977	126.364	2.4721268
2020-09-03T11:40:00Z	Vegetated	1	Shallow	26.879	125.398	2.3767826
2020-09-03T11:50:00Z	Vegetated	1	Shallow	26.977	124.453	2.2835111
2020-09-03T12:00:00Z	Vegetated	1	Shallow	26.977	124.258	2.2642646
2020-09-03T12:10:00Z	Vegetated	1	Shallow	27.075	123.428	2.1823436
2020-09-03T12:20:00Z	Vegetated	1	Shallow	27.075	122.483	2.0890721
2020-09-03T12:30:00Z	Vegetated	1	Shallow	27.173	121.899	2.0314313
2020-09-03T12:40:00Z	Vegetated	1	Shallow	27.173	120.84	1.926908
2020-09-03T12:50:00Z	Vegetated	1	Shallow	27.272	120.012	1.8451844
2020-09-03T13:00:00Z	Vegetated	1	Shallow	27.272	119.329	1.7777723
2020-09-03T13:10:00Z	Vegetated	1	Shallow	27.272	118.581	1.7039447
2020-09-03T13:20:00Z	Vegetated	1	Shallow	27.37	117.869	1.6336703
2020-09-03T13:30:00Z	Vegetated	1	Shallow	27.37	116.91	1.539017
2020-09-03T17:10:00Z	Vegetated	1	Shallow	27.37	116.992	1.5471104
2020-09-03T17:20:00Z	Vegetated	1	Shallow	27.272	117.525	1.5997175
2020-09-03T17:30:00Z	Vegetated	1	Shallow	27.272	118.029	1.6494623
2020-09-03T17:40:00Z	Vegetated	1	Shallow	27.272	119.085	1.7536895
2020-09-03T17:50:00Z	Vegetated	1	Shallow	27.173	119.929	1.8369923
2020-09-03T18:00:00Z	Vegetated	1	Shallow	27.173	120.759	1.9189133
2020-09-09T11:40:00Z	Vegetated	1	Shallow	26.585	136.651	3.4874537
2020-09-09T11:40:00Z	Vegetated	1	Deep	26.488	151.341	4.9373567
2020-09-09T11:50:00Z	Vegetated	1	Shallow	26.488	136.319	3.4546853
2020-09-09T11:50:00Z	Vegetated	1	Deep	26.488	150.947	4.8984689
2020-09-09T12:00:00Z	Vegetated	1	Shallow	26.585	137.029	3.5247623
2020-09-09T12:00:00Z	Vegetated	1	Deep	26.585	151.557	4.9586759
2020-09-09T12:10:00Z	Vegetated	1	Shallow	26.585	136.881	3.5101547
2020-09-09T12:10:00Z	Vegetated	1	Deep	26.585	151.375	4.9407125
2020-09-09T12:20:00Z	Vegetated	1	Shallow	26.683	137.016	3.5234792
2020-09-09T12:20:00Z	Vegetated	1	Deep	26.585	151.739	4.9766393
2020-09-09T12:30:00Z	Vegetated	1	Shallow	26.683	136.917	3.5137079
2020-09-09T12:30:00Z	Vegetated	1	Deep	26.488	151.341	4.9373567
2020-09-09T12:40:00Z	Vegetated	1	Shallow	26.683	137.131	3.5348297
2020-09-09T12:40:00Z	Vegetated	1	Deep	26.488	151.554	4.9583798
2020-09-09T12:50:00Z	Vegetated	1	Shallow	26.683	137.032	3.5250584
2020-09-09T12:50:00Z	Vegetated	1	Deep	26.488	151.644	4.9672628
2020-09-09T13:00:00Z	Vegetated	1	Shallow	26.683	136.868	3.5088716
2020-09-09T13:00:00Z	Vegetated	1	Deep	26.488	151.554	4.9583798
2020-09-09T13:10:00Z	Vegetated	1	Shallow	26.683	136.785	3.5006795
2020-09-09T13:10:00Z	Vegetated	1	Deep	26.488	151.22	4.925414
2020-09-09T13:20:00Z	Vegetated	1	Shallow	26.683	136.341	3.4568567
2020-09-09T13:20:00Z	Vegetated	1	Deep	26.488	150.887	4.8925469
2020-09-09T13:30:00Z	Vegetated	1	Shallow	26.585	136.075	3.4306025
2020-09-09T13:30:00Z	Vegetated	1	Deep	26.488	150.523	4.8566201
2020-09-09T13:40:00Z	Vegetated	1	Shallow	26.585	136.322	3.4549814
2020-09-09T13:40:00Z	Vegetated	1	Deep	26.39	150.974	4.9011338
2020-09-09T13:50:00Z	Vegetated	1	Shallow	26.585	135.976	3.4208312
2020-09-09T13:50:00Z	Vegetated	1	Deep	26.39	150.761	4.8801107
2020-09-09T14:00:00Z	Vegetated	1	Shallow	26.585	135.779	3.4013873
2020-09-09T14:00:00Z	Vegetated	1	Deep	26.39	150.337	4.8382619
2020-09-09T14:10:00Z	Vegetated	1	Shallow	26.683	135.305	3.3546035
2020-09-09T14:10:00Z	Vegetated	1	Deep	26.488	149.947	4.7997689
2020-09-09T14:20:00Z	Vegetated	1	Shallow	26.683	134.697	3.2945939
2020-09-09T14:20:00Z	Vegetated	1	Deep	26.39	149.458	4.7515046
2020-09-09T14:30:00Z	Vegetated	1	Shallow	26.683	134.598	3.2848226
2020-09-09T14:30:00Z	Vegetated	1	Deep	26.488	149.068	4.7130116
2020-09-09T14:40:00Z	Vegetated	1	Shallow	26.585	134.415	3.2667605
2020-09-09T14:40:00Z	Vegetated	1	Deep	26.39	149.033	4.7095571
2020-09-09T14:50:00Z	Vegetated	1	Shallow	26.683	134.451	3.2703137
2020-09-09T14:50:00Z	Vegetated	1	Deep	26.39	148.973	4.7036351
2020-09-09T15:00:00Z	Vegetated	1	Shallow	26.683	133.826	3.2086262
2020-09-09T15:00:00Z	Vegetated	1	Deep	26.488	148.128	4.6202336
2020-09-09T15:10:00Z	Vegetated	1	Shallow	26.781	133.451	3.1716137
2020-09-09T15:10:00Z	Vegetated	1	Deep	26.488	148.006	4.6081922
2020-09-09T15:20:00Z	Vegetated	1	Shallow	26.683	133.432	3.1697384
2020-09-09T15:20:00Z	Vegetated	1	Deep	26.39	147.942	4.6018754
2020-09-09T15:30:00Z	Vegetated	1	Shallow	26.683	132.792	3.1065704
2020-09-09T15:30:00Z	Vegetated	1	Deep	26.39	147.578	4.5659486
2020-09-09T15:40:00Z	Vegetated	1	Shallow	26.683	132.513	3.0790331
2020-09-09T15:40:00Z	Vegetated	1	Deep	26.39	147.063	4.5151181
2020-09-09T15:50:00Z	Vegetated	1	Shallow	26.683	132.251	3.0531737
2020-09-09T15:50:00Z	Vegetated	1	Deep	26.39	146.729	4.4821523
2020-09-09T16:00:00Z	Vegetated	1	Shallow	26.683	132.136	3.0418232
2020-09-09T16:00:00Z	Vegetated	1	Deep	26.292	146.756	4.4848172
2020-09-09T16:10:00Z	Vegetated	1	Shallow	26.683	131.873	3.0158651
2020-09-09T16:10:00Z	Vegetated	1	Deep	26.292	146.452	4.4548124
2020-09-09T16:20:00Z	Vegetated	1	Shallow	26.683	131.627	2.9915849
2020-09-09T16:20:00Z	Vegetated	1	Deep	26.292	146.21	4.430927
2020-09-09T16:30:00Z	Vegetated	1	Shallow	26.585	131.395	2.9686865
2020-09-09T16:30:00Z	Vegetated	1	Deep	26.292	146.119	4.4219453
2020-09-09T16:40:00Z	Vegetated	1	Shallow	26.585	131.067	2.9363129
2020-09-09T16:40:00Z	Vegetated	1	Deep	26.292	145.634	4.3740758
2020-09-09T16:50:00Z	Vegetated	1	Shallow	26.683	130.906	2.9204222
2020-09-09T16:50:00Z	Vegetated	1	Deep	26.292	145.391	4.3500917
2020-09-09T17:00:00Z	Vegetated	1	Shallow	26.683	130.627	2.8928849
2020-09-09T17:00:00Z	Vegetated	1	Deep	26.292	145.27	4.338149
2020-09-09T17:10:00Z	Vegetated	1	Shallow	26.683	130.463	2.8766981
2020-09-09T17:10:00Z	Vegetated	1	Deep	26.292	145.058	4.3172246
2020-09-09T17:20:00Z	Vegetated	1	Shallow	26.585	130.182	2.8489634
2020-09-09T17:20:00Z	Vegetated	1	Deep	26.292	144.754	4.2872198
2020-09-09T17:30:00Z	Vegetated	1	Shallow	26.585	130.297	2.8603139
2020-09-09T17:30:00Z	Vegetated	1	Deep	26.292	144.694	4.2812978
2020-09-09T17:40:00Z	Vegetated	1	Shallow	26.488	130.327	2.8632749
2020-09-09T17:40:00Z	Vegetated	1	Deep	26.292	144.785	4.2902795
2020-09-09T17:50:00Z	Vegetated	1	Shallow	26.488	129.803	2.8115561
2020-09-09T17:50:00Z	Vegetated	1	Deep	26.292	144.512	4.2633344
2020-09-09T18:00:00Z	Vegetated	1	Shallow	26.488	129.966	2.8276442
2020-09-09T18:00:00Z	Vegetated	1	Deep	26.292	144.542	4.2662954
2020-09-09T18:10:00Z	Vegetated	1	Shallow	26.488	130.474	2.8777838
2020-09-09T18:10:00Z	Vegetated	1	Deep	26.292	144.815	4.2932405
2020-09-09T18:20:00Z	Vegetated	1	Shallow	26.488	130.573	2.8875551
2020-09-09T18:20:00Z	Vegetated	1	Deep	26.292	145.058	4.3172246
2020-09-09T18:30:00Z	Vegetated	1	Shallow	26.488	130.36	2.866532
2020-09-09T18:30:00Z	Vegetated	1	Deep	26.292	144.815	4.2932405
2020-09-09T18:40:00Z	Vegetated	1	Shallow	26.488	130.409	2.8713683
2020-09-09T18:40:00Z	Vegetated	1	Deep	26.39	144.94	4.305578
2020-09-09T18:50:00Z	Vegetated	1	Shallow	26.488	130.556	2.8858772
2020-09-09T18:50:00Z	Vegetated	1	Deep	26.39	145.213	4.3325231
2020-09-09T19:00:00Z	Vegetated	1	Shallow	26.488	130.753	2.9053211
2020-09-09T19:00:00Z	Vegetated	1	Deep	26.39	145.274	4.3385438
2020-09-09T19:10:00Z	Vegetated	1	Shallow	26.488	130.884	2.9182508
2020-09-09T19:10:00Z	Vegetated	1	Deep	26.39	145.516	4.3624292
2020-09-09T19:20:00Z	Vegetated	1	Shallow	26.488	131.277	2.9570399
2020-09-09T19:20:00Z	Vegetated	1	Deep	26.39	145.759	4.3864133
2020-09-09T19:30:00Z	Vegetated	1	Shallow	26.488	131.458	2.9749046
2020-09-09T19:30:00Z	Vegetated	1	Deep	26.39	145.941	4.4043767
2020-09-09T19:40:00Z	Vegetated	1	Shallow	26.488	131.835	3.0121145
2020-09-09T19:40:00Z	Vegetated	1	Deep	26.39	146.365	4.4462255
2020-09-09T19:50:00Z	Vegetated	1	Shallow	26.488	132.032	3.0315584
2020-09-09T19:50:00Z	Vegetated	1	Deep	26.39	146.668	4.4761316
2020-09-09T20:00:00Z	Vegetated	1	Shallow	26.488	132.458	3.0736046
2020-09-09T20:00:00Z	Vegetated	1	Deep	26.39	147.002	4.5090974
2020-09-09T20:10:00Z	Vegetated	1	Shallow	26.488	132.672	3.0947264
2020-09-09T20:10:00Z	Vegetated	1	Deep	26.39	147.245	4.5330815
2020-09-09T20:20:00Z	Vegetated	1	Shallow	26.488	132.885	3.1157495
2020-09-09T20:20:00Z	Vegetated	1	Deep	26.39	147.548	4.5629876
2020-09-09T20:30:00Z	Vegetated	1	Shallow	26.488	133.312	3.1578944
2020-09-09T20:30:00Z	Vegetated	1	Deep	26.292	147.938	4.6014806
2020-09-09T20:40:00Z	Vegetated	1	Shallow	26.488	133.788	3.2048756
2020-09-09T20:40:00Z	Vegetated	1	Deep	26.292	148.332	4.6403684
2020-09-09T20:50:00Z	Vegetated	1	Shallow	26.488	134.116	3.2372492
2020-09-09T20:50:00Z	Vegetated	1	Deep	26.097	148.719	4.6785653
2020-09-09T21:00:00Z	Vegetated	1	Shallow	26.292	134.374	3.2627138
2020-09-09T21:00:00Z	Vegetated	1	Deep	26	148.836	4.6901132
2020-09-09T21:10:00Z	Vegetated	1	Shallow	26.292	134.242	3.2496854
2020-09-09T21:10:00Z	Vegetated	1	Deep	26	148.867	4.6931729
2020-09-09T21:20:00Z	Vegetated	1	Shallow	26.292	134.784	3.3031808
2020-09-09T21:20:00Z	Vegetated	1	Deep	26.097	149.295	4.7354165
2020-09-09T21:30:00Z	Vegetated	1	Shallow	26.292	135.146	3.3389102
2020-09-09T21:30:00Z	Vegetated	1	Deep	26.097	149.598	4.7653226
2020-09-09T21:40:00Z	Vegetated	1	Shallow	26.292	135.672	3.3908264
2020-09-09T21:40:00Z	Vegetated	1	Deep	26.097	150.265	4.8311555
2020-09-09T21:50:00Z	Vegetated	1	Shallow	26.292	135.919	3.4152053
2020-09-09T21:50:00Z	Vegetated	1	Deep	26.097	150.477	4.8520799
2020-09-09T22:00:00Z	Vegetated	1	Shallow	26.39	136.185	3.4414595
2020-09-09T22:00:00Z	Vegetated	1	Deep	26.097	150.811	4.8850457
2020-09-09T22:10:00Z	Vegetated	1	Shallow	26.39	136.481	3.4706747
2020-09-09T22:10:00Z	Vegetated	1	Deep	26.097	151.053	4.9089311
2020-09-09T22:20:00Z	Vegetated	1	Shallow	26.39	136.612	3.4836044
2020-09-09T22:20:00Z	Vegetated	1	Deep	26.097	151.083	4.9118921
2020-09-09T22:30:00Z	Vegetated	1	Shallow	26.39	136.695	3.4917965
2020-09-09T22:30:00Z	Vegetated	1	Deep	26.097	151.174	4.9208738
2020-09-09T22:40:00Z	Vegetated	1	Shallow	26.39	137.172	3.5388764
2020-09-09T22:40:00Z	Vegetated	1	Deep	26.097	151.508	4.9538396
2020-09-09T22:50:00Z	Vegetated	1	Shallow	26.292	137.169	3.5385803
2020-09-09T22:50:00Z	Vegetated	1	Deep	26.097	151.69	4.971803
2020-09-09T23:00:00Z	Vegetated	1	Shallow	26.292	137.498	3.5710526
2020-09-09T23:00:00Z	Vegetated	1	Deep	26.097	152.053	5.0076311
2020-09-09T23:10:00Z	Vegetated	1	Shallow	26.292	137.498	3.5710526
2020-09-09T23:10:00Z	Vegetated	1	Deep	26.097	152.114	5.0136518
2020-09-09T23:20:00Z	Vegetated	1	Shallow	26.292	137.729	3.5938523
2020-09-09T23:20:00Z	Vegetated	1	Deep	26.195	152.239	5.0259893
2020-09-09T23:30:00Z	Vegetated	1	Shallow	26.292	137.548	3.5759876
2020-09-09T23:30:00Z	Vegetated	1	Deep	26.195	152.118	5.0140466
2020-09-09T23:40:00Z	Vegetated	1	Shallow	26.292	137.498	3.5710526
2020-09-09T23:40:00Z	Vegetated	1	Deep	26.195	151.966	4.9990442
2020-09-09T23:50:00Z	Vegetated	1	Shallow	26.292	137.498	3.5710526
2020-09-09T23:50:00Z	Vegetated	1	Deep	26.195	151.906	4.9931222
2020-09-10T00:00:00Z	Vegetated	1	Shallow	26.292	137.613	3.5824031
2020-09-10T00:00:00Z	Vegetated	1	Deep	26.195	152.179	5.0200673
2020-09-10T00:10:00Z	Vegetated	1	Shallow	26.292	137.482	3.5694734
2020-09-10T00:10:00Z	Vegetated	1	Deep	26.195	152.027	5.0050649
2020-09-10T00:20:00Z	Vegetated	1	Shallow	26.292	137.284	3.5499308
2020-09-10T00:20:00Z	Vegetated	1	Deep	26.195	151.845	4.9871015
2020-09-10T00:30:00Z	Vegetated	1	Shallow	26.292	136.906	3.5126222
2020-09-10T00:30:00Z	Vegetated	1	Deep	26.195	151.512	4.9542344
2020-09-10T00:40:00Z	Vegetated	1	Shallow	26.292	137.054	3.5272298
2020-09-10T00:40:00Z	Vegetated	1	Deep	26.195	151.633	4.9661771
2020-09-10T00:50:00Z	Vegetated	1	Shallow	26.292	137.103	3.5320661
2020-09-10T00:50:00Z	Vegetated	1	Deep	26.195	151.845	4.9871015
2020-09-10T01:00:00Z	Vegetated	1	Shallow	26.292	136.675	3.4898225
2020-09-10T01:00:00Z	Vegetated	1	Deep	26.195	151.33	4.936271
2020-09-10T01:10:00Z	Vegetated	1	Shallow	26.292	136.363	3.4590281
2020-09-10T01:10:00Z	Vegetated	1	Deep	26.195	150.996	4.9033052
2020-09-10T01:20:00Z	Vegetated	1	Shallow	26.292	136.297	3.4525139
2020-09-10T01:20:00Z	Vegetated	1	Deep	26.195	150.875	4.8913625
2020-09-10T01:30:00Z	Vegetated	1	Shallow	26.292	136.428	3.4654436
2020-09-10T01:30:00Z	Vegetated	1	Deep	26.195	150.905	4.8943235
2020-09-10T01:40:00Z	Vegetated	1	Shallow	26.292	135.968	3.4200416
2020-09-10T01:40:00Z	Vegetated	1	Deep	26.195	150.451	4.8495137
2020-09-10T01:50:00Z	Vegetated	1	Shallow	26.292	135.853	3.4086911
2020-09-10T01:50:00Z	Vegetated	1	Deep	26.195	150.39	4.843493
2020-09-10T02:00:00Z	Vegetated	1	Shallow	26.292	135.343	3.3583541
2020-09-10T02:00:00Z	Vegetated	1	Deep	26.195	150.057	4.8106259
2020-09-10T02:10:00Z	Vegetated	1	Shallow	26.292	135.376	3.3616112
2020-09-10T02:10:00Z	Vegetated	1	Deep	26.195	149.996	4.8046052
2020-09-10T02:20:00Z	Vegetated	1	Shallow	26.292	134.784	3.3031808
2020-09-10T02:20:00Z	Vegetated	1	Deep	26.195	149.42	4.747754
2020-09-10T02:30:00Z	Vegetated	1	Shallow	26.292	134.291	3.2545217
2020-09-10T02:30:00Z	Vegetated	1	Deep	26.195	148.874	4.6938638
2020-09-10T02:40:00Z	Vegetated	1	Shallow	26.292	134.176	3.2431712
2020-09-10T02:40:00Z	Vegetated	1	Deep	26.195	148.814	4.6879418
2020-09-10T02:50:00Z	Vegetated	1	Shallow	26.292	133.766	3.2027042
2020-09-10T02:50:00Z	Vegetated	1	Deep	26.195	148.419	4.6489553
2020-09-10T03:00:00Z	Vegetated	1	Shallow	26.292	133.372	3.1638164
2020-09-10T03:00:00Z	Vegetated	1	Deep	26.195	147.995	4.6071065
2020-09-10T03:10:00Z	Vegetated	1	Shallow	26.292	133.044	3.1314428
2020-09-10T03:10:00Z	Vegetated	1	Deep	26.195	147.631	4.5711797
2020-09-10T03:20:00Z	Vegetated	1	Shallow	26.292	132.584	3.0860408
2020-09-10T03:20:00Z	Vegetated	1	Deep	26.195	147.207	4.5293309
2020-09-10T03:30:00Z	Vegetated	1	Shallow	26.292	132.436	3.0714332
2020-09-10T03:30:00Z	Vegetated	1	Deep	26.195	146.934	4.5023858
2020-09-10T03:40:00Z	Vegetated	1	Shallow	26.195	131.991	3.0275117
2020-09-10T03:40:00Z	Vegetated	1	Deep	26.195	146.57	4.466459
2020-09-10T03:50:00Z	Vegetated	1	Shallow	26.195	131.614	2.9903018
2020-09-10T03:50:00Z	Vegetated	1	Deep	26.195	146.085	4.4185895
2020-09-10T04:00:00Z	Vegetated	1	Shallow	26.195	131.007	2.9303909
2020-09-10T04:00:00Z	Vegetated	1	Deep	26.195	145.569	4.3676603
2020-09-10T04:10:00Z	Vegetated	1	Shallow	26.195	130.761	2.9061107
2020-09-10T04:10:00Z	Vegetated	1	Deep	26.195	145.357	4.3467359
2020-09-10T04:20:00Z	Vegetated	1	Shallow	26.195	130.679	2.8980173
2020-09-10T04:20:00Z	Vegetated	1	Deep	26.097	145.232	4.3343984
2020-09-10T04:30:00Z	Vegetated	1	Shallow	26.195	129.827	2.8139249
2020-09-10T04:30:00Z	Vegetated	1	Deep	26.097	144.353	4.2476411
2020-09-10T04:40:00Z	Vegetated	1	Shallow	26.195	129.664	2.7978368
2020-09-10T04:40:00Z	Vegetated	1	Deep	26.097	144.292	4.2416204
2020-09-10T04:50:00Z	Vegetated	1	Shallow	26.195	129.369	2.7687203
2020-09-10T04:50:00Z	Vegetated	1	Deep	26.097	143.837	4.1967119
2020-09-10T05:00:00Z	Vegetated	1	Shallow	26.195	129.14	2.746118
2020-09-10T05:00:00Z	Vegetated	1	Deep	26.097	143.746	4.1877302
2020-09-10T05:10:00Z	Vegetated	1	Shallow	26.195	128.763	2.7089081
2020-09-10T05:10:00Z	Vegetated	1	Deep	26.097	143.413	4.1548631
2020-09-10T05:20:00Z	Vegetated	1	Shallow	26.195	128.6	2.69282
2020-09-10T05:20:00Z	Vegetated	1	Deep	26.097	143.079	4.1218973
2020-09-10T05:30:00Z	Vegetated	1	Shallow	26.195	128.665	2.6992355
2020-09-10T05:30:00Z	Vegetated	1	Deep	26.097	143.261	4.1398607
2020-09-10T05:40:00Z	Vegetated	1	Shallow	26.195	128.305	2.6637035
2020-09-10T05:40:00Z	Vegetated	1	Deep	26.097	142.836	4.0979132
2020-09-10T05:50:00Z	Vegetated	1	Shallow	26.195	127.749	2.6088263
2020-09-10T05:50:00Z	Vegetated	1	Deep	26.097	142.472	4.0619864
2020-09-10T06:00:00Z	Vegetated	1	Shallow	26.195	127.602	2.5943174
2020-09-10T06:00:00Z	Vegetated	1	Deep	26.097	142.169	4.0320803
2020-09-10T06:10:00Z	Vegetated	1	Shallow	26.195	127.618	2.5958966
2020-09-10T06:10:00Z	Vegetated	1	Deep	26.097	142.26	4.041062
2020-09-10T06:20:00Z	Vegetated	1	Shallow	26.195	127.7	2.60399
2020-09-10T06:20:00Z	Vegetated	1	Deep	26.097	142.2	4.03514
2020-09-10T06:30:00Z	Vegetated	1	Shallow	26.195	127.569	2.5910603
2020-09-10T06:30:00Z	Vegetated	1	Deep	26.097	142.139	4.0291193
2020-09-10T06:40:00Z	Vegetated	1	Shallow	26.195	127.226	2.5572062
2020-09-10T06:40:00Z	Vegetated	1	Deep	26.097	142.048	4.0201376
2020-09-10T06:50:00Z	Vegetated	1	Shallow	26.195	127.34	2.568458
2020-09-10T06:50:00Z	Vegetated	1	Deep	26.097	141.927	4.0081949
2020-09-10T07:00:00Z	Vegetated	1	Shallow	26.195	127.34	2.568458
2020-09-10T07:00:00Z	Vegetated	1	Deep	26.097	141.866	4.0021742
2020-09-10T07:10:00Z	Vegetated	1	Shallow	26.292	127.196	2.5542452
2020-09-10T07:10:00Z	Vegetated	1	Deep	26.097	141.775	3.9931925
2020-09-10T07:20:00Z	Vegetated	1	Shallow	26.292	127.163	2.5509881
2020-09-10T07:20:00Z	Vegetated	1	Deep	26.097	141.714	3.9871718
2020-09-10T07:30:00Z	Vegetated	1	Shallow	26.292	127.555	2.5896785
2020-09-10T07:30:00Z	Vegetated	1	Deep	26.097	142.078	4.0230986
2020-09-10T07:40:00Z	Vegetated	1	Shallow	26.292	127.686	2.6026082
2020-09-10T07:40:00Z	Vegetated	1	Deep	26.097	142.2	4.03514
2020-09-10T07:50:00Z	Vegetated	1	Shallow	26.292	127.735	2.6074445
2020-09-10T07:50:00Z	Vegetated	1	Deep	26.097	142.351	4.0500437
2020-09-10T08:00:00Z	Vegetated	1	Shallow	26.292	127.784	2.6122808
2020-09-10T08:00:00Z	Vegetated	1	Deep	26.097	142.321	4.0470827
2020-09-10T08:10:00Z	Vegetated	1	Shallow	26.292	128.095	2.6429765
2020-09-10T08:10:00Z	Vegetated	1	Deep	26.097	142.745	4.0889315
2020-09-10T08:20:00Z	Vegetated	1	Shallow	26.292	128.308	2.6639996
2020-09-10T08:20:00Z	Vegetated	1	Deep	26.097	142.958	4.1099546
2020-09-10T08:30:00Z	Vegetated	1	Shallow	26.292	128.602	2.6930174
2020-09-10T08:30:00Z	Vegetated	1	Deep	26.097	143.322	4.1458814
2020-09-10T08:40:00Z	Vegetated	1	Shallow	26.292	128.88	2.720456
2020-09-10T08:40:00Z	Vegetated	1	Deep	26.097	143.504	4.1638448
2020-09-10T08:50:00Z	Vegetated	1	Shallow	26.292	129.372	2.7690164
2020-09-10T08:50:00Z	Vegetated	1	Deep	26.097	143.807	4.1937509
2020-09-10T09:00:00Z	Vegetated	1	Shallow	26.292	129.437	2.7754319
2020-09-10T09:00:00Z	Vegetated	1	Deep	26.195	143.992	4.2120104
2020-09-10T09:10:00Z	Vegetated	1	Shallow	26.292	129.912	2.8223144
2020-09-10T09:10:00Z	Vegetated	1	Deep	26.097	144.413	4.2535631
2020-09-10T09:20:00Z	Vegetated	1	Shallow	26.292	130.174	2.8481738
2020-09-10T09:20:00Z	Vegetated	1	Deep	26.195	144.872	4.2988664
2020-09-10T09:30:00Z	Vegetated	1	Shallow	26.292	130.485	2.8788695
2020-09-10T09:30:00Z	Vegetated	1	Deep	26.195	145.114	4.3227518
2020-09-10T09:40:00Z	Vegetated	1	Shallow	26.292	130.879	2.9177573
2020-09-10T09:40:00Z	Vegetated	1	Deep	26.195	145.357	4.3467359
2020-09-10T09:50:00Z	Vegetated	1	Shallow	26.292	131.321	2.9613827
2020-09-10T09:50:00Z	Vegetated	1	Deep	26.097	145.808	4.3912496
2020-09-10T10:00:00Z	Vegetated	1	Shallow	26.292	131.501	2.9791487
2020-09-10T10:00:00Z	Vegetated	1	Deep	26	146.138	4.4238206
2020-09-10T10:10:00Z	Vegetated	1	Shallow	26.292	131.698	2.9985926
2020-09-10T10:10:00Z	Vegetated	1	Deep	25.902	146.286	4.4384282
2020-09-10T10:20:00Z	Vegetated	1	Shallow	26.292	132.239	3.0519893
2020-09-10T10:20:00Z	Vegetated	1	Deep	25.708	146.703	4.4795861
2020-09-10T10:30:00Z	Vegetated	1	Shallow	26.292	132.453	3.0731111
2020-09-10T10:30:00Z	Vegetated	1	Deep	25.708	147.097	4.5184739
2020-09-10T10:40:00Z	Vegetated	1	Shallow	26.292	132.502	3.0779474
2020-09-10T10:40:00Z	Vegetated	1	Deep	25.708	147.067	4.5155129
2020-09-10T10:50:00Z	Vegetated	1	Shallow	26.292	133.191	3.1459517
2020-09-10T10:50:00Z	Vegetated	1	Deep	25.708	147.794	4.5872678
2020-09-10T11:00:00Z	Vegetated	1	Shallow	26.292	133.52	3.178424
2020-09-10T11:00:00Z	Vegetated	1	Deep	25.805	148.131	4.6205297
2020-09-10T11:10:00Z	Vegetated	1	Shallow	26.292	133.749	3.2010263
2020-09-10T11:10:00Z	Vegetated	1	Deep	25.805	148.313	4.6384931
2020-09-10T11:20:00Z	Vegetated	1	Shallow	26.39	134.015	3.2272805
2020-09-10T11:20:00Z	Vegetated	1	Deep	25.805	148.404	4.6474748
2020-09-10T11:30:00Z	Vegetated	1	Shallow	26.39	134.344	3.2597528
2020-09-10T11:30:00Z	Vegetated	1	Deep	25.805	148.798	4.6863626
2020-09-10T11:40:00Z	Vegetated	1	Shallow	26.39	134.344	3.2597528
2020-09-10T11:40:00Z	Vegetated	1	Deep	25.805	148.889	4.6953443
2020-09-10T11:50:00Z	Vegetated	1	Shallow	26.39	134.606	3.2856122
2020-09-10T11:50:00Z	Vegetated	1	Deep	25.805	149.132	4.7193284
2020-09-10T12:00:00Z	Vegetated	1	Shallow	26.292	134.899	3.3145313
2020-09-10T12:00:00Z	Vegetated	1	Deep	25.805	149.465	4.7521955
2020-09-10T12:10:00Z	Vegetated	1	Shallow	26.195	134.962	3.3207494
2020-09-10T12:10:00Z	Vegetated	1	Deep	25.805	149.617	4.7671979
2020-09-10T12:20:00Z	Vegetated	1	Shallow	26.097	135.222	3.3464114
2020-09-10T12:20:00Z	Vegetated	1	Deep	25.708	149.583	4.7638421
2020-09-10T12:30:00Z	Vegetated	1	Shallow	26.097	135.206	3.3448322
2020-09-10T12:30:00Z	Vegetated	1	Deep	25.708	149.856	4.7907872
2020-09-10T12:40:00Z	Vegetated	1	Shallow	26.292	135.376	3.3616112
2020-09-10T12:40:00Z	Vegetated	1	Deep	25.708	150.037	4.8086519
2020-09-10T12:50:00Z	Vegetated	1	Shallow	26.39	135.461	3.3700007
2020-09-10T12:50:00Z	Vegetated	1	Deep	25.708	150.007	4.8056909
2020-09-10T13:00:00Z	Vegetated	1	Shallow	26.39	135.56	3.379772
2020-09-10T13:00:00Z	Vegetated	1	Deep	25.805	150.163	4.8210881
2020-09-10T13:10:00Z	Vegetated	1	Shallow	26.39	135.412	3.3651644
2020-09-10T13:10:00Z	Vegetated	1	Deep	25.902	150.106	4.8154622
2020-09-10T13:20:00Z	Vegetated	1	Shallow	26.488	135.53	3.376811
2020-09-10T13:20:00Z	Vegetated	1	Deep	26.097	150.022	4.8071714
2020-09-10T13:30:00Z	Vegetated	1	Shallow	26.488	135.513	3.3751331
2020-09-10T13:30:00Z	Vegetated	1	Deep	26.097	149.931	4.7981897
2020-09-10T13:40:00Z	Vegetated	1	Shallow	26.488	135.612	3.3849044
2020-09-10T13:40:00Z	Vegetated	1	Deep	26.195	150.087	4.8135869
2020-09-10T13:50:00Z	Vegetated	1	Shallow	26.488	135.497	3.3735539
2020-09-10T13:50:00Z	Vegetated	1	Deep	26	149.988	4.8038156
2020-09-10T14:00:00Z	Vegetated	1	Shallow	26.488	135.299	3.3540113
2020-09-10T14:00:00Z	Vegetated	1	Deep	26.195	149.814	4.7866418
2020-09-10T14:10:00Z	Vegetated	1	Shallow	26.585	135.269	3.3510503
2020-09-10T14:10:00Z	Vegetated	1	Deep	26.195	149.693	4.7746991
2020-09-10T14:20:00Z	Vegetated	1	Shallow	26.585	135.302	3.3543074
2020-09-10T14:20:00Z	Vegetated	1	Deep	26.292	149.727	4.7780549
2020-09-10T14:30:00Z	Vegetated	1	Shallow	26.585	135.121	3.3364427
2020-09-10T14:30:00Z	Vegetated	1	Deep	26.292	149.606	4.7661122
2020-09-10T14:40:00Z	Vegetated	1	Shallow	26.585	135.023	3.3267701
2020-09-10T14:40:00Z	Vegetated	1	Deep	26.292	149.484	4.7540708
2020-09-10T14:50:00Z	Vegetated	1	Shallow	26.585	134.941	3.3186767
2020-09-10T14:50:00Z	Vegetated	1	Deep	26.39	149.579	4.7634473
2020-09-10T15:00:00Z	Vegetated	1	Shallow	26.683	135.075	3.3319025
2020-09-10T15:00:00Z	Vegetated	1	Deep	26.39	149.579	4.7634473
2020-09-10T15:10:00Z	Vegetated	1	Shallow	26.683	134.845	3.3092015
2020-09-10T15:10:00Z	Vegetated	1	Deep	26.488	149.431	4.7488397
2020-09-10T15:20:00Z	Vegetated	1	Shallow	26.683	134.598	3.2848226
2020-09-10T15:20:00Z	Vegetated	1	Deep	26.39	149.124	4.7185388
2020-09-10T15:30:00Z	Vegetated	1	Shallow	26.683	134.566	3.2816642
2020-09-10T15:30:00Z	Vegetated	1	Deep	26.39	149.033	4.7095571
2020-09-10T15:40:00Z	Vegetated	1	Shallow	26.683	134.467	3.2718929
2020-09-10T15:40:00Z	Vegetated	1	Deep	26.39	149.064	4.7126168
2020-09-10T15:50:00Z	Vegetated	1	Shallow	26.683	134.155	3.2410985
2020-09-10T15:50:00Z	Vegetated	1	Deep	26.39	148.7	4.67669
2020-09-10T16:00:00Z	Vegetated	1	Shallow	26.683	133.991	3.2249117
2020-09-10T16:00:00Z	Vegetated	1	Deep	26.488	148.491	4.6560617
2020-09-10T16:10:00Z	Vegetated	1	Shallow	26.683	133.843	3.2103041
2020-09-10T16:10:00Z	Vegetated	1	Deep	26.39	148.427	4.6497449
2020-09-10T16:20:00Z	Vegetated	1	Shallow	26.683	133.761	3.2022107
2020-09-10T16:20:00Z	Vegetated	1	Deep	26.488	148.582	4.6650434
2020-09-10T16:30:00Z	Vegetated	1	Shallow	26.683	133.777	3.2037899
2020-09-10T16:30:00Z	Vegetated	1	Deep	26.488	148.491	4.6560617
2020-09-10T16:40:00Z	Vegetated	1	Shallow	26.683	133.613	3.1876031
2020-09-10T16:40:00Z	Vegetated	1	Deep	26.39	148.094	4.6168778
2020-09-10T16:50:00Z	Vegetated	1	Shallow	26.683	133.071	3.1341077
2020-09-10T16:50:00Z	Vegetated	1	Deep	26.488	147.612	4.5693044
2020-09-10T17:00:00Z	Vegetated	1	Shallow	26.683	133.252	3.1519724
2020-09-10T17:00:00Z	Vegetated	1	Deep	26.488	147.824	4.5902288
2020-09-10T17:10:00Z	Vegetated	1	Shallow	26.683	132.973	3.1244351
2020-09-10T17:10:00Z	Vegetated	1	Deep	26.488	147.552	4.5633824
2020-09-10T17:20:00Z	Vegetated	1	Shallow	26.781	132.795	3.1068665
2020-09-10T17:20:00Z	Vegetated	1	Deep	26.585	147.313	4.5397931
2020-09-10T17:30:00Z	Vegetated	1	Shallow	26.781	132.844	3.1117028
2020-09-10T17:30:00Z	Vegetated	1	Deep	26.585	147.313	4.5397931
2020-09-10T17:40:00Z	Vegetated	1	Shallow	26.683	132.644	3.0919628
2020-09-10T17:40:00Z	Vegetated	1	Deep	26.585	147.252	4.5337724
2020-09-10T17:50:00Z	Vegetated	1	Shallow	26.683	132.447	3.0725189
2020-09-10T17:50:00Z	Vegetated	1	Deep	26.585	146.979	4.5068273
2020-09-10T18:00:00Z	Vegetated	1	Shallow	26.683	132.152	3.0434024
2020-09-10T18:00:00Z	Vegetated	1	Deep	26.585	146.555	4.4649785
2020-09-10T18:10:00Z	Vegetated	1	Shallow	26.683	131.808	3.0094496
2020-09-10T18:10:00Z	Vegetated	1	Deep	26.585	146.403	4.4499761
2020-09-10T18:20:00Z	Vegetated	1	Shallow	26.683	131.939	3.0223793
2020-09-10T18:20:00Z	Vegetated	1	Deep	26.488	146.49	4.458563
2020-09-10T18:30:00Z	Vegetated	1	Shallow	26.683	132.234	3.0514958
2020-09-10T18:30:00Z	Vegetated	1	Deep	26.488	146.763	4.4855081
2020-09-10T18:40:00Z	Vegetated	1	Shallow	26.683	132.103	3.0385661
2020-09-10T18:40:00Z	Vegetated	1	Deep	26.488	146.733	4.4825471
2020-09-10T18:50:00Z	Vegetated	1	Shallow	26.683	131.972	3.0256364
2020-09-10T18:50:00Z	Vegetated	1	Deep	26.488	146.551	4.4645837
2020-09-10T19:00:00Z	Vegetated	1	Shallow	26.683	132.103	3.0385661
2020-09-10T19:00:00Z	Vegetated	1	Deep	26.39	146.608	4.4702096
2020-09-10T19:10:00Z	Vegetated	1	Shallow	26.683	132.251	3.0531737
2020-09-10T19:10:00Z	Vegetated	1	Deep	26.39	146.759	4.4851133
2020-09-10T19:20:00Z	Vegetated	1	Shallow	26.683	132.086	3.0368882
2020-09-10T19:20:00Z	Vegetated	1	Deep	26.39	146.699	4.4791913
2020-09-10T19:30:00Z	Vegetated	1	Shallow	26.683	132.037	3.0320519
2020-09-10T19:30:00Z	Vegetated	1	Deep	26.39	146.638	4.4731706
2020-09-10T19:40:00Z	Vegetated	1	Shallow	26.585	132.33	3.060971
2020-09-10T19:40:00Z	Vegetated	1	Deep	26.292	146.847	4.4937989
2020-09-10T19:50:00Z	Vegetated	1	Shallow	26.585	132.789	3.1062743
2020-09-10T19:50:00Z	Vegetated	1	Deep	26.097	147.324	4.5408788
2020-09-10T20:00:00Z	Vegetated	1	Shallow	26.585	132.658	3.0933446
2020-09-10T20:00:00Z	Vegetated	1	Deep	26.097	147.203	4.5289361
2020-09-10T20:10:00Z	Vegetated	1	Shallow	26.585	132.658	3.0933446
2020-09-10T20:10:00Z	Vegetated	1	Deep	26	147.29	4.537523
2020-09-10T20:20:00Z	Vegetated	1	Shallow	26.585	133.117	3.1386479
2020-09-10T20:20:00Z	Vegetated	1	Deep	25.902	147.529	4.5611123
2020-09-10T20:30:00Z	Vegetated	1	Shallow	26.585	133.462	3.1726994
2020-09-10T20:30:00Z	Vegetated	1	Deep	25.902	147.923	4.6000001
2020-09-10T20:40:00Z	Vegetated	1	Shallow	26.585	133.347	3.1613489
2020-09-10T20:40:00Z	Vegetated	1	Deep	26.097	147.718	4.5797666
2020-09-10T20:50:00Z	Vegetated	1	Shallow	26.488	133.492	3.1756604
2020-09-10T20:50:00Z	Vegetated	1	Deep	26.195	147.995	4.6071065
2020-09-10T21:00:00Z	Vegetated	1	Shallow	26.585	133.725	3.1986575
2020-09-10T21:00:00Z	Vegetated	1	Deep	26	148.382	4.6453034
2020-09-10T21:10:00Z	Vegetated	1	Shallow	26.488	133.936	3.2194832
2020-09-10T21:10:00Z	Vegetated	1	Deep	26.195	148.541	4.6609967
2020-09-10T21:20:00Z	Vegetated	1	Shallow	26.488	134.396	3.2648852
2020-09-10T21:20:00Z	Vegetated	1	Deep	26.292	148.787	4.6852769
2020-09-10T21:30:00Z	Vegetated	1	Shallow	26.488	133.985	3.2243195
2020-09-10T21:30:00Z	Vegetated	1	Deep	26.292	148.605	4.6673135
2020-09-10T21:40:00Z	Vegetated	1	Shallow	26.488	134.511	3.2762357
2020-09-10T21:40:00Z	Vegetated	1	Deep	26.292	149.06	4.712222
2020-09-10T21:50:00Z	Vegetated	1	Shallow	26.488	134.79	3.303773
2020-09-10T21:50:00Z	Vegetated	1	Deep	26.292	149.242	4.7301854
2020-09-10T22:00:00Z	Vegetated	1	Shallow	26.488	134.708	3.2956796
2020-09-10T22:00:00Z	Vegetated	1	Deep	26.292	149.333	4.7391671
2020-09-10T22:10:00Z	Vegetated	1	Shallow	26.488	134.609	3.2859083
2020-09-10T22:10:00Z	Vegetated	1	Deep	26.292	149.151	4.7212037
2020-09-10T22:20:00Z	Vegetated	1	Shallow	26.488	134.675	3.2924225
2020-09-10T22:20:00Z	Vegetated	1	Deep	26.292	149.333	4.7391671
2020-09-10T22:30:00Z	Vegetated	1	Shallow	26.488	135.234	3.3475958
2020-09-10T22:30:00Z	Vegetated	1	Deep	26.292	149.575	4.7630525
2020-09-10T22:40:00Z	Vegetated	1	Shallow	26.488	135.398	3.3637826
2020-09-10T22:40:00Z	Vegetated	1	Deep	26.292	149.878	4.7929586
2020-09-10T22:50:00Z	Vegetated	1	Shallow	26.488	135.447	3.3686189
2020-09-10T22:50:00Z	Vegetated	1	Deep	26.292	150.06	4.810922
2020-09-10T23:00:00Z	Vegetated	1	Shallow	26.488	135.447	3.3686189
2020-09-10T23:00:00Z	Vegetated	1	Deep	26.292	150.091	4.8139817
2020-09-10T23:10:00Z	Vegetated	1	Shallow	26.488	135.497	3.3735539
2020-09-10T23:10:00Z	Vegetated	1	Deep	26.292	150.121	4.8169427
2020-09-10T23:20:00Z	Vegetated	1	Shallow	26.488	136.056	3.4287272
2020-09-10T23:20:00Z	Vegetated	1	Deep	26.292	150.545	4.8587915
2020-09-10T23:30:00Z	Vegetated	1	Shallow	26.488	136.089	3.4319843
2020-09-10T23:30:00Z	Vegetated	1	Deep	26.292	150.667	4.8708329
2020-09-10T23:40:00Z	Vegetated	1	Shallow	26.488	136.286	3.4514282
2020-09-10T23:40:00Z	Vegetated	1	Deep	26.292	150.97	4.900739
2020-09-10T23:50:00Z	Vegetated	1	Shallow	26.488	136.303	3.4531061
2020-09-10T23:50:00Z	Vegetated	1	Deep	26	150.837	4.8876119
2020-09-11T00:00:00Z	Vegetated	1	Shallow	26.488	136.434	3.4660358
2020-09-11T00:00:00Z	Vegetated	1	Deep	25.902	151.045	4.9081415
2020-09-11T00:10:00Z	Vegetated	1	Shallow	26.39	136.3	3.45281
2020-09-11T00:10:00Z	Vegetated	1	Deep	26	150.867	4.8905729
2020-09-11T00:20:00Z	Vegetated	1	Shallow	26.39	135.987	3.4219169
2020-09-11T00:20:00Z	Vegetated	1	Deep	26.097	150.689	4.8730043
2020-09-11T00:30:00Z	Vegetated	1	Shallow	26.39	136.185	3.4414595
2020-09-11T00:30:00Z	Vegetated	1	Deep	26.097	150.78	4.881986
2020-09-11T00:40:00Z	Vegetated	1	Shallow	26.39	135.921	3.4154027
2020-09-11T00:40:00Z	Vegetated	1	Deep	26.097	150.629	4.8670823
2020-09-11T00:50:00Z	Vegetated	1	Shallow	26.39	136.119	3.4349453
2020-09-11T00:50:00Z	Vegetated	1	Deep	26.195	150.602	4.8644174
2020-09-11T01:00:00Z	Vegetated	1	Shallow	26.39	136.217	3.4446179
2020-09-11T01:00:00Z	Vegetated	1	Deep	26.195	150.724	4.8764588
2020-09-11T01:10:00Z	Vegetated	1	Shallow	26.39	135.823	3.4057301
2020-09-11T01:10:00Z	Vegetated	1	Deep	26.195	150.39	4.843493
2020-09-11T01:20:00Z	Vegetated	1	Shallow	26.39	136.037	3.4268519
2020-09-11T01:20:00Z	Vegetated	1	Deep	26.195	150.693	4.8733991
2020-09-11T01:30:00Z	Vegetated	1	Shallow	26.39	135.773	3.4007951
2020-09-11T01:30:00Z	Vegetated	1	Deep	26	150.443	4.8487241
2020-09-11T01:40:00Z	Vegetated	1	Shallow	26.39	135.856	3.4089872
2020-09-11T01:40:00Z	Vegetated	1	Deep	26	150.382	4.8427034
2020-09-11T01:50:00Z	Vegetated	1	Shallow	26.39	135.494	3.3732578
2020-09-11T01:50:00Z	Vegetated	1	Deep	25.805	150.011	4.8060857
2020-09-11T02:00:00Z	Vegetated	1	Shallow	26.39	135.346	3.3586502
2020-09-11T02:00:00Z	Vegetated	1	Deep	25.61	150.003	4.8052961
2020-09-11T02:10:00Z	Vegetated	1	Shallow	26.292	135.606	3.3843122
2020-09-11T02:10:00Z	Vegetated	1	Deep	25.708	150.189	4.8236543
2020-09-11T02:20:00Z	Vegetated	1	Shallow	26.292	135.376	3.3616112
2020-09-11T02:20:00Z	Vegetated	1	Deep	25.61	149.912	4.7963144
2020-09-11T02:30:00Z	Vegetated	1	Shallow	26.195	135.16	3.340292
2020-09-11T02:30:00Z	Vegetated	1	Deep	25.61	149.791	4.7843717
2020-09-11T02:40:00Z	Vegetated	1	Shallow	26.195	134.946	3.3191702
2020-09-11T02:40:00Z	Vegetated	1	Deep	25.61	149.518	4.7574266
2020-09-11T02:50:00Z	Vegetated	1	Shallow	26.195	134.864	3.3110768
2020-09-11T02:50:00Z	Vegetated	1	Deep	25.61	149.397	4.7454839
2020-09-11T03:00:00Z	Vegetated	1	Shallow	26.097	134.812	3.3059444
2020-09-11T03:00:00Z	Vegetated	1	Deep	25.61	149.306	4.7365022
2020-09-11T03:10:00Z	Vegetated	1	Shallow	26.195	134.305	3.2559035
2020-09-11T03:10:00Z	Vegetated	1	Deep	25.61	148.912	4.6976144
2020-09-11T03:20:00Z	Vegetated	1	Shallow	26.195	134.042	3.2299454
2020-09-11T03:20:00Z	Vegetated	1	Deep	25.61	148.579	4.6647473
2020-09-11T03:30:00Z	Vegetated	1	Shallow	26.097	134.187	3.2442569
2020-09-11T03:30:00Z	Vegetated	1	Deep	25.61	148.67	4.673729
2020-09-11T03:40:00Z	Vegetated	1	Shallow	26	133.971	3.2229377
2020-09-11T03:40:00Z	Vegetated	1	Deep	25.61	148.609	4.6677083
2020-09-11T03:50:00Z	Vegetated	1	Shallow	26	133.495	3.1759565
2020-09-11T03:50:00Z	Vegetated	1	Deep	25.708	148.188	4.6261556
2020-09-11T04:00:00Z	Vegetated	1	Shallow	26	133.347	3.1613489
2020-09-11T04:00:00Z	Vegetated	1	Deep	25.708	148.006	4.6081922
2020-09-11T04:10:00Z	Vegetated	1	Shallow	26	132.838	3.1111106
2020-09-11T04:10:00Z	Vegetated	1	Deep	25.61	147.487	4.5569669
2020-09-11T04:20:00Z	Vegetated	1	Shallow	26	132.576	3.0852512
2020-09-11T04:20:00Z	Vegetated	1	Deep	25.61	147.305	4.5390035
2020-09-11T04:30:00Z	Vegetated	1	Shallow	26	132.133	3.0415271
2020-09-11T04:30:00Z	Vegetated	1	Deep	25.61	146.76	4.485212
2020-09-11T04:40:00Z	Vegetated	1	Shallow	26	131.723	3.0010601
2020-09-11T04:40:00Z	Vegetated	1	Deep	25.61	146.426	4.4522462
2020-09-11T04:50:00Z	Vegetated	1	Shallow	26	131.69	2.997803
2020-09-11T04:50:00Z	Vegetated	1	Deep	25.61	146.517	4.4612279
2020-09-11T05:00:00Z	Vegetated	1	Shallow	25.902	131.474	2.9764838
2020-09-11T05:00:00Z	Vegetated	1	Deep	25.61	146.032	4.4133584
2020-09-11T05:10:00Z	Vegetated	1	Shallow	26	131.149	2.9444063
2020-09-11T05:10:00Z	Vegetated	1	Deep	25.61	145.699	4.3804913
2020-09-11T05:20:00Z	Vegetated	1	Shallow	26	130.739	2.9039393
2020-09-11T05:20:00Z	Vegetated	1	Deep	25.708	145.217	4.3329179
2020-09-11T05:30:00Z	Vegetated	1	Shallow	25.902	130.589	2.8891343
2020-09-11T05:30:00Z	Vegetated	1	Deep	25.708	145.126	4.3239362
2020-09-11T05:40:00Z	Vegetated	1	Shallow	25.902	130.573	2.8875551
2020-09-11T05:40:00Z	Vegetated	1	Deep	25.708	145.126	4.3239362
2020-09-11T05:50:00Z	Vegetated	1	Shallow	25.902	130.016	2.8325792
2020-09-11T05:50:00Z	Vegetated	1	Deep	25.708	144.459	4.2581033
2020-09-11T06:00:00Z	Vegetated	1	Shallow	26	129.576	2.7891512
2020-09-11T06:00:00Z	Vegetated	1	Deep	25.708	144.095	4.2221765
2020-09-11T06:10:00Z	Vegetated	1	Shallow	26	129.265	2.7584555
2020-09-11T06:10:00Z	Vegetated	1	Deep	25.708	143.944	4.2072728
2020-09-11T06:20:00Z	Vegetated	1	Shallow	26.097	129.268	2.7587516
2020-09-11T06:20:00Z	Vegetated	1	Deep	25.708	143.822	4.1952314
2020-09-11T06:30:00Z	Vegetated	1	Shallow	26.097	128.875	2.7199625
2020-09-11T06:30:00Z	Vegetated	1	Deep	25.805	143.492	4.1626604
2020-09-11T06:40:00Z	Vegetated	1	Shallow	26.097	129.17	2.749079
2020-09-11T06:40:00Z	Vegetated	1	Deep	25.708	143.64	4.177268
2020-09-11T06:50:00Z	Vegetated	1	Shallow	26.097	128.973	2.7296351
2020-09-11T06:50:00Z	Vegetated	1	Deep	25.805	143.462	4.1596994
2020-09-11T07:00:00Z	Vegetated	1	Shallow	26.097	128.482	2.6811734
2020-09-11T07:00:00Z	Vegetated	1	Deep	25.805	143.159	4.1297933
2020-09-11T07:10:00Z	Vegetated	1	Shallow	26.097	128.499	2.6828513
2020-09-11T07:10:00Z	Vegetated	1	Deep	25.805	142.977	4.1118299
2020-09-11T07:20:00Z	Vegetated	1	Shallow	26.097	128.613	2.6941031
2020-09-11T07:20:00Z	Vegetated	1	Deep	25.902	143.102	4.1241674
2020-09-11T07:30:00Z	Vegetated	1	Shallow	26.097	128.711	2.7037757
2020-09-11T07:30:00Z	Vegetated	1	Deep	26	143.166	4.1304842
2020-09-11T07:40:00Z	Vegetated	1	Shallow	26.097	128.139	2.6473193
2020-09-11T07:40:00Z	Vegetated	1	Deep	26	142.772	4.0915964
2020-09-11T07:50:00Z	Vegetated	1	Shallow	26.097	128.384	2.6715008
2020-09-11T07:50:00Z	Vegetated	1	Deep	26	143.015	4.1155805
2020-09-11T08:00:00Z	Vegetated	1	Shallow	26.097	128.302	2.6634074
2020-09-11T08:00:00Z	Vegetated	1	Deep	26	142.863	4.1005781
2020-09-11T08:10:00Z	Vegetated	1	Shallow	26.195	128.24	2.657288
2020-09-11T08:10:00Z	Vegetated	1	Deep	26	142.893	4.1035391
2020-09-11T08:20:00Z	Vegetated	1	Shallow	26.195	128.452	2.6782124
2020-09-11T08:20:00Z	Vegetated	1	Deep	26	142.984	4.1125208
2020-09-11T08:30:00Z	Vegetated	1	Shallow	26.195	128.24	2.657288
2020-09-11T08:30:00Z	Vegetated	1	Deep	25.902	142.89	4.103243
2020-09-11T08:40:00Z	Vegetated	1	Shallow	26.195	128.338	2.6669606
2020-09-11T08:40:00Z	Vegetated	1	Deep	26	142.984	4.1125208
2020-09-11T08:50:00Z	Vegetated	1	Shallow	26.195	128.534	2.6863058
2020-09-11T08:50:00Z	Vegetated	1	Deep	25.902	143.011	4.1151857
2020-09-11T09:00:00Z	Vegetated	1	Shallow	26.195	128.501	2.6830487
2020-09-11T09:00:00Z	Vegetated	1	Deep	25.902	143.193	4.1331491
2020-09-11T09:10:00Z	Vegetated	1	Shallow	26.195	128.747	2.7073289
2020-09-11T09:10:00Z	Vegetated	1	Deep	25.902	143.314	4.1450918
2020-09-11T09:20:00Z	Vegetated	1	Shallow	26.195	128.861	2.7185807
2020-09-11T09:20:00Z	Vegetated	1	Deep	25.805	143.25	4.138775
2020-09-11T09:30:00Z	Vegetated	1	Shallow	26.195	129.254	2.7573698
2020-09-11T09:30:00Z	Vegetated	1	Deep	25.805	143.796	4.1926652
2020-09-11T09:40:00Z	Vegetated	1	Shallow	26.195	129.533	2.7849071
2020-09-11T09:40:00Z	Vegetated	1	Deep	25.805	143.978	4.2106286
2020-09-11T09:50:00Z	Vegetated	1	Shallow	26.195	129.68	2.799416
2020-09-11T09:50:00Z	Vegetated	1	Deep	25.902	144.285	4.2409295
2020-09-11T10:00:00Z	Vegetated	1	Shallow	26.195	129.958	2.8268546
2020-09-11T10:00:00Z	Vegetated	1	Deep	25.902	144.376	4.2499112
2020-09-11T10:10:00Z	Vegetated	1	Shallow	26.195	129.631	2.7945797
2020-09-11T10:10:00Z	Vegetated	1	Deep	25.902	144.133	4.2259271
2020-09-11T10:20:00Z	Vegetated	1	Shallow	26.195	130.089	2.8397843
2020-09-11T10:20:00Z	Vegetated	1	Deep	25.902	144.527	4.2648149
2020-09-11T10:30:00Z	Vegetated	1	Shallow	26.195	130.155	2.8462985
2020-09-11T10:30:00Z	Vegetated	1	Deep	25.902	144.8	4.29176
2020-09-11T10:40:00Z	Vegetated	1	Shallow	26.292	130.485	2.8788695
2020-09-11T10:40:00Z	Vegetated	1	Deep	25.902	145.103	4.3216661
2020-09-11T10:50:00Z	Vegetated	1	Shallow	26.292	130.764	2.9064068
2020-09-11T10:50:00Z	Vegetated	1	Deep	25.902	145.255	4.3366685
2020-09-11T11:00:00Z	Vegetated	1	Shallow	26.292	130.944	2.9241728
2020-09-11T11:00:00Z	Vegetated	1	Deep	25.805	145.554	4.3661798
2020-09-11T11:10:00Z	Vegetated	1	Shallow	26.292	131.141	2.9436167
2020-09-11T11:10:00Z	Vegetated	1	Deep	25.902	145.619	4.3725953
2020-09-11T11:20:00Z	Vegetated	1	Shallow	26.292	130.977	2.9274299
2020-09-11T11:20:00Z	Vegetated	1	Deep	25.805	145.554	4.3661798
2020-09-11T11:30:00Z	Vegetated	1	Shallow	26.292	131.321	2.9613827
2020-09-11T11:30:00Z	Vegetated	1	Deep	25.805	146.04	4.414148
2020-09-11T11:40:00Z	Vegetated	1	Shallow	26.292	131.993	3.0277091
2020-09-11T11:40:00Z	Vegetated	1	Deep	25.805	146.555	4.4649785
2020-09-11T11:50:00Z	Vegetated	1	Shallow	26.39	132.127	3.0409349
2020-09-11T11:50:00Z	Vegetated	1	Deep	25.805	146.737	4.4829419
2020-09-11T12:00:00Z	Vegetated	1	Shallow	26.39	131.832	3.0118184
2020-09-11T12:00:00Z	Vegetated	1	Deep	25.902	146.377	4.4474099
2020-09-11T12:10:00Z	Vegetated	1	Shallow	26.292	132.436	3.0714332
2020-09-11T12:10:00Z	Vegetated	1	Deep	25.902	146.741	4.4833367
2020-09-11T12:20:00Z	Vegetated	1	Shallow	26.39	132.669	3.0944303
2020-09-11T12:20:00Z	Vegetated	1	Deep	25.902	147.165	4.5251855
2020-09-11T12:30:00Z	Vegetated	1	Shallow	26.488	133.098	3.1367726
2020-09-11T12:30:00Z	Vegetated	1	Deep	25.902	147.468	4.5550916
2020-09-11T12:40:00Z	Vegetated	1	Shallow	26.488	133.082	3.1351934
2020-09-11T12:40:00Z	Vegetated	1	Deep	26	147.715	4.5794705
2020-09-11T12:50:00Z	Vegetated	1	Shallow	26.488	133.131	3.1400297
2020-09-11T12:50:00Z	Vegetated	1	Deep	26	147.593	4.5674291
2020-09-11T13:00:00Z	Vegetated	1	Shallow	26.488	133.082	3.1351934
2020-09-11T13:00:00Z	Vegetated	1	Deep	26.097	147.718	4.5797666
2020-09-11T13:10:00Z	Vegetated	1	Shallow	26.585	133.528	3.1792136
2020-09-11T13:10:00Z	Vegetated	1	Deep	26.097	148.112	4.6186544
2020-09-11T13:20:00Z	Vegetated	1	Shallow	26.585	133.774	3.2034938
2020-09-11T13:20:00Z	Vegetated	1	Deep	26.097	148.355	4.6426385
2020-09-11T13:30:00Z	Vegetated	1	Shallow	26.585	133.774	3.2034938
2020-09-11T13:30:00Z	Vegetated	1	Deep	26.097	148.234	4.6306958
2020-09-11T13:40:00Z	Vegetated	1	Shallow	26.585	134.07	3.232709
2020-09-11T13:40:00Z	Vegetated	1	Deep	26.097	148.598	4.6666226
2020-09-11T13:50:00Z	Vegetated	1	Shallow	26.585	134.842	3.3089054
2020-09-11T13:50:00Z	Vegetated	1	Deep	26.195	149.329	4.7387723
2020-09-11T14:00:00Z	Vegetated	1	Shallow	26.585	134.152	3.2408024
2020-09-11T14:00:00Z	Vegetated	1	Deep	26.195	148.965	4.7028455
2020-09-11T14:10:00Z	Vegetated	1	Shallow	26.683	134.615	3.2865005
2020-09-11T14:10:00Z	Vegetated	1	Deep	26.097	149.052	4.7114324
2020-09-11T14:20:00Z	Vegetated	1	Shallow	26.585	134.776	3.3023912
2020-09-11T14:20:00Z	Vegetated	1	Deep	26.195	149.329	4.7387723
2020-09-11T14:30:00Z	Vegetated	1	Shallow	26.488	135.234	3.3475958
2020-09-11T14:30:00Z	Vegetated	1	Deep	26.097	149.75	4.780325
2020-09-11T14:40:00Z	Vegetated	1	Shallow	26.488	135.349	3.3589463
2020-09-11T14:40:00Z	Vegetated	1	Deep	26.195	149.875	4.7926625
2020-09-11T14:50:00Z	Vegetated	1	Shallow	26.488	134.708	3.2956796
2020-09-11T14:50:00Z	Vegetated	1	Deep	26.195	149.39	4.744793
2020-09-11T15:00:00Z	Vegetated	1	Shallow	26.585	134.924	3.3169988
2020-09-11T15:00:00Z	Vegetated	1	Deep	26.292	149.606	4.7661122
2020-09-11T15:10:00Z	Vegetated	1	Shallow	26.585	135.204	3.3446348
2020-09-11T15:10:00Z	Vegetated	1	Deep	26.292	149.969	4.8019403
2020-09-11T15:20:00Z	Vegetated	1	Shallow	26.585	135.187	3.3429569
2020-09-11T15:20:00Z	Vegetated	1	Deep	26.39	149.7	4.77539
2020-09-11T15:30:00Z	Vegetated	1	Shallow	26.585	135.006	3.3250922
2020-09-11T15:30:00Z	Vegetated	1	Deep	26.39	149.579	4.7634473
2020-09-11T15:40:00Z	Vegetated	1	Shallow	26.585	134.415	3.2667605
2020-09-11T15:40:00Z	Vegetated	1	Deep	26.292	149.333	4.7391671
2020-09-11T15:50:00Z	Vegetated	1	Shallow	26.585	134.924	3.3169988
2020-09-11T15:50:00Z	Vegetated	1	Deep	26.292	149.606	4.7661122
2020-09-11T16:00:00Z	Vegetated	1	Shallow	26.585	135.187	3.3429569
2020-09-11T16:00:00Z	Vegetated	1	Deep	26.39	149.609	4.7664083
2020-09-11T16:10:00Z	Vegetated	1	Shallow	26.585	134.694	3.2942978
2020-09-11T16:10:00Z	Vegetated	1	Deep	26.39	149.064	4.7126168
2020-09-11T16:20:00Z	Vegetated	1	Shallow	26.585	135.056	3.3300272
2020-09-11T16:20:00Z	Vegetated	1	Deep	26.39	149.7	4.77539
2020-09-11T16:30:00Z	Vegetated	1	Shallow	26.585	135.302	3.3543074
2020-09-11T16:30:00Z	Vegetated	1	Deep	26.488	149.977	4.8027299
2020-09-11T16:40:00Z	Vegetated	1	Shallow	26.585	135.072	3.3316064
2020-09-11T16:40:00Z	Vegetated	1	Deep	26.488	149.522	4.7578214
2020-09-11T16:50:00Z	Vegetated	1	Shallow	26.585	135.072	3.3316064
2020-09-11T16:50:00Z	Vegetated	1	Deep	26.488	149.431	4.7488397
2020-09-11T17:00:00Z	Vegetated	1	Shallow	26.585	134.858	3.3104846
2020-09-11T17:00:00Z	Vegetated	1	Deep	26.488	149.674	4.7728238
2020-09-11T17:10:00Z	Vegetated	1	Shallow	26.585	135.089	3.3332843
2020-09-11T17:10:00Z	Vegetated	1	Deep	26.488	149.522	4.7578214
2020-09-11T17:20:00Z	Vegetated	1	Shallow	26.585	135.483	3.3721721
2020-09-11T17:20:00Z	Vegetated	1	Deep	26.488	150.068	4.8117116
2020-09-11T17:30:00Z	Vegetated	1	Shallow	26.585	135.269	3.3510503
2020-09-11T17:30:00Z	Vegetated	1	Deep	26.488	149.674	4.7728238
2020-09-11T17:40:00Z	Vegetated	1	Shallow	26.585	134.546	3.2796902
2020-09-11T17:40:00Z	Vegetated	1	Deep	26.488	149.068	4.7130116
2020-09-11T17:50:00Z	Vegetated	1	Shallow	26.585	134.398	3.2650826
2020-09-11T17:50:00Z	Vegetated	1	Deep	26.488	148.855	4.6919885
2020-09-11T18:00:00Z	Vegetated	1	Shallow	26.585	135.763	3.3998081
2020-09-11T18:00:00Z	Vegetated	1	Deep	26.39	150.185	4.8232595
2020-09-11T18:10:00Z	Vegetated	1	Shallow	26.585	135.171	3.3413777
2020-09-11T18:10:00Z	Vegetated	1	Deep	26.39	149.367	4.7425229
2020-09-11T18:20:00Z	Vegetated	1	Shallow	26.585	134.234	3.2488958
2020-09-11T18:20:00Z	Vegetated	1	Deep	26.39	148.609	4.6677083
2020-09-11T18:30:00Z	Vegetated	1	Shallow	26.585	133.938	3.2196806
2020-09-11T18:30:00Z	Vegetated	1	Deep	26.39	148.579	4.6647473
2020-09-11T18:40:00Z	Vegetated	1	Shallow	26.585	134.234	3.2488958
2020-09-11T18:40:00Z	Vegetated	1	Deep	26.292	148.817	4.6882379
2020-09-11T18:50:00Z	Vegetated	1	Shallow	26.585	134.842	3.3089054
2020-09-11T18:50:00Z	Vegetated	1	Deep	26.39	149.064	4.7126168
2020-09-11T19:00:00Z	Vegetated	1	Shallow	26.585	134.103	3.2359661
2020-09-11T19:00:00Z	Vegetated	1	Deep	26.39	148.73	4.679651
2020-09-11T19:10:00Z	Vegetated	1	Shallow	26.585	134.497	3.2748539
2020-09-11T19:10:00Z	Vegetated	1	Deep	26.39	148.73	4.679651
2020-09-11T19:20:00Z	Vegetated	1	Shallow	26.585	133.758	3.2019146
2020-09-11T19:20:00Z	Vegetated	1	Deep	26.195	148.147	4.6221089
2020-09-11T19:30:00Z	Vegetated	1	Shallow	26.488	134.198	3.2453426
2020-09-11T19:30:00Z	Vegetated	1	Deep	26.292	148.605	4.6673135
2020-09-11T19:40:00Z	Vegetated	1	Shallow	26.488	134.281	3.2535347
2020-09-11T19:40:00Z	Vegetated	1	Deep	26.292	148.635	4.6702745
2020-09-11T19:50:00Z	Vegetated	1	Shallow	26.488	133.886	3.2145482
2020-09-11T19:50:00Z	Vegetated	1	Deep	26.195	148.177	4.6250699
2020-09-11T20:00:00Z	Vegetated	1	Shallow	26.488	134.379	3.2632073
2020-09-11T20:00:00Z	Vegetated	1	Deep	26.195	148.632	4.6699784
2020-09-11T20:10:00Z	Vegetated	1	Shallow	26.488	133.919	3.2178053
2020-09-11T20:10:00Z	Vegetated	1	Deep	26	148.26	4.633262
2020-09-11T20:20:00Z	Vegetated	1	Shallow	26.488	133.771	3.2031977
2020-09-11T20:20:00Z	Vegetated	1	Deep	26	148.139	4.6213193
2020-09-11T20:30:00Z	Vegetated	1	Shallow	26.488	133.854	3.2113898
2020-09-11T20:30:00Z	Vegetated	1	Deep	26	148.23	4.630301
2020-09-11T20:40:00Z	Vegetated	1	Shallow	26.488	134.313	3.2566931
2020-09-11T20:40:00Z	Vegetated	1	Deep	25.805	148.95	4.701365
2020-09-11T20:50:00Z	Vegetated	1	Shallow	26.488	132.819	3.1092353
2020-09-11T20:50:00Z	Vegetated	1	Deep	26.097	147.749	4.5828263
2020-09-11T21:00:00Z	Vegetated	1	Shallow	26.488	133.837	3.2097119
2020-09-11T21:00:00Z	Vegetated	1	Deep	25.902	147.923	4.6000001
2020-09-11T21:10:00Z	Vegetated	1	Shallow	26.488	133.591	3.1854317
2020-09-11T21:10:00Z	Vegetated	1	Deep	26	148.503	4.6572461
2020-09-11T21:20:00Z	Vegetated	1	Shallow	26.488	133.969	3.2227403
2020-09-11T21:20:00Z	Vegetated	1	Deep	26.097	148.507	4.6576409
2020-09-11T21:30:00Z	Vegetated	1	Shallow	26.39	133.276	3.1543412
2020-09-11T21:30:00Z	Vegetated	1	Deep	26	146.866	4.4956742
2020-09-11T21:40:00Z	Vegetated	1	Shallow	26.488	133.377	3.1643099
2020-09-11T21:40:00Z	Vegetated	1	Deep	26	148.2	4.62734
2020-09-11T21:50:00Z	Vegetated	1	Shallow	26.488	135.201	3.3443387
2020-09-11T21:50:00Z	Vegetated	1	Deep	25.902	149.772	4.7824964
2020-09-11T22:00:00Z	Vegetated	1	Shallow	26.39	133.145	3.1414115
2020-09-11T22:00:00Z	Vegetated	1	Deep	26	147.229	4.5315023
2020-09-11T22:10:00Z	Vegetated	1	Shallow	26.39	132.817	3.1090379
2020-09-11T22:10:00Z	Vegetated	1	Deep	26.097	148.537	4.6606019
2020-09-11T22:20:00Z	Vegetated	1	Shallow	26.39	133.079	3.1348973
2020-09-11T22:20:00Z	Vegetated	1	Deep	26.097	147.961	4.6037507
2020-09-11T22:30:00Z	Vegetated	1	Shallow	26.39	133.719	3.1980653
2020-09-11T22:30:00Z	Vegetated	1	Deep	26.195	147.813	4.5891431
2020-09-11T22:40:00Z	Vegetated	1	Shallow	26.39	134.229	3.2484023
2020-09-11T22:40:00Z	Vegetated	1	Deep	26.195	148.328	4.6399736
2020-09-11T22:50:00Z	Vegetated	1	Shallow	26.39	133.834	3.2094158
2020-09-11T22:50:00Z	Vegetated	1	Deep	26.292	148.12	4.619444
2020-09-11T23:00:00Z	Vegetated	1	Shallow	26.39	134.278	3.2532386
2020-09-11T23:00:00Z	Vegetated	1	Deep	26.292	148.635	4.6702745
2020-09-11T23:10:00Z	Vegetated	1	Shallow	26.39	133.999	3.2257013
2020-09-11T23:10:00Z	Vegetated	1	Deep	26.292	148.332	4.6403684
2020-09-11T23:20:00Z	Vegetated	1	Shallow	26.39	134.376	3.2629112
2020-09-11T23:20:00Z	Vegetated	1	Deep	26.195	149.117	4.7178479
2020-09-11T23:30:00Z	Vegetated	1	Shallow	26.39	135.872	3.4105664
2020-09-11T23:30:00Z	Vegetated	1	Deep	26.195	150.057	4.8106259
2020-09-11T23:40:00Z	Vegetated	1	Shallow	26.39	134.13	3.238631
2020-09-11T23:40:00Z	Vegetated	1	Deep	26.195	149.026	4.7088662
2020-09-11T23:50:00Z	Vegetated	1	Shallow	26.292	133.832	3.2092184
2020-09-11T23:50:00Z	Vegetated	1	Deep	26.195	148.298	4.6370126
2020-09-12T00:00:00Z	Vegetated	1	Shallow	26.292	134.899	3.3145313
2020-09-12T00:00:00Z	Vegetated	1	Deep	26.195	149.662	4.7716394
2020-09-12T00:10:00Z	Vegetated	1	Shallow	26.292	135.195	3.3437465
2020-09-12T00:10:00Z	Vegetated	1	Deep	26.195	149.662	4.7716394
2020-09-12T00:20:00Z	Vegetated	1	Shallow	26.292	133.996	3.2254052
2020-09-12T00:20:00Z	Vegetated	1	Deep	26.195	148.844	4.6909028
2020-09-12T00:30:00Z	Vegetated	1	Shallow	26.292	135.212	3.3454244
2020-09-12T00:30:00Z	Vegetated	1	Deep	26.195	149.632	4.7686784
2020-09-12T00:40:00Z	Vegetated	1	Shallow	26.292	135.261	3.3502607
2020-09-12T00:40:00Z	Vegetated	1	Deep	26.195	149.905	4.7956235
2020-09-12T00:50:00Z	Vegetated	1	Shallow	26.292	134.308	3.2561996
2020-09-12T00:50:00Z	Vegetated	1	Deep	26.195	148.359	4.6430333
2020-09-12T01:00:00Z	Vegetated	1	Shallow	26.39	134.097	3.2353739
2020-09-12T01:00:00Z	Vegetated	1	Deep	26.292	148.757	4.6823159
2020-09-12T01:10:00Z	Vegetated	1	Shallow	26.39	134.787	3.3034769
2020-09-12T01:10:00Z	Vegetated	1	Deep	26.292	149.363	4.7421281
2020-09-12T01:20:00Z	Vegetated	1	Shallow	26.292	135.195	3.3437465
2020-09-12T01:20:00Z	Vegetated	1	Deep	26.292	150.06	4.810922
2020-09-12T01:30:00Z	Vegetated	1	Shallow	26.292	134.538	3.2789006
2020-09-12T01:30:00Z	Vegetated	1	Deep	26.292	149.606	4.7661122
2020-09-12T01:40:00Z	Vegetated	1	Shallow	26.195	134.962	3.3207494
2020-09-12T01:40:00Z	Vegetated	1	Deep	26.195	149.753	4.7806211
2020-09-12T01:50:00Z	Vegetated	1	Shallow	26.195	135.538	3.3776006
2020-09-12T01:50:00Z	Vegetated	1	Deep	26.195	149.268	4.7327516
2020-09-12T02:00:00Z	Vegetated	1	Shallow	26.195	134.65	3.289955
2020-09-12T02:00:00Z	Vegetated	1	Deep	26.195	149.602	4.7657174
2020-09-12T02:10:00Z	Vegetated	1	Shallow	26.195	135.242	3.3483854
2020-09-12T02:10:00Z	Vegetated	1	Deep	26.195	149.693	4.7746991
2020-09-12T02:20:00Z	Vegetated	1	Shallow	26.195	135.768	3.4003016
2020-09-12T02:20:00Z	Vegetated	1	Deep	26.195	150.238	4.8284906
2020-09-12T02:30:00Z	Vegetated	1	Shallow	26.195	135.11	3.335357
2020-09-12T02:30:00Z	Vegetated	1	Deep	26.195	149.238	4.7297906
2020-09-12T02:40:00Z	Vegetated	1	Shallow	26.195	135.751	3.3986237
2020-09-12T02:40:00Z	Vegetated	1	Deep	26.195	149.511	4.7567357
2020-09-12T02:50:00Z	Vegetated	1	Shallow	26.195	135.883	3.4116521
2020-09-12T02:50:00Z	Vegetated	1	Deep	26.195	149.935	4.7985845
2020-09-12T03:00:00Z	Vegetated	1	Shallow	26.195	135.077	3.3320999
2020-09-12T03:00:00Z	Vegetated	1	Deep	26.195	150.602	4.8644174
2020-09-12T03:10:00Z	Vegetated	1	Shallow	26.097	134.532	3.2783084
2020-09-12T03:10:00Z	Vegetated	1	Deep	26.097	149.416	4.7473592
2020-09-12T03:20:00Z	Vegetated	1	Shallow	26.097	135.305	3.3546035
2020-09-12T03:20:00Z	Vegetated	1	Deep	26.097	149.901	4.7952287
2020-09-12T03:30:00Z	Vegetated	1	Shallow	26.195	134.782	3.3029834
2020-09-12T03:30:00Z	Vegetated	1	Deep	26.097	149.325	4.7383775
2020-09-12T03:40:00Z	Vegetated	1	Shallow	26.195	135.176	3.3418712
2020-09-12T03:40:00Z	Vegetated	1	Deep	26.097	149.689	4.7743043
2020-09-12T03:50:00Z	Vegetated	1	Shallow	26.195	134.519	3.2770253
2020-09-12T03:50:00Z	Vegetated	1	Deep	26.097	149.477	4.7533799
2020-09-12T04:00:00Z	Vegetated	1	Shallow	26.195	134.486	3.2737682
2020-09-12T04:00:00Z	Vegetated	1	Deep	26.097	148.931	4.6994897
2020-09-12T04:10:00Z	Vegetated	1	Shallow	26.195	134.502	3.2753474
2020-09-12T04:10:00Z	Vegetated	1	Deep	26.097	149.083	4.7144921
2020-09-12T04:20:00Z	Vegetated	1	Shallow	26.195	134.601	3.2851187
2020-09-12T04:20:00Z	Vegetated	1	Deep	26.097	148.567	4.6635629
2020-09-12T04:30:00Z	Vegetated	1	Shallow	26.195	135.176	3.3418712
2020-09-12T04:30:00Z	Vegetated	1	Deep	26.097	148.84	4.690508
2020-09-12T04:40:00Z	Vegetated	1	Shallow	26.195	133.533	3.1797071
2020-09-12T04:40:00Z	Vegetated	1	Deep	26.097	147.9	4.59773
2020-09-12T04:50:00Z	Vegetated	1	Shallow	26.195	134.19	3.244553
2020-09-12T04:50:00Z	Vegetated	1	Deep	26.097	148.689	4.6756043
2020-09-12T05:00:00Z	Vegetated	1	Shallow	26.195	133.599	3.1862213
2020-09-12T05:00:00Z	Vegetated	1	Deep	26.097	148.052	4.6127324
2020-09-12T05:10:00Z	Vegetated	1	Shallow	26.097	133.842	3.2102054
2020-09-12T05:10:00Z	Vegetated	1	Deep	26.097	148.052	4.6127324
2020-09-12T05:20:00Z	Vegetated	1	Shallow	26.097	134.122	3.2378414
2020-09-12T05:20:00Z	Vegetated	1	Deep	26.097	148.537	4.6606019
2020-09-12T05:30:00Z	Vegetated	1	Shallow	26.097	133.711	3.1972757
2020-09-12T05:30:00Z	Vegetated	1	Deep	26	148.23	4.630301
2020-09-12T05:40:00Z	Vegetated	1	Shallow	26.097	131.972	3.0256364
2020-09-12T05:40:00Z	Vegetated	1	Deep	26.097	147.536	4.5618032
2020-09-12T05:50:00Z	Vegetated	1	Shallow	26.097	132.726	3.1000562
2020-09-12T05:50:00Z	Vegetated	1	Deep	26.097	146.748	4.4840276
2020-09-12T06:00:00Z	Vegetated	1	Shallow	26.097	132.48	3.075776
2020-09-12T06:00:00Z	Vegetated	1	Deep	26.097	147.112	4.5199544
2020-09-12T06:10:00Z	Vegetated	1	Shallow	26.097	131.84	3.012608
2020-09-12T06:10:00Z	Vegetated	1	Deep	26.097	147.173	4.5259751
2020-09-12T06:20:00Z	Vegetated	1	Shallow	26.097	132.496	3.0773552
2020-09-12T06:20:00Z	Vegetated	1	Deep	26.097	147.021	4.5109727
2020-09-12T06:30:00Z	Vegetated	1	Shallow	26.097	132.382	3.0661034
2020-09-12T06:30:00Z	Vegetated	1	Deep	26.097	145.869	4.3972703
2020-09-12T06:40:00Z	Vegetated	1	Shallow	26.097	131.463	2.9753981
2020-09-12T06:40:00Z	Vegetated	1	Deep	26.097	146.415	4.4511605
2020-09-12T06:50:00Z	Vegetated	1	Shallow	26.097	131.25	2.954375
2020-09-12T06:50:00Z	Vegetated	1	Deep	26.097	145.596	4.3703252
2020-09-12T07:00:00Z	Vegetated	1	Shallow	26.097	130.939	2.9236793
2020-09-12T07:00:00Z	Vegetated	1	Deep	26.097	145.869	4.3972703
2020-09-12T07:10:00Z	Vegetated	1	Shallow	26.097	129.874	2.8185638
2020-09-12T07:10:00Z	Vegetated	1	Deep	26.097	144.838	4.2955106
2020-09-12T07:20:00Z	Vegetated	1	Shallow	26.097	130.627	2.8928849
2020-09-12T07:20:00Z	Vegetated	1	Deep	26.097	144.898	4.3014326
2020-09-12T07:30:00Z	Vegetated	1	Shallow	26.097	129.595	2.7910265
2020-09-12T07:30:00Z	Vegetated	1	Deep	26.097	145.02	4.313474
2020-09-12T07:40:00Z	Vegetated	1	Shallow	26.097	129.972	2.8282364
2020-09-12T07:40:00Z	Vegetated	1	Deep	26.097	144.08	4.220696
2020-09-12T07:50:00Z	Vegetated	1	Shallow	26.097	128.99	2.731313
2020-09-12T07:50:00Z	Vegetated	1	Deep	26.097	143.655	4.1787485
2020-09-12T08:00:00Z	Vegetated	1	Shallow	26.097	129.268	2.7587516
2020-09-12T08:00:00Z	Vegetated	1	Deep	26.097	143.322	4.1458814
2020-09-12T08:10:00Z	Vegetated	1	Shallow	26.097	129.694	2.8007978
2020-09-12T08:10:00Z	Vegetated	1	Deep	26.097	143.989	4.2117143
2020-09-12T08:20:00Z	Vegetated	1	Shallow	26.097	129.35	2.766845
2020-09-12T08:20:00Z	Vegetated	1	Deep	26.097	143.14	4.127918
2020-09-12T08:30:00Z	Vegetated	1	Shallow	26.097	128.515	2.6844305
2020-09-12T08:30:00Z	Vegetated	1	Deep	26.097	143.322	4.1458814
2020-09-12T08:40:00Z	Vegetated	1	Shallow	26.097	127.681	2.6021147
2020-09-12T08:40:00Z	Vegetated	1	Deep	26.097	142.958	4.1099546
2020-09-12T08:50:00Z	Vegetated	1	Shallow	26	128.562	2.6890694
2020-09-12T08:50:00Z	Vegetated	1	Deep	26.097	142.654	4.0799498
2020-09-12T09:00:00Z	Vegetated	1	Shallow	26	128.169	2.6502803
2020-09-12T09:00:00Z	Vegetated	1	Deep	26.097	142.533	4.0680071
2020-09-12T09:10:00Z	Vegetated	1	Shallow	26	127.973	2.6309351
2020-09-12T09:10:00Z	Vegetated	1	Deep	26.097	142.109	4.0261583
2020-09-12T09:20:00Z	Vegetated	1	Shallow	26	128.316	2.6647892
2020-09-12T09:20:00Z	Vegetated	1	Deep	26.097	142.381	4.0530047
2020-09-12T09:30:00Z	Vegetated	1	Shallow	26.097	127.648	2.5988576
2020-09-12T09:30:00Z	Vegetated	1	Deep	26.097	142.472	4.0619864
2020-09-12T09:40:00Z	Vegetated	1	Shallow	26.097	128.744	2.7070328
2020-09-12T09:40:00Z	Vegetated	1	Deep	26.097	142.321	4.0470827
2020-09-12T09:50:00Z	Vegetated	1	Shallow	26.097	128.106	2.6440622
2020-09-12T09:50:00Z	Vegetated	1	Deep	26.097	142.654	4.0799498
2020-09-12T10:00:00Z	Vegetated	1	Shallow	26.097	126.716	2.5068692
2020-09-12T10:00:00Z	Vegetated	1	Deep	26.097	142.958	4.1099546
2020-09-12T10:10:00Z	Vegetated	1	Shallow	26.097	128.024	2.6359688
2020-09-12T10:10:00Z	Vegetated	1	Deep	26.097	142.29	4.044023
2020-09-12T10:20:00Z	Vegetated	1	Shallow	26.097	128.286	2.6618282
2020-09-12T10:20:00Z	Vegetated	1	Deep	26.097	141.654	3.9812498
2020-09-12T10:30:00Z	Vegetated	1	Shallow	26.097	128.27	2.660249
2020-09-12T10:30:00Z	Vegetated	1	Deep	26.097	141.987	4.0141169
2020-09-12T10:40:00Z	Vegetated	1	Shallow	26.195	127.046	2.5394402
2020-09-12T10:40:00Z	Vegetated	1	Deep	26.097	143.473	4.1607851
2020-09-12T10:50:00Z	Vegetated	1	Shallow	26.195	127.814	2.6152418
2020-09-12T10:50:00Z	Vegetated	1	Deep	26.097	142.351	4.0500437
2020-09-12T11:00:00Z	Vegetated	1	Shallow	26.195	127.144	2.5491128
2020-09-12T11:00:00Z	Vegetated	1	Deep	26.097	142.563	4.0709681
2020-09-12T11:10:00Z	Vegetated	1	Shallow	26.195	127.569	2.5910603
2020-09-12T11:10:00Z	Vegetated	1	Deep	26.097	142.321	4.0470827
2020-09-12T11:20:00Z	Vegetated	1	Shallow	26.195	127.847	2.6184989
2020-09-12T11:20:00Z	Vegetated	1	Deep	26.097	142.048	4.0201376
2020-09-12T11:30:00Z	Vegetated	1	Shallow	26.292	128.291	2.6623217
2020-09-12T11:30:00Z	Vegetated	1	Deep	26.097	142.806	4.0949522
2020-09-12T11:40:00Z	Vegetated	1	Shallow	26.292	129.077	2.7398999
2020-09-12T11:40:00Z	Vegetated	1	Deep	26.195	142.597	4.0743239
2020-09-12T11:50:00Z	Vegetated	1	Shallow	26.292	128.75	2.707625
2020-09-12T11:50:00Z	Vegetated	1	Deep	26.195	142.87	4.101269
2020-09-12T12:00:00Z	Vegetated	1	Shallow	26.292	128.717	2.7043679
2020-09-12T12:00:00Z	Vegetated	1	Deep	26.195	142.961	4.1102507
2020-09-12T12:10:00Z	Vegetated	1	Shallow	26.39	128.638	2.6965706
2020-09-12T12:10:00Z	Vegetated	1	Deep	26.195	144.872	4.2988664
2020-09-12T12:20:00Z	Vegetated	1	Shallow	26.39	128.589	2.6917343
2020-09-12T12:20:00Z	Vegetated	1	Deep	26.292	143.754	4.1885198
2020-09-12T12:30:00Z	Vegetated	1	Shallow	26.488	129.704	2.8017848
2020-09-12T12:30:00Z	Vegetated	1	Deep	26.292	144.512	4.2633344
2020-09-12T12:40:00Z	Vegetated	1	Shallow	26.488	128.984	2.7307208
2020-09-12T12:40:00Z	Vegetated	1	Deep	26.292	144.33	4.245371
2020-09-12T12:50:00Z	Vegetated	1	Shallow	26.488	130.442	2.8746254
2020-09-12T12:50:00Z	Vegetated	1	Deep	26.292	144.876	4.2992612
2020-09-12T13:00:00Z	Vegetated	1	Shallow	26.488	130.36	2.866532
2020-09-12T13:00:00Z	Vegetated	1	Deep	26.39	144.242	4.2366854
2020-09-12T13:10:00Z	Vegetated	1	Shallow	26.488	131.983	3.0267221
2020-09-12T13:10:00Z	Vegetated	1	Deep	26.39	145.304	4.3415048
2020-09-12T13:20:00Z	Vegetated	1	Shallow	26.488	130.294	2.8600178
2020-09-12T13:20:00Z	Vegetated	1	Deep	26.39	146.032	4.4133584
2020-09-12T13:30:00Z	Vegetated	1	Shallow	26.488	131.491	2.9781617
2020-09-12T13:30:00Z	Vegetated	1	Deep	26.39	144.879	4.2995573
2020-09-12T13:40:00Z	Vegetated	1	Shallow	26.585	132.133	3.0415271
2020-09-12T13:40:00Z	Vegetated	1	Deep	26.488	146.096	4.4196752
2020-09-12T13:50:00Z	Vegetated	1	Shallow	26.585	131.133	2.9428271
2020-09-12T13:50:00Z	Vegetated	1	Deep	26.488	145.49	4.359863
2020-09-12T14:00:00Z	Vegetated	1	Shallow	26.683	133.826	3.2086262
2020-09-12T14:00:00Z	Vegetated	1	Deep	26.488	146.945	4.5034715
2020-09-12T14:10:00Z	Vegetated	1	Shallow	26.683	132.086	3.0368882
2020-09-12T14:10:00Z	Vegetated	1	Deep	26.488	147.37	4.545419
2020-09-12T14:20:00Z	Vegetated	1	Shallow	26.585	133.823	3.2083301
2020-09-12T14:20:00Z	Vegetated	1	Deep	26.488	148.219	4.6292153
2020-09-12T14:30:00Z	Vegetated	1	Shallow	26.585	132.379	3.0658073
2020-09-12T14:30:00Z	Vegetated	1	Deep	26.488	147.733	4.5812471
2020-09-12T14:40:00Z	Vegetated	1	Shallow	26.585	134.267	3.2521529
2020-09-12T14:40:00Z	Vegetated	1	Deep	26.488	148.188	4.6261556
2020-09-12T14:50:00Z	Vegetated	1	Shallow	26.488	135.332	3.3572684
2020-09-12T14:50:00Z	Vegetated	1	Deep	26.39	147.487	4.5569669
2020-09-12T15:00:00Z	Vegetated	1	Shallow	26.585	132.428	3.0706436
2020-09-12T15:00:00Z	Vegetated	1	Deep	26.39	148.215	4.6288205
2020-09-12T15:10:00Z	Vegetated	1	Shallow	26.488	135.004	3.3248948
2020-09-12T15:10:00Z	Vegetated	1	Deep	26.39	149.124	4.7185388
2020-09-12T15:20:00Z	Vegetated	1	Shallow	26.488	134.231	3.2485997
2020-09-12T15:20:00Z	Vegetated	1	Deep	26.39	149.246	4.7305802
2020-09-12T15:30:00Z	Vegetated	1	Shallow	26.488	134.675	3.2924225
2020-09-12T15:30:00Z	Vegetated	1	Deep	26.39	148.912	4.6976144
2020-09-12T15:40:00Z	Vegetated	1	Shallow	26.488	135.02	3.326474
2020-09-12T15:40:00Z	Vegetated	1	Deep	26.39	149.882	4.7933534
2020-09-12T15:50:00Z	Vegetated	1	Shallow	26.488	134.511	3.2762357
2020-09-12T15:50:00Z	Vegetated	1	Deep	26.39	151.368	4.9400216
2020-09-12T16:00:00Z	Vegetated	1	Shallow	26.488	136.846	3.5067002
2020-09-12T16:00:00Z	Vegetated	1	Deep	26.39	149.822	4.7874314
2020-09-12T16:10:00Z	Vegetated	1	Shallow	26.488	136.056	3.4287272
2020-09-12T16:10:00Z	Vegetated	1	Deep	26.39	151.61	4.963907
2020-09-12T16:20:00Z	Vegetated	1	Shallow	26.488	136.648	3.4871576
2020-09-12T16:20:00Z	Vegetated	1	Deep	26.39	150.883	4.8921521
2020-09-12T16:30:00Z	Vegetated	1	Shallow	26.488	136.516	3.4741292
2020-09-12T16:30:00Z	Vegetated	1	Deep	26.39	150.307	4.8353009
2020-09-12T16:40:00Z	Vegetated	1	Shallow	26.488	135.217	3.3459179
2020-09-12T16:40:00Z	Vegetated	1	Deep	26.39	151.065	4.9101155
2020-09-12T16:50:00Z	Vegetated	1	Shallow	26.488	136.747	3.4969289
2020-09-12T16:50:00Z	Vegetated	1	Deep	26.39	150.852	4.8890924
2020-09-12T17:00:00Z	Vegetated	1	Shallow	26.488	136.5	3.47255
2020-09-12T17:00:00Z	Vegetated	1	Deep	26.292	150.576	4.8618512
2020-09-12T17:10:00Z	Vegetated	1	Shallow	26.488	136.747	3.4969289
2020-09-12T17:10:00Z	Vegetated	1	Deep	26.292	152.455	5.0473085
2020-09-12T17:20:00Z	Vegetated	1	Shallow	26.488	136.615	3.4839005
2020-09-12T17:20:00Z	Vegetated	1	Deep	26.292	152.001	5.0024987
2020-09-12T17:30:00Z	Vegetated	1	Shallow	26.488	138.014	3.6219818
2020-09-12T17:30:00Z	Vegetated	1	Deep	26.292	149.606	4.7661122
2020-09-12T17:40:00Z	Vegetated	1	Shallow	26.488	136.385	3.4611995
2020-09-12T17:40:00Z	Vegetated	1	Deep	26.292	151	4.9037
2020-09-12T17:50:00Z	Vegetated	1	Shallow	26.488	136.566	3.4790642
2020-09-12T17:50:00Z	Vegetated	1	Deep	26.292	151.516	4.9546292
2020-09-12T18:00:00Z	Vegetated	1	Shallow	26.488	135.48	3.371876
2020-09-12T18:00:00Z	Vegetated	1	Deep	26.292	150.879	4.8917573
2020-09-12T18:10:00Z	Vegetated	1	Shallow	26.39	136.514	3.4739318
2020-09-12T18:10:00Z	Vegetated	1	Deep	26.292	150.515	4.8558305
2020-09-12T18:20:00Z	Vegetated	1	Shallow	26.39	136.941	3.5160767
2020-09-12T18:20:00Z	Vegetated	1	Deep	26.292	150.667	4.8708329
2020-09-12T18:30:00Z	Vegetated	1	Shallow	26.39	135.543	3.3780941
2020-09-12T18:30:00Z	Vegetated	1	Deep	26.292	150.606	4.8648122
2020-09-12T18:40:00Z	Vegetated	1	Shallow	26.39	135.79	3.402473
2020-09-12T18:40:00Z	Vegetated	1	Deep	26.292	151.091	4.9126817
2020-09-12T18:50:00Z	Vegetated	1	Shallow	26.39	135.412	3.3651644
2020-09-12T18:50:00Z	Vegetated	1	Deep	26.292	151.091	4.9126817
2020-09-12T19:00:00Z	Vegetated	1	Shallow	26.39	135.773	3.4007951
2020-09-12T19:00:00Z	Vegetated	1	Deep	26.292	151.879	4.9904573
2020-09-12T19:10:00Z	Vegetated	1	Shallow	26.39	135.017	3.3261779
2020-09-12T19:10:00Z	Vegetated	1	Deep	26.292	150.151	4.8199037
2020-09-12T19:20:00Z	Vegetated	1	Shallow	26.39	135.708	3.3943796
2020-09-12T19:20:00Z	Vegetated	1	Deep	26.292	149.454	4.7511098
2020-09-12T19:30:00Z	Vegetated	1	Shallow	26.39	135.395	3.3634865
2020-09-12T19:30:00Z	Vegetated	1	Deep	26.292	149.666	4.7720342
2020-09-12T19:40:00Z	Vegetated	1	Shallow	26.39	133.801	3.2061587
2020-09-12T19:40:00Z	Vegetated	1	Deep	26.292	150.545	4.8587915
2020-09-12T19:50:00Z	Vegetated	1	Shallow	26.39	135.297	3.3538139
2020-09-12T19:50:00Z	Vegetated	1	Deep	26.292	149.575	4.7630525
2020-09-12T20:00:00Z	Vegetated	1	Shallow	26.39	134.393	3.2645891
2020-09-12T20:00:00Z	Vegetated	1	Deep	26.195	150.208	4.8255296
2020-09-12T20:10:00Z	Vegetated	1	Shallow	26.292	136.807	3.5028509
2020-09-12T20:10:00Z	Vegetated	1	Deep	26.195	150.814	4.8853418
2020-09-12T20:20:00Z	Vegetated	1	Shallow	26.292	135.031	3.3275597
2020-09-12T20:20:00Z	Vegetated	1	Deep	26.195	150.572	4.8614564
2020-09-12T20:30:00Z	Vegetated	1	Shallow	26.292	134.16	3.241592
2020-09-12T20:30:00Z	Vegetated	1	Deep	26.195	147.874	4.5951638
2020-09-12T20:40:00Z	Vegetated	1	Shallow	26.292	135.738	3.3973406
2020-09-12T20:40:00Z	Vegetated	1	Deep	26.195	149.541	4.7596967
2020-09-12T20:50:00Z	Vegetated	1	Shallow	26.292	134.505	3.2756435
2020-09-12T20:50:00Z	Vegetated	1	Deep	26.195	148.692	4.6759004
2020-09-12T21:00:00Z	Vegetated	1	Shallow	26.292	134.127	3.2383349
2020-09-12T21:00:00Z	Vegetated	1	Deep	26.195	146.903	4.4993261
2020-09-12T21:10:00Z	Vegetated	1	Shallow	26.292	132.092	3.0374804
2020-09-12T21:10:00Z	Vegetated	1	Deep	26.195	148.268	4.6340516
2020-09-12T21:20:00Z	Vegetated	1	Shallow	26.292	134.111	3.2367557
2020-09-12T21:20:00Z	Vegetated	1	Deep	26.195	147.783	4.5861821
2020-09-12T21:30:00Z	Vegetated	1	Shallow	26.195	134.519	3.2770253
2020-09-12T21:30:00Z	Vegetated	1	Deep	26.195	148.238	4.6310906
2020-09-12T21:40:00Z	Vegetated	1	Shallow	26.195	133.665	3.1927355
2020-09-12T21:40:00Z	Vegetated	1	Deep	26.097	147.021	4.5109727
2020-09-12T21:50:00Z	Vegetated	1	Shallow	26.195	132.073	3.0356051
2020-09-12T21:50:00Z	Vegetated	1	Deep	26.097	147.718	4.5797666
2020-09-12T22:00:00Z	Vegetated	1	Shallow	26.195	132.286	3.0566282
2020-09-12T22:00:00Z	Vegetated	1	Deep	26.097	148.446	4.6516202
2020-09-12T22:10:00Z	Vegetated	1	Shallow	26.195	131.663	2.9951381
2020-09-12T22:10:00Z	Vegetated	1	Deep	26.097	147.749	4.5828263
2020-09-12T22:20:00Z	Vegetated	1	Shallow	26.195	132.942	3.1213754
2020-09-12T22:20:00Z	Vegetated	1	Deep	26.097	147.749	4.5828263
2020-09-12T22:30:00Z	Vegetated	1	Shallow	26.195	132.122	3.0404414
2020-09-12T22:30:00Z	Vegetated	1	Deep	26.097	148.385	4.6455995
2020-09-12T22:40:00Z	Vegetated	1	Shallow	26.195	132.565	3.0841655
2020-09-12T22:40:00Z	Vegetated	1	Deep	26.097	147.931	4.6007897
2020-09-12T22:50:00Z	Vegetated	1	Shallow	26.195	133.385	3.1650995
2020-09-12T22:50:00Z	Vegetated	1	Deep	26.097	146.778	4.4869886
2020-09-12T23:00:00Z	Vegetated	1	Shallow	26.195	132.877	3.1149599
2020-09-12T23:00:00Z	Vegetated	1	Deep	26.097	147.142	4.5229154
2020-09-12T23:10:00Z	Vegetated	1	Shallow	26.195	132.27	3.055049
2020-09-12T23:10:00Z	Vegetated	1	Deep	26.097	147.021	4.5109727
2020-09-12T23:20:00Z	Vegetated	1	Shallow	26.195	134.371	3.2624177
2020-09-12T23:20:00Z	Vegetated	1	Deep	26.097	146.475	4.4570825
2020-09-12T23:30:00Z	Vegetated	1	Shallow	26.195	132.007	3.0290909
2020-09-12T23:30:00Z	Vegetated	1	Deep	26.097	148.749	4.6815263
2020-09-12T23:40:00Z	Vegetated	1	Shallow	26.195	131.974	3.0258338
2020-09-12T23:40:00Z	Vegetated	1	Deep	26.097	145.262	4.3373594
2020-09-12T23:50:00Z	Vegetated	1	Shallow	26.097	131.234	2.9527958
2020-09-12T23:50:00Z	Vegetated	1	Deep	26.097	144.595	4.2715265
2020-09-13T00:00:00Z	Vegetated	1	Shallow	26.097	133.235	3.1502945
2020-09-13T00:00:00Z	Vegetated	1	Deep	26	146.35	4.444745
2020-09-13T00:10:00Z	Vegetated	1	Shallow	26.097	133.12	3.138944
2020-09-13T00:10:00Z	Vegetated	1	Deep	26	147.866	4.5943742
2020-09-13T00:20:00Z	Vegetated	1	Shallow	26.097	131.791	3.0077717
2020-09-13T00:20:00Z	Vegetated	1	Deep	26	146.835	4.4926145
2020-09-13T00:30:00Z	Vegetated	1	Shallow	26.097	132.283	3.0563321
2020-09-13T00:30:00Z	Vegetated	1	Deep	26	147.381	4.5465047
2020-09-13T00:40:00Z	Vegetated	1	Shallow	26.097	133.104	3.1373648
2020-09-13T00:40:00Z	Vegetated	1	Deep	26	147.745	4.5824315
2020-09-13T00:50:00Z	Vegetated	1	Shallow	26.097	134.122	3.2378414
2020-09-13T00:50:00Z	Vegetated	1	Deep	26	147.927	4.6003949
2020-09-13T01:00:00Z	Vegetated	1	Shallow	26.097	134.072	3.2329064
2020-09-13T01:00:00Z	Vegetated	1	Deep	26	145.228	4.3340036
2020-09-13T01:10:00Z	Vegetated	1	Shallow	26.097	131.857	3.0142859
2020-09-13T01:10:00Z	Vegetated	1	Deep	26	147.593	4.5674291
2020-09-13T01:20:00Z	Vegetated	1	Shallow	26.097	133.022	3.1292714
2020-09-13T01:20:00Z	Vegetated	1	Deep	26	149.2	4.72604
2020-09-13T01:30:00Z	Vegetated	1	Shallow	26.097	134.384	3.2637008
2020-09-13T01:30:00Z	Vegetated	1	Deep	26	148.048	4.6123376
2020-09-13T01:40:00Z	Vegetated	1	Shallow	26.097	132.775	3.1048925
2020-09-13T01:40:00Z	Vegetated	1	Deep	26	148.2	4.62734
2020-09-13T01:50:00Z	Vegetated	1	Shallow	26.097	133.268	3.1535516
2020-09-13T01:50:00Z	Vegetated	1	Deep	26	148.169	4.6242803
2020-09-13T02:00:00Z	Vegetated	1	Shallow	26	133.872	3.2131664
2020-09-13T02:00:00Z	Vegetated	1	Deep	26	148.109	4.6183583
2020-09-13T02:10:00Z	Vegetated	1	Shallow	26.097	134.532	3.2783084
2020-09-13T02:10:00Z	Vegetated	1	Deep	25.902	148.347	4.6418489
2020-09-13T02:20:00Z	Vegetated	1	Shallow	26	134.02	3.227774
2020-09-13T02:20:00Z	Vegetated	1	Deep	25.902	147.59	4.567133
2020-09-13T02:30:00Z	Vegetated	1	Shallow	26	135.105	3.3348635
2020-09-13T02:30:00Z	Vegetated	1	Deep	25.902	149.105	4.7166635
2020-09-13T02:40:00Z	Vegetated	1	Shallow	26	133.774	3.2034938
2020-09-13T02:40:00Z	Vegetated	1	Deep	25.902	148.984	4.7047208
2020-09-13T02:50:00Z	Vegetated	1	Shallow	26	135.927	3.4159949
2020-09-13T02:50:00Z	Vegetated	1	Deep	25.902	150.439	4.8483293
2020-09-13T03:00:00Z	Vegetated	1	Shallow	26	136.206	3.4435322
2020-09-13T03:00:00Z	Vegetated	1	Deep	25.902	149.257	4.7316659
2020-09-13T03:10:00Z	Vegetated	1	Shallow	26	136.387	3.4613969
2020-09-13T03:10:00Z	Vegetated	1	Deep	25.902	149.56	4.761572
2020-09-13T03:20:00Z	Vegetated	1	Shallow	26	135.713	3.3948731
2020-09-13T03:20:00Z	Vegetated	1	Deep	25.902	150.075	4.8124025
2020-09-13T03:30:00Z	Vegetated	1	Shallow	26	135.696	3.3931952
2020-09-13T03:30:00Z	Vegetated	1	Deep	25.902	150.227	4.8274049
2020-09-13T03:40:00Z	Vegetated	1	Shallow	25.902	135.003	3.3247961
2020-09-13T03:40:00Z	Vegetated	1	Deep	25.902	148.257	4.6329659
2020-09-13T03:50:00Z	Vegetated	1	Shallow	25.902	135.053	3.3297311
2020-09-13T03:50:00Z	Vegetated	1	Deep	25.805	150.496	4.8539552
2020-09-13T04:00:00Z	Vegetated	1	Shallow	25.902	135.546	3.3783902
2020-09-13T04:00:00Z	Vegetated	1	Deep	25.805	151.314	4.9346918
2020-09-13T04:10:00Z	Vegetated	1	Shallow	25.902	136.763	3.4985081
2020-09-13T04:10:00Z	Vegetated	1	Deep	25.805	149.981	4.8031247
2020-09-13T04:20:00Z	Vegetated	1	Shallow	25.902	134.395	3.2647865
2020-09-13T04:20:00Z	Vegetated	1	Deep	25.805	149.92	4.797104
2020-09-13T04:30:00Z	Vegetated	1	Shallow	25.902	136.236	3.4464932
2020-09-13T04:30:00Z	Vegetated	1	Deep	25.805	151.223	4.9257101
2020-09-13T04:40:00Z	Vegetated	1	Shallow	25.902	138.096	3.6300752
2020-09-13T04:40:00Z	Vegetated	1	Deep	25.708	152.281	5.0301347
2020-09-13T04:50:00Z	Vegetated	1	Shallow	25.902	136.631	3.4854797
2020-09-13T04:50:00Z	Vegetated	1	Deep	25.805	150.102	4.8150674
2020-09-13T05:00:00Z	Vegetated	1	Shallow	25.902	135.02	3.326474
2020-09-13T05:00:00Z	Vegetated	1	Deep	25.805	149.89	4.794143
2020-09-13T05:10:00Z	Vegetated	1	Shallow	25.902	135.463	3.3701981
2020-09-13T05:10:00Z	Vegetated	1	Deep	25.805	149.223	4.7283101
2020-09-13T05:20:00Z	Vegetated	1	Shallow	25.805	136.694	3.4916978
2020-09-13T05:20:00Z	Vegetated	1	Deep	25.805	149.465	4.7521955
2020-09-13T05:30:00Z	Vegetated	1	Shallow	25.805	134.902	3.3148274
2020-09-13T05:30:00Z	Vegetated	1	Deep	25.805	148.404	4.6474748
2020-09-13T05:40:00Z	Vegetated	1	Shallow	25.805	134.885	3.3131495
2020-09-13T05:40:00Z	Vegetated	1	Deep	25.708	148.825	4.6890275
2020-09-13T05:50:00Z	Vegetated	1	Shallow	25.805	133.883	3.2142521
2020-09-13T05:50:00Z	Vegetated	1	Deep	25.708	149.037	4.7099519
2020-09-13T06:00:00Z	Vegetated	1	Shallow	25.805	135.346	3.3586502
2020-09-13T06:00:00Z	Vegetated	1	Deep	25.708	150.098	4.8146726
2020-09-13T06:10:00Z	Vegetated	1	Shallow	25.805	133.785	3.2045795
2020-09-13T06:10:00Z	Vegetated	1	Deep	25.708	150.28	4.832636
2020-09-13T06:20:00Z	Vegetated	1	Shallow	25.805	133.801	3.2061587
2020-09-13T06:20:00Z	Vegetated	1	Deep	25.708	151.159	4.9193933
2020-09-13T06:30:00Z	Vegetated	1	Shallow	25.805	135.461	3.3700007
2020-09-13T06:30:00Z	Vegetated	1	Deep	25.708	148.825	4.6890275
2020-09-13T06:40:00Z	Vegetated	1	Shallow	25.708	134.883	3.3129521
2020-09-13T06:40:00Z	Vegetated	1	Deep	25.708	148.704	4.6770848
2020-09-13T06:50:00Z	Vegetated	1	Shallow	25.708	132.732	3.1006484
2020-09-13T06:50:00Z	Vegetated	1	Deep	25.708	148.401	4.6471787
2020-09-13T07:00:00Z	Vegetated	1	Shallow	25.708	132.65	3.092555
2020-09-13T07:00:00Z	Vegetated	1	Deep	25.708	146.763	4.4855081
2020-09-13T07:10:00Z	Vegetated	1	Shallow	25.708	132.24	3.052088
2020-09-13T07:10:00Z	Vegetated	1	Deep	25.708	146.612	4.4706044
2020-09-13T07:20:00Z	Vegetated	1	Shallow	25.708	131.026	2.9322662
2020-09-13T07:20:00Z	Vegetated	1	Deep	25.708	147.491	4.5573617
2020-09-13T07:30:00Z	Vegetated	1	Shallow	25.708	131.813	3.0099431
2020-09-13T07:30:00Z	Vegetated	1	Deep	25.708	146.278	4.4376386
2020-09-13T07:40:00Z	Vegetated	1	Shallow	25.708	132.551	3.0827837
2020-09-13T07:40:00Z	Vegetated	1	Deep	25.61	145.911	4.4014157
2020-09-13T07:50:00Z	Vegetated	1	Shallow	25.708	132.305	3.0585035
2020-09-13T07:50:00Z	Vegetated	1	Deep	25.61	145.638	4.3744706
2020-09-13T08:00:00Z	Vegetated	1	Shallow	25.708	130.928	2.9225936
2020-09-13T08:00:00Z	Vegetated	1	Deep	25.61	146.153	4.4253011
2020-09-13T08:10:00Z	Vegetated	1	Shallow	25.708	131.633	2.9921771
2020-09-13T08:10:00Z	Vegetated	1	Deep	25.61	144.819	4.2936353
2020-09-13T08:20:00Z	Vegetated	1	Shallow	25.708	129.634	2.7948758
2020-09-13T08:20:00Z	Vegetated	1	Deep	25.61	145.122	4.3235414
2020-09-13T08:30:00Z	Vegetated	1	Shallow	25.708	129.143	2.7464141
2020-09-13T08:30:00Z	Vegetated	1	Deep	25.61	145.274	4.3385438
2020-09-13T08:40:00Z	Vegetated	1	Shallow	25.708	129.012	2.7334844
2020-09-13T08:40:00Z	Vegetated	1	Deep	25.61	146.184	4.4283608
2020-09-13T08:50:00Z	Vegetated	1	Shallow	25.708	129.388	2.7705956
2020-09-13T08:50:00Z	Vegetated	1	Deep	25.61	142.939	4.1080793
2020-09-13T09:00:00Z	Vegetated	1	Shallow	25.805	129.178	2.7498686
2020-09-13T09:00:00Z	Vegetated	1	Deep	25.708	144.095	4.2221765
2020-09-13T09:10:00Z	Vegetated	1	Shallow	25.805	127.918	2.6255066
2020-09-13T09:10:00Z	Vegetated	1	Deep	25.708	143.671	4.1803277
2020-09-13T09:20:00Z	Vegetated	1	Shallow	25.805	129.031	2.7353597
2020-09-13T09:20:00Z	Vegetated	1	Deep	25.708	143.701	4.1832887
2020-09-13T09:30:00Z	Vegetated	1	Shallow	25.805	128.72	2.704664
2020-09-13T09:30:00Z	Vegetated	1	Deep	25.708	143.337	4.1473619
2020-09-13T09:40:00Z	Vegetated	1	Shallow	25.805	125.663	2.4029381
2020-09-13T09:40:00Z	Vegetated	1	Deep	25.708	143.883	4.2012521
2020-09-13T09:50:00Z	Vegetated	1	Shallow	25.805	127.689	2.6029043
2020-09-13T09:50:00Z	Vegetated	1	Deep	25.708	142.427	4.0575449
2020-09-13T10:00:00Z	Vegetated	1	Shallow	25.902	124.213	2.2598231
2020-09-13T10:00:00Z	Vegetated	1	Deep	25.708	141.487	3.9647669
2020-09-13T10:10:00Z	Vegetated	1	Shallow	25.902	126.809	2.5160483
2020-09-13T10:10:00Z	Vegetated	1	Deep	25.805	142.492	4.0639604
2020-09-13T10:20:00Z	Vegetated	1	Shallow	25.902	124.686	2.3065082
2020-09-13T10:20:00Z	Vegetated	1	Deep	25.805	140.49	3.866363
2020-09-13T10:30:00Z	Vegetated	1	Shallow	26	127.22	2.556614
2020-09-13T10:30:00Z	Vegetated	1	Deep	25.805	138.579	3.6777473
2020-09-13T10:40:00Z	Vegetated	1	Shallow	26	124.036	2.2423532
2020-09-13T10:40:00Z	Vegetated	1	Deep	25.805	141.4	3.95618
2020-09-13T10:50:00Z	Vegetated	1	Shallow	26	122.52	2.092724
2020-09-13T10:50:00Z	Vegetated	1	Deep	25.805	140.672	3.8843264
2020-09-13T11:00:00Z	Vegetated	1	Shallow	26	125.244	2.3615828
2020-09-13T11:00:00Z	Vegetated	1	Deep	25.902	142.465	4.0612955
2020-09-13T11:10:00Z	Vegetated	1	Shallow	26	126.469	2.4824903
2020-09-13T11:10:00Z	Vegetated	1	Deep	25.902	138.886	3.7080482
2020-09-13T11:20:00Z	Vegetated	1	Shallow	26	126.322	2.4679814
2020-09-13T11:20:00Z	Vegetated	1	Deep	25.902	141.191	3.9355517
2020-09-13T11:30:00Z	Vegetated	1	Shallow	26	126.42	2.477654
2020-09-13T11:30:00Z	Vegetated	1	Deep	25.902	140.706	3.8876822
2020-09-13T11:40:00Z	Vegetated	1	Shallow	26	123.384	2.1780008
2020-09-13T11:40:00Z	Vegetated	1	Deep	25.902	139.099	3.7290713
2020-09-13T11:50:00Z	Vegetated	1	Shallow	26	127.253	2.5598711
2020-09-13T11:50:00Z	Vegetated	1	Deep	25.902	141.07	3.923609
2020-09-13T12:00:00Z	Vegetated	1	Shallow	26	126.436	2.4792332
2020-09-13T12:00:00Z	Vegetated	1	Deep	25.902	141.98	4.013426
2020-09-13T12:10:00Z	Vegetated	1	Shallow	26	127.629	2.5969823
2020-09-13T12:10:00Z	Vegetated	1	Deep	25.902	141.828	3.9984236
2020-09-13T12:20:00Z	Vegetated	1	Shallow	26.097	127.011	2.5359857
2020-09-13T12:20:00Z	Vegetated	1	Deep	25.902	138.947	3.7140689
2020-09-13T12:30:00Z	Vegetated	1	Shallow	26.097	127.779	2.6117873
2020-09-13T12:30:00Z	Vegetated	1	Deep	25.902	141.859	4.0014833
2020-09-13T12:40:00Z	Vegetated	1	Shallow	26.097	128.842	2.7167054
2020-09-13T12:40:00Z	Vegetated	1	Deep	25.902	142.89	4.103243
2020-09-13T12:50:00Z	Vegetated	1	Shallow	26.097	126.047	2.4408389
2020-09-13T12:50:00Z	Vegetated	1	Deep	26	142.651	4.0796537
2020-09-13T13:00:00Z	Vegetated	1	Shallow	26.097	129.268	2.7587516
2020-09-13T13:00:00Z	Vegetated	1	Deep	26	142.529	4.0676123
2020-09-13T13:10:00Z	Vegetated	1	Shallow	26.097	127.583	2.5924421
2020-09-13T13:10:00Z	Vegetated	1	Deep	26	141.984	4.0138208
2020-09-13T13:20:00Z	Vegetated	1	Shallow	26.195	127.585	2.5926395
2020-09-13T13:20:00Z	Vegetated	1	Deep	26	142.014	4.0167818
2020-09-13T13:30:00Z	Vegetated	1	Shallow	26.195	127.046	2.5394402
2020-09-13T13:30:00Z	Vegetated	1	Deep	26	143.591	4.1724317
2020-09-13T13:40:00Z	Vegetated	1	Shallow	26.195	128.911	2.7235157
2020-09-13T13:40:00Z	Vegetated	1	Deep	26	144.44	4.256228
2020-09-13T13:50:00Z	Vegetated	1	Shallow	26.195	127.258	2.5603646
2020-09-13T13:50:00Z	Vegetated	1	Deep	26	144.015	4.2142805
2020-09-13T14:00:00Z	Vegetated	1	Shallow	26.195	130.22	2.852714
2020-09-13T14:00:00Z	Vegetated	1	Deep	26	144.47	4.259189
2020-09-13T14:10:00Z	Vegetated	1	Shallow	26.195	130.319	2.8624853
2020-09-13T14:10:00Z	Vegetated	1	Deep	26	144.41	4.253267
2020-09-13T14:20:00Z	Vegetated	1	Shallow	26.195	131.466	2.9756942
2020-09-13T14:20:00Z	Vegetated	1	Deep	26	144.137	4.2263219
2020-09-13T14:30:00Z	Vegetated	1	Shallow	26.292	131.633	2.9921771
2020-09-13T14:30:00Z	Vegetated	1	Deep	26.097	145.323	4.3433801
2020-09-13T14:40:00Z	Vegetated	1	Shallow	26.292	131.534	2.9824058
2020-09-13T14:40:00Z	Vegetated	1	Deep	26	146.199	4.4298413
2020-09-13T14:50:00Z	Vegetated	1	Shallow	26.195	132.811	3.1084457
2020-09-13T14:50:00Z	Vegetated	1	Deep	26.097	146.081	4.4181947
2020-09-13T15:00:00Z	Vegetated	1	Shallow	26.195	132.286	3.0566282
2020-09-13T15:00:00Z	Vegetated	1	Deep	26.097	145.929	4.4031923
2020-09-13T15:10:00Z	Vegetated	1	Shallow	26.195	131.974	3.0258338
2020-09-13T15:10:00Z	Vegetated	1	Deep	26.097	146.657	4.4750459
2020-09-13T15:20:00Z	Vegetated	1	Shallow	26.292	133.24	3.150788
2020-09-13T15:20:00Z	Vegetated	1	Deep	26.097	147.536	4.5618032
2020-09-13T15:30:00Z	Vegetated	1	Shallow	26.292	132.436	3.0714332
2020-09-13T15:30:00Z	Vegetated	1	Deep	26.097	147.658	4.5738446
2020-09-13T15:40:00Z	Vegetated	1	Shallow	26.292	133.208	3.1476296
2020-09-13T15:40:00Z	Vegetated	1	Deep	26.097	147.84	4.591808
2020-09-13T15:50:00Z	Vegetated	1	Shallow	26.292	134.374	3.2627138
2020-09-13T15:50:00Z	Vegetated	1	Deep	26.097	148.385	4.6455995
2020-09-13T16:00:00Z	Vegetated	1	Shallow	26.195	135.225	3.3467075
2020-09-13T16:00:00Z	Vegetated	1	Deep	26.097	149.174	4.7234738
2020-09-13T16:10:00Z	Vegetated	1	Shallow	26.292	135.54	3.377798
2020-09-13T16:10:00Z	Vegetated	1	Deep	26.097	148.658	4.6725446
2020-09-13T16:20:00Z	Vegetated	1	Shallow	26.195	136.294	3.4522178
2020-09-13T16:20:00Z	Vegetated	1	Deep	26.097	149.901	4.7952287
2020-09-13T16:30:00Z	Vegetated	1	Shallow	26.195	136.689	3.4912043
2020-09-13T16:30:00Z	Vegetated	1	Deep	26.097	151.174	4.9208738
2020-09-13T16:40:00Z	Vegetated	1	Shallow	26.195	136.64	3.486368
2020-09-13T16:40:00Z	Vegetated	1	Deep	26.097	151.023	4.9059701
2020-09-13T16:50:00Z	Vegetated	1	Shallow	26.195	136.409	3.4635683
2020-09-13T16:50:00Z	Vegetated	1	Deep	26.097	150.598	4.8640226
2020-09-13T17:00:00Z	Vegetated	1	Shallow	26.195	138.648	3.6845576
2020-09-13T17:00:00Z	Vegetated	1	Deep	26.097	153.145	5.1154115
2020-09-13T17:10:00Z	Vegetated	1	Shallow	26.195	136.853	3.5073911
2020-09-13T17:10:00Z	Vegetated	1	Deep	26.097	150.962	4.8999494
2020-09-13T17:20:00Z	Vegetated	1	Shallow	26.195	136.64	3.486368
2020-09-13T17:20:00Z	Vegetated	1	Deep	26.097	151.265	4.9298555
2020-09-13T17:30:00Z	Vegetated	1	Shallow	26.195	138.978	3.7171286
2020-09-13T17:30:00Z	Vegetated	1	Deep	26.097	153.205	5.1213335
2020-09-13T17:40:00Z	Vegetated	1	Shallow	26.195	138.516	3.6715292
2020-09-13T17:40:00Z	Vegetated	1	Deep	26.097	153.236	5.1243932
2020-09-13T17:50:00Z	Vegetated	1	Shallow	26.195	136.705	3.4927835
2020-09-13T17:50:00Z	Vegetated	1	Deep	26.097	152.357	5.0376359
2020-09-13T18:00:00Z	Vegetated	1	Shallow	26.195	138.45	3.665015
2020-09-13T18:00:00Z	Vegetated	1	Deep	26.097	153.872	5.1871664
2020-09-13T18:10:00Z	Vegetated	1	Shallow	26.195	137.512	3.5724344
2020-09-13T18:10:00Z	Vegetated	1	Deep	26	152.959	5.0970533
2020-09-13T18:20:00Z	Vegetated	1	Shallow	26.195	137.66	3.587042
2020-09-13T18:20:00Z	Vegetated	1	Deep	26	152.929	5.0940923
2020-09-13T18:30:00Z	Vegetated	1	Shallow	26.195	137.874	3.6081638
2020-09-13T18:30:00Z	Vegetated	1	Deep	26	153.11	5.111957
2020-09-13T18:40:00Z	Vegetated	1	Shallow	26.195	138.368	3.6569216
2020-09-13T18:40:00Z	Vegetated	1	Deep	26	153.05	5.106035
2020-09-13T18:50:00Z	Vegetated	1	Shallow	26.097	136.423	3.4649501
2020-09-13T18:50:00Z	Vegetated	1	Deep	26	152.201	5.0222387
2020-09-13T19:00:00Z	Vegetated	1	Shallow	26.097	137.427	3.5640449
2020-09-13T19:00:00Z	Vegetated	1	Deep	26	151.443	4.9474241
2020-09-13T19:10:00Z	Vegetated	1	Shallow	26.097	137.147	3.5364089
2020-09-13T19:10:00Z	Vegetated	1	Deep	26	153.11	5.111957
2020-09-13T19:20:00Z	Vegetated	1	Shallow	26.097	139.024	3.7216688
2020-09-13T19:20:00Z	Vegetated	1	Deep	26	151.534	4.9564058
2020-09-13T19:30:00Z	Vegetated	1	Shallow	26.097	137.805	3.6013535
2020-09-13T19:30:00Z	Vegetated	1	Deep	26	153.626	5.1628862
2020-09-13T19:40:00Z	Vegetated	1	Shallow	26.097	138.464	3.6663968
2020-09-13T19:40:00Z	Vegetated	1	Deep	26	151.746	4.9773302
2020-09-13T19:50:00Z	Vegetated	1	Shallow	26.097	136.62	3.484394
2020-09-13T19:50:00Z	Vegetated	1	Deep	25.902	151.258	4.9291646
2020-09-13T20:00:00Z	Vegetated	1	Shallow	26.097	136.883	3.5103521
2020-09-13T20:00:00Z	Vegetated	1	Deep	25.902	151.682	4.9710134
2020-09-13T20:10:00Z	Vegetated	1	Shallow	26	135.516	3.3754292
2020-09-13T20:10:00Z	Vegetated	1	Deep	25.902	150.803	4.8842561
2020-09-13T20:20:00Z	Vegetated	1	Shallow	26	135.877	3.4110599
2020-09-13T20:20:00Z	Vegetated	1	Deep	25.902	152.046	5.0069402
2020-09-13T20:30:00Z	Vegetated	1	Shallow	26	135.187	3.3429569
2020-09-13T20:30:00Z	Vegetated	1	Deep	25.902	150.894	4.8932378
2020-09-13T20:40:00Z	Vegetated	1	Shallow	26	135.861	3.4094807
2020-09-13T20:40:00Z	Vegetated	1	Deep	25.902	151.045	4.9081415
2020-09-13T20:50:00Z	Vegetated	1	Shallow	26	135.844	3.4078028
2020-09-13T20:50:00Z	Vegetated	1	Deep	25.902	150.621	4.8662927
2020-09-13T21:00:00Z	Vegetated	1	Shallow	26	135.154	3.3396998
2020-09-13T21:00:00Z	Vegetated	1	Deep	25.902	149.924	4.7974988
2020-09-13T21:10:00Z	Vegetated	1	Shallow	26	133.544	3.1807928
2020-09-13T21:10:00Z	Vegetated	1	Deep	25.902	148.681	4.6748147
2020-09-13T21:20:00Z	Vegetated	1	Shallow	26	134.431	3.2683397
2020-09-13T21:20:00Z	Vegetated	1	Deep	25.902	148.742	4.6808354
2020-09-13T21:30:00Z	Vegetated	1	Shallow	26	133.659	3.1921433
2020-09-13T21:30:00Z	Vegetated	1	Deep	25.902	149.045	4.7107415
2020-09-13T21:40:00Z	Vegetated	1	Shallow	25.902	132.114	3.0396518
2020-09-13T21:40:00Z	Vegetated	1	Deep	25.805	146.949	4.5038663
2020-09-13T21:50:00Z	Vegetated	1	Shallow	25.902	134.067	3.2324129
2020-09-13T21:50:00Z	Vegetated	1	Deep	25.902	147.862	4.5939794
2020-09-13T22:00:00Z	Vegetated	1	Shallow	25.902	132.819	3.1092353
2020-09-13T22:00:00Z	Vegetated	1	Deep	25.902	147.438	4.5521306
2020-09-13T22:10:00Z	Vegetated	1	Shallow	25.902	133.229	3.1497023
2020-09-13T22:10:00Z	Vegetated	1	Deep	25.902	148.196	4.6269452
2020-09-13T22:20:00Z	Vegetated	1	Shallow	25.902	133.656	3.1918472
2020-09-13T22:20:00Z	Vegetated	1	Deep	25.902	147.893	4.5970391
2020-09-13T22:30:00Z	Vegetated	1	Shallow	25.902	132.458	3.0736046
2020-09-13T22:30:00Z	Vegetated	1	Deep	25.902	146.255	4.4353685
2020-09-13T22:40:00Z	Vegetated	1	Shallow	25.902	132.097	3.0379739
2020-09-13T22:40:00Z	Vegetated	1	Deep	25.902	146.407	4.4503709
2020-09-13T22:50:00Z	Vegetated	1	Shallow	25.902	130.917	2.9215079
2020-09-13T22:50:00Z	Vegetated	1	Deep	25.805	144.493	4.2614591
2020-09-13T23:00:00Z	Vegetated	1	Shallow	25.902	132.327	3.0606749
2020-09-13T23:00:00Z	Vegetated	1	Deep	25.805	146.343	4.4440541
2020-09-13T23:10:00Z	Vegetated	1	Shallow	25.805	130.242	2.8548854
2020-09-13T23:10:00Z	Vegetated	1	Deep	25.805	146.403	4.4499761
2020-09-13T23:20:00Z	Vegetated	1	Shallow	25.805	129.718	2.8031666
2020-09-13T23:20:00Z	Vegetated	1	Deep	25.805	146.13	4.423031
2020-09-13T23:30:00Z	Vegetated	1	Shallow	25.805	131.455	2.9746085
2020-09-13T23:30:00Z	Vegetated	1	Deep	25.805	145.251	4.3362737
2020-09-13T23:40:00Z	Vegetated	1	Shallow	25.805	129.948	2.8258676
2020-09-13T23:40:00Z	Vegetated	1	Deep	25.805	144.614	4.2734018
2020-09-13T23:50:00Z	Vegetated	1	Shallow	25.805	129.62	2.793494
2020-09-13T23:50:00Z	Vegetated	1	Deep	25.708	144.004	4.2131948
2020-09-14T00:00:00Z	Vegetated	1	Shallow	25.805	130.767	2.9067029
2020-09-14T00:00:00Z	Vegetated	1	Deep	25.708	145.52	4.362824
2020-09-14T00:10:00Z	Vegetated	1	Shallow	25.708	130.715	2.9015705
2020-09-14T00:10:00Z	Vegetated	1	Deep	25.708	146.612	4.4706044
2020-09-14T00:20:00Z	Vegetated	1	Shallow	25.708	131.108	2.9403596
2020-09-14T00:20:00Z	Vegetated	1	Deep	25.805	145.615	4.3722005
2020-09-14T00:30:00Z	Vegetated	1	Shallow	25.805	130.816	2.9115392
2020-09-14T00:30:00Z	Vegetated	1	Deep	25.805	144.584	4.2704408
2020-09-14T00:40:00Z	Vegetated	1	Shallow	25.708	131.977	3.0261299
2020-09-14T00:40:00Z	Vegetated	1	Deep	25.708	145.884	4.3987508
2020-09-14T00:50:00Z	Vegetated	1	Shallow	25.708	132.059	3.0342233
2020-09-14T00:50:00Z	Vegetated	1	Deep	25.805	146.1	4.42007
2020-09-14T01:00:00Z	Vegetated	1	Shallow	25.708	130.207	2.8514309
2020-09-14T01:00:00Z	Vegetated	1	Deep	25.805	145.585	4.3692395
2020-09-14T01:10:00Z	Vegetated	1	Shallow	25.708	130.912	2.9210144
2020-09-14T01:10:00Z	Vegetated	1	Deep	25.805	145.706	4.3811822
2020-09-14T01:20:00Z	Vegetated	1	Shallow	25.708	130.322	2.8627814
2020-09-14T01:20:00Z	Vegetated	1	Deep	25.805	147.101	4.5188687
2020-09-14T01:30:00Z	Vegetated	1	Shallow	25.708	132.551	3.0827837
2020-09-14T01:30:00Z	Vegetated	1	Deep	25.805	146.13	4.423031
2020-09-14T01:40:00Z	Vegetated	1	Shallow	25.708	131.043	2.9339441
2020-09-14T01:40:00Z	Vegetated	1	Deep	25.902	145.801	4.3905587
2020-09-14T01:50:00Z	Vegetated	1	Shallow	25.708	131.42	2.971154
2020-09-14T01:50:00Z	Vegetated	1	Deep	25.902	145.316	4.3426892
2020-09-14T02:00:00Z	Vegetated	1	Shallow	25.708	132.059	3.0342233
2020-09-14T02:00:00Z	Vegetated	1	Deep	25.902	146.437	4.4533319
2020-09-14T02:10:00Z	Vegetated	1	Shallow	25.708	133.126	3.1395362
2020-09-14T02:10:00Z	Vegetated	1	Deep	25.805	146.555	4.4649785
2020-09-14T02:20:00Z	Vegetated	1	Shallow	25.708	130.862	2.9160794
2020-09-14T02:20:00Z	Vegetated	1	Deep	25.902	146.134	4.4234258
2020-09-14T02:30:00Z	Vegetated	1	Shallow	25.708	133.684	3.1946108
2020-09-14T02:30:00Z	Vegetated	1	Deep	25.805	147.525	4.5607175
2020-09-14T02:40:00Z	Vegetated	1	Shallow	25.708	133.634	3.1896758
2020-09-14T02:40:00Z	Vegetated	1	Deep	25.805	147.707	4.5786809
2020-09-14T02:50:00Z	Vegetated	1	Shallow	25.708	133.076	3.1346012
2020-09-14T02:50:00Z	Vegetated	1	Deep	25.708	147.582	4.5663434
2020-09-14T03:00:00Z	Vegetated	1	Shallow	25.708	134.883	3.3129521
2020-09-14T03:00:00Z	Vegetated	1	Deep	25.708	149.522	4.7578214
2020-09-14T03:10:00Z	Vegetated	1	Shallow	25.708	132.436	3.0714332
2020-09-14T03:10:00Z	Vegetated	1	Deep	25.61	148.457	4.6527059
2020-09-14T03:20:00Z	Vegetated	1	Shallow	25.708	134.455	3.2707085
2020-09-14T03:20:00Z	Vegetated	1	Deep	25.61	148.033	4.6108571
2020-09-14T03:30:00Z	Vegetated	1	Shallow	25.61	134.502	3.2753474
2020-09-14T03:30:00Z	Vegetated	1	Deep	25.61	149.67	4.772429
2020-09-14T03:40:00Z	Vegetated	1	Shallow	25.61	135.685	3.3921095
2020-09-14T03:40:00Z	Vegetated	1	Deep	25.61	150.428	4.8472436
2020-09-14T03:50:00Z	Vegetated	1	Shallow	25.61	136.129	3.4359323
2020-09-14T03:50:00Z	Vegetated	1	Deep	25.513	151.182	4.9216634
2020-09-14T04:00:00Z	Vegetated	1	Shallow	25.61	136.129	3.4359323
2020-09-14T04:00:00Z	Vegetated	1	Deep	25.513	150.727	4.8767549
2020-09-14T04:10:00Z	Vegetated	1	Shallow	25.61	136.54	3.476498
2020-09-14T04:10:00Z	Vegetated	1	Deep	25.513	150.818	4.8857366
2020-09-14T04:20:00Z	Vegetated	1	Shallow	25.61	137.215	3.5431205
2020-09-14T04:20:00Z	Vegetated	1	Deep	25.513	151.151	4.9186037
2020-09-14T04:30:00Z	Vegetated	1	Shallow	25.61	138.499	3.6698513
2020-09-14T04:30:00Z	Vegetated	1	Deep	25.513	151.454	4.9485098
2020-09-14T04:40:00Z	Vegetated	1	Shallow	25.61	138.104	3.6308648
2020-09-14T04:40:00Z	Vegetated	1	Deep	25.513	150.03	4.807961
2020-09-14T04:50:00Z	Vegetated	1	Shallow	25.61	137.659	3.5869433
2020-09-14T04:50:00Z	Vegetated	1	Deep	25.513	151.697	4.9724939
2020-09-14T05:00:00Z	Vegetated	1	Shallow	25.513	137.755	3.5964185
2020-09-14T05:00:00Z	Vegetated	1	Deep	25.513	153.334	5.1340658
2020-09-14T05:10:00Z	Vegetated	1	Shallow	25.61	137.149	3.5366063
2020-09-14T05:10:00Z	Vegetated	1	Deep	25.513	151.727	4.9754549
2020-09-14T05:20:00Z	Vegetated	1	Shallow	25.61	137.478	3.5690786
2020-09-14T05:20:00Z	Vegetated	1	Deep	25.513	152.909	5.0921183
2020-09-14T05:30:00Z	Vegetated	1	Shallow	25.61	138.483	3.6682721
2020-09-14T05:30:00Z	Vegetated	1	Deep	25.61	151.549	4.9578863
2020-09-14T05:40:00Z	Vegetated	1	Shallow	25.708	137.695	3.5904965
2020-09-14T05:40:00Z	Vegetated	1	Deep	25.61	152.277	5.0297399
2020-09-14T05:50:00Z	Vegetated	1	Shallow	25.61	136.919	3.5139053
2020-09-14T05:50:00Z	Vegetated	1	Deep	25.61	151.883	4.9908521
2020-09-14T06:00:00Z	Vegetated	1	Shallow	25.61	137.067	3.5285129
2020-09-14T06:00:00Z	Vegetated	1	Deep	25.708	151.614	4.9643018
2020-09-14T06:10:00Z	Vegetated	1	Shallow	25.61	137.807	3.6015509
2020-09-14T06:10:00Z	Vegetated	1	Deep	25.61	152.792	5.0805704
2020-09-14T06:20:00Z	Vegetated	1	Shallow	25.513	136.85	3.507095
2020-09-14T06:20:00Z	Vegetated	1	Deep	25.513	151.454	4.9485098
2020-09-14T06:30:00Z	Vegetated	1	Shallow	25.513	137.969	3.6175403
2020-09-14T06:30:00Z	Vegetated	1	Deep	25.513	152.03	5.005361
2020-09-14T06:40:00Z	Vegetated	1	Shallow	25.61	139.125	3.7316375
2020-09-14T06:40:00Z	Vegetated	1	Deep	25.513	152.121	5.0143427
2020-09-14T06:50:00Z	Vegetated	1	Shallow	25.61	137.906	3.6113222
2020-09-14T06:50:00Z	Vegetated	1	Deep	25.513	152.364	5.0383268
2020-09-14T07:00:00Z	Vegetated	1	Shallow	25.61	135.422	3.3661514
2020-09-14T07:00:00Z	Vegetated	1	Deep	25.513	150.09	4.813883
2020-09-14T07:10:00Z	Vegetated	1	Shallow	25.61	137.281	3.5496347
2020-09-14T07:10:00Z	Vegetated	1	Deep	25.513	152.394	5.0412878
2020-09-14T07:20:00Z	Vegetated	1	Shallow	25.61	135.8	3.40346
2020-09-14T07:20:00Z	Vegetated	1	Deep	25.513	151.697	4.9724939
2020-09-14T07:30:00Z	Vegetated	1	Shallow	25.61	135.373	3.3613151
2020-09-14T07:30:00Z	Vegetated	1	Deep	25.513	150.545	4.8587915
2020-09-14T07:40:00Z	Vegetated	1	Shallow	25.513	135.978	3.4210286
2020-09-14T07:40:00Z	Vegetated	1	Deep	25.513	149.848	4.7899976
2020-09-14T07:50:00Z	Vegetated	1	Shallow	25.513	134.532	3.2783084
2020-09-14T07:50:00Z	Vegetated	1	Deep	25.416	148.935	4.6998845
2020-09-14T08:00:00Z	Vegetated	1	Shallow	25.416	132.674	3.0949238
2020-09-14T08:00:00Z	Vegetated	1	Deep	25.319	149.022	4.7084714
2020-09-14T08:10:00Z	Vegetated	1	Shallow	25.319	133.968	3.2226416
2020-09-14T08:10:00Z	Vegetated	1	Deep	25.319	148.81	4.687547
2020-09-14T08:20:00Z	Vegetated	1	Shallow	25.319	134.182	3.2437634
2020-09-14T08:20:00Z	Vegetated	1	Deep	25.319	147.688	4.5768056
2020-09-14T08:30:00Z	Vegetated	1	Shallow	25.416	132.248	3.0528776
2020-09-14T08:30:00Z	Vegetated	1	Deep	25.319	147.809	4.5887483
2020-09-14T08:40:00Z	Vegetated	1	Shallow	25.513	132.874	3.1146638
2020-09-14T08:40:00Z	Vegetated	1	Deep	25.416	147.146	4.5233102
2020-09-14T08:50:00Z	Vegetated	1	Shallow	25.61	130.254	2.8560698
2020-09-14T08:50:00Z	Vegetated	1	Deep	25.416	147.813	4.5891431
2020-09-14T09:00:00Z	Vegetated	1	Shallow	25.61	130.876	2.9174612
2020-09-14T09:00:00Z	Vegetated	1	Deep	25.513	145.998	4.4100026
2020-09-14T09:10:00Z	Vegetated	1	Shallow	25.61	129.533	2.7849071
2020-09-14T09:10:00Z	Vegetated	1	Deep	25.513	145.937	4.4039819
2020-09-14T09:20:00Z	Vegetated	1	Shallow	25.708	132.125	3.0407375
2020-09-14T09:20:00Z	Vegetated	1	Deep	25.319	143.838	4.1968106
2020-09-14T09:30:00Z	Vegetated	1	Shallow	25.61	130.008	2.8317896
2020-09-14T09:30:00Z	Vegetated	1	Deep	25.319	144.141	4.2267167
2020-09-14T09:40:00Z	Vegetated	1	Shallow	25.61	128.616	2.6943992
2020-09-14T09:40:00Z	Vegetated	1	Deep	25.319	143.474	4.1608838
2020-09-14T09:50:00Z	Vegetated	1	Shallow	25.708	128.276	2.6608412
2020-09-14T09:50:00Z	Vegetated	1	Deep	25.416	143.811	4.1941457
2020-09-14T10:00:00Z	Vegetated	1	Shallow	25.708	127.523	2.5865201
2020-09-14T10:00:00Z	Vegetated	1	Deep	25.513	142.723	4.0867601
-27T09:00:00Z	Isoyake	1	Deep	26	140.003	3.8182961
-27T09:00:00Z	Isoyake	1	Shallow	26.292	117.736	1.6205432
-27T09:10:00Z	Isoyake	1	Deep	26	139.903	3.8084261
-27T09:10:00Z	Isoyake	1	Shallow	26.39	117.702	1.6171874
-27T09:20:00Z	Isoyake	1	Deep	26	140.104	3.8282648
-27T09:20:00Z	Isoyake	1	Shallow	26.39	117.702	1.6171874
-27T09:30:00Z	Isoyake	1	Deep	26	140.271	3.8447477
-27T09:30:00Z	Isoyake	1	Shallow	26.39	118.038	1.6503506
-27T09:40:00Z	Isoyake	1	Deep	26	140.304	3.8480048
-27T09:40:00Z	Isoyake	1	Shallow	26.39	118.038	1.6503506
-27T09:50:00Z	Isoyake	1	Deep	26	140.906	3.9074222
-27T09:50:00Z	Isoyake	1	Shallow	26.39	118.524	1.6983188
-27T10:00:00Z	Isoyake	1	Deep	26	141.174	3.9338738
-27T10:00:00Z	Isoyake	1	Shallow	26.39	118.898	1.7352326
-27T10:10:00Z	Isoyake	1	Deep	25.902	140.618	3.8789966
-27T10:10:00Z	Isoyake	1	Shallow	26.292	118.372	1.6833164
-27T10:20:00Z	Isoyake	1	Deep	26	141.107	3.9272609
-27T10:20:00Z	Isoyake	1	Shallow	26.292	118.708	1.7164796
-27T10:30:00Z	Isoyake	1	Deep	26	141.441	3.9602267
-27T10:30:00Z	Isoyake	1	Shallow	26.488	119.088	1.7539856
-27T10:40:00Z	Isoyake	1	Deep	26	141.508	3.9668396
-27T10:40:00Z	Isoyake	1	Shallow	26.292	119.045	1.7497415
-27T10:50:00Z	Isoyake	1	Deep	26	141.558	3.9717746
-27T10:50:00Z	Isoyake	1	Shallow	26.292	119.12	1.757144
-27T11:00:00Z	Isoyake	1	Deep	26	141.926	4.0080962
-27T11:00:00Z	Isoyake	1	Shallow	26.292	119.643	1.8087641
-27T11:10:00Z	Isoyake	1	Deep	26	141.843	3.9999041
-27T11:10:00Z	Isoyake	1	Shallow	26.292	119.456	1.7903072
-27T11:20:00Z	Isoyake	1	Deep	26	142.127	4.0279349
-27T11:20:00Z	Isoyake	1	Shallow	26.292	119.83	1.827221
-27T11:30:00Z	Isoyake	1	Deep	26	142.546	4.0692902
-27T11:30:00Z	Isoyake	1	Shallow	26.292	120.241	1.8677867
-27T11:40:00Z	Isoyake	1	Deep	26	142.462	4.0609994
-27T11:40:00Z	Isoyake	1	Shallow	26.39	120.281	1.8717347
-27T11:50:00Z	Isoyake	1	Deep	26.097	142.415	4.0563605
-27T11:50:00Z	Isoyake	1	Shallow	26.39	120.057	1.8496259
-27T12:00:00Z	Isoyake	1	Deep	26.097	143.018	4.1158766
-27T12:00:00Z	Isoyake	1	Shallow	26.488	120.583	1.9015421
-27T12:10:00Z	Isoyake	1	Deep	26	143.533	4.1667071
-27T12:10:00Z	Isoyake	1	Shallow	26.39	121.216	1.9640192
-27T12:20:00Z	Isoyake	1	Deep	26.097	143.788	4.1918756
-27T12:20:00Z	Isoyake	1	Shallow	26.39	121.553	1.9972811
-27T12:30:00Z	Isoyake	1	Deep	26.097	143.989	4.2117143
-27T12:30:00Z	Isoyake	1	Shallow	26.488	121.63	2.004881
-27T12:40:00Z	Isoyake	1	Deep	26.097	144.308	4.2431996
-27T12:40:00Z	Isoyake	1	Shallow	26.488	121.855	2.0270885
-27T12:50:00Z	Isoyake	1	Deep	26.097	144.743	4.2861341
-27T12:50:00Z	Isoyake	1	Shallow	26.39	122.338	2.0747606
-27T13:00:00Z	Isoyake	1	Deep	26.097	145.213	4.3325231
-27T13:00:00Z	Isoyake	1	Shallow	26.39	122.861	2.1263807
-27T13:10:00Z	Isoyake	1	Deep	26.097	145.414	4.3523618
-27T13:10:00Z	Isoyake	1	Shallow	26.39	123.048	2.1448376
-27T13:20:00Z	Isoyake	1	Deep	26.097	145.565	4.3672655
-27T13:20:00Z	Isoyake	1	Shallow	26.39	123.235	2.1632945
-27T13:30:00Z	Isoyake	1	Deep	26.097	145.799	4.3903613
-27T13:30:00Z	Isoyake	1	Shallow	26.39	123.422	2.1817514
-27T13:40:00Z	Isoyake	1	Deep	26.097	146.319	4.4416853
-27T13:40:00Z	Isoyake	1	Shallow	26.39	123.945	2.2333715
-27T13:50:00Z	Isoyake	1	Deep	26.097	146.101	4.4201687
-27T13:50:00Z	Isoyake	1	Shallow	26.39	123.833	2.2223171
-27T14:00:00Z	Isoyake	1	Deep	26.097	146.605	4.4699135
-27T14:00:00Z	Isoyake	1	Shallow	26.39	124.207	2.2592309
-27T14:10:00Z	Isoyake	1	Deep	26.097	146.756	4.4848172
-27T14:10:00Z	Isoyake	1	Shallow	26.39	124.469	2.2850903
-27T14:20:00Z	Isoyake	1	Deep	26.195	146.961	4.5050507
-27T14:20:00Z	Isoyake	1	Shallow	26.39	124.581	2.2961447
-27T14:30:00Z	Isoyake	1	Deep	26.097	147.309	4.5393983
-27T14:30:00Z	Isoyake	1	Shallow	26.39	125.03	2.340461
-27T14:40:00Z	Isoyake	1	Deep	26.097	147.376	4.5460112
-27T14:40:00Z	Isoyake	1	Shallow	26.39	124.992	2.3367104
-27T14:50:00Z	Isoyake	1	Deep	26.195	147.901	4.5978287
-27T14:50:00Z	Isoyake	1	Shallow	26.39	125.516	2.3884292
-27T15:00:00Z	Isoyake	1	Deep	26.195	148.186	4.6259582
-27T15:00:00Z	Isoyake	1	Shallow	26.39	125.89	2.425343
-27T15:10:00Z	Isoyake	1	Deep	26.195	148.455	4.6525085
-27T15:10:00Z	Isoyake	1	Shallow	26.39	126.151	2.4511037
-27T15:20:00Z	Isoyake	1	Deep	26.195	148.32	4.639184
-27T15:20:00Z	Isoyake	1	Shallow	26.39	126.039	2.4400493
-27T15:30:00Z	Isoyake	1	Deep	26.195	148.539	4.6607993
-27T15:30:00Z	Isoyake	1	Shallow	26.39	126.189	2.4548543
-27T15:40:00Z	Isoyake	1	Deep	26.195	148.908	4.6972196
-27T15:40:00Z	Isoyake	1	Shallow	26.39	126.563	2.4917681
-27T15:50:00Z	Isoyake	1	Deep	26.195	148.791	4.6856717
-27T15:50:00Z	Isoyake	1	Shallow	26.39	126.45	2.480615
-27T16:00:00Z	Isoyake	1	Deep	26.195	149.244	4.7303828
-27T16:00:00Z	Isoyake	1	Shallow	26.488	126.827	2.5178249
-27T16:10:00Z	Isoyake	1	Deep	26.195	149.11	4.717157
-27T16:10:00Z	Isoyake	1	Shallow	26.488	126.79	2.514173
-27T16:20:00Z	Isoyake	1	Deep	26.195	149.227	4.7287049
-27T16:20:00Z	Isoyake	1	Shallow	26.488	126.865	2.5215755
-27T16:30:00Z	Isoyake	1	Deep	26.195	149.295	4.7354165
-27T16:30:00Z	Isoyake	1	Shallow	26.39	126.974	2.5323338
-27T16:40:00Z	Isoyake	1	Deep	26.195	149.513	4.7569331
-27T16:40:00Z	Isoyake	1	Shallow	26.39	127.123	2.5470401
-27T16:50:00Z	Isoyake	1	Deep	26.195	149.58	4.763546
-27T16:50:00Z	Isoyake	1	Shallow	26.39	127.236	2.5581932
-27T17:00:00Z	Isoyake	1	Deep	26.195	149.261	4.7320607
-27T17:00:00Z	Isoyake	1	Shallow	26.488	126.902	2.5252274
-27T17:10:00Z	Isoyake	1	Deep	26.195	149.16	4.722092
-27T17:10:00Z	Isoyake	1	Shallow	26.488	126.827	2.5178249
-27T17:20:00Z	Isoyake	1	Deep	26.195	149.244	4.7303828
-27T17:20:00Z	Isoyake	1	Shallow	26.39	126.899	2.5249313
-27T17:30:00Z	Isoyake	1	Deep	26.195	149.211	4.7271257
-27T17:30:00Z	Isoyake	1	Shallow	26.488	126.977	2.5326299
-27T17:40:00Z	Isoyake	1	Deep	26.195	149.244	4.7303828
-27T17:40:00Z	Isoyake	1	Shallow	26.39	126.862	2.5212794
-27T17:50:00Z	Isoyake	1	Deep	26.195	149.412	4.7469644
-27T17:50:00Z	Isoyake	1	Shallow	26.39	127.123	2.5470401
-27T18:00:00Z	Isoyake	1	Deep	26.195	149.127	4.7188349
-27T18:00:00Z	Isoyake	1	Shallow	26.39	126.787	2.5138769
-27T18:10:00Z	Isoyake	1	Deep	26.195	148.707	4.6773809
-27T18:10:00Z	Isoyake	1	Shallow	26.39	126.413	2.4769631
-27T18:20:00Z	Isoyake	1	Deep	26.195	148.774	4.6839938
-27T18:20:00Z	Isoyake	1	Shallow	26.39	126.525	2.4880175
-27T18:30:00Z	Isoyake	1	Deep	26.195	148.891	4.6955417
-27T18:30:00Z	Isoyake	1	Shallow	26.39	126.563	2.4917681
-27T18:40:00Z	Isoyake	1	Deep	26.195	148.623	4.6690901
-27T18:40:00Z	Isoyake	1	Shallow	26.39	126.226	2.4585062
-27T18:50:00Z	Isoyake	1	Deep	26.195	148.505	4.6574435
-27T18:50:00Z	Isoyake	1	Shallow	26.39	126.189	2.4548543
-27T19:00:00Z	Isoyake	1	Deep	26.195	148.488	4.6557656
-27T19:00:00Z	Isoyake	1	Shallow	26.39	126.151	2.4511037
-27T19:10:00Z	Isoyake	1	Deep	26.195	148.388	4.6458956
-27T19:10:00Z	Isoyake	1	Shallow	26.39	126.077	2.4437999
-27T19:20:00Z	Isoyake	1	Deep	26.195	148.035	4.6110545
-27T19:20:00Z	Isoyake	1	Shallow	26.39	125.777	2.4141899
-27T19:30:00Z	Isoyake	1	Deep	26.195	147.951	4.6027637
-27T19:30:00Z	Isoyake	1	Shallow	26.39	125.665	2.4031355
-27T19:40:00Z	Isoyake	1	Deep	26.195	147.699	4.5778913
-27T19:40:00Z	Isoyake	1	Shallow	26.39	125.366	2.3736242
-27T19:50:00Z	Isoyake	1	Deep	26.195	147.514	4.5596318
-27T19:50:00Z	Isoyake	1	Shallow	26.39	125.179	2.3551673
-27T20:00:00Z	Isoyake	1	Deep	26.195	147.363	4.5447281
-27T20:00:00Z	Isoyake	1	Shallow	26.39	125.067	2.3441129
-27T20:10:00Z	Isoyake	1	Deep	26.097	147.376	4.5460112
-27T20:10:00Z	Isoyake	1	Shallow	26.292	125.064	2.3438168
-27T20:20:00Z	Isoyake	1	Deep	26.097	147.041	4.5129467
-27T20:20:00Z	Isoyake	1	Shallow	26.292	124.69	2.306903
-27T20:30:00Z	Isoyake	1	Deep	26.097	147.007	4.5095909
-27T20:30:00Z	Isoyake	1	Shallow	26.292	124.653	2.3032511
-27T20:40:00Z	Isoyake	1	Deep	26.097	146.873	4.4963651
-27T20:40:00Z	Isoyake	1	Shallow	26.292	124.578	2.2958486
-27T20:50:00Z	Isoyake	1	Deep	26.097	146.705	4.4797835
-27T20:50:00Z	Isoyake	1	Shallow	26.292	124.391	2.2773917
-27T21:00:00Z	Isoyake	1	Deep	26.097	146.571	4.4665577
-27T21:00:00Z	Isoyake	1	Shallow	26.292	124.242	2.2626854
-27T21:10:00Z	Isoyake	1	Deep	26.097	146.42	4.451654
-27T21:10:00Z	Isoyake	1	Shallow	26.39	124.17	2.255579
-27T21:20:00Z	Isoyake	1	Deep	26	146.349	4.4446463
-27T21:20:00Z	Isoyake	1	Shallow	26.292	124.017	2.2404779
-27T21:30:00Z	Isoyake	1	Deep	26.097	146.303	4.4401061
-27T21:30:00Z	Isoyake	1	Shallow	26.292	124.017	2.2404779
-27T21:40:00Z	Isoyake	1	Deep	26.097	146.135	4.4235245
-27T21:40:00Z	Isoyake	1	Shallow	26.292	123.793	2.2183691
-27T21:50:00Z	Isoyake	1	Deep	26	146.181	4.4280647
-27T21:50:00Z	Isoyake	1	Shallow	26.292	123.83	2.222021
-27T22:00:00Z	Isoyake	1	Deep	26	146.047	4.4148389
-27T22:00:00Z	Isoyake	1	Shallow	26.292	123.756	2.2147172
-27T22:10:00Z	Isoyake	1	Deep	26	146.131	4.4231297
-27T22:10:00Z	Isoyake	1	Shallow	26.292	123.793	2.2183691
-27T22:20:00Z	Isoyake	1	Deep	26	146.232	4.4330984
-27T22:20:00Z	Isoyake	1	Shallow	26.292	123.868	2.2257716
-27T22:30:00Z	Isoyake	1	Deep	26	146.332	4.4429684
-27T22:30:00Z	Isoyake	1	Shallow	26.292	124.055	2.2442285
-27T22:40:00Z	Isoyake	1	Deep	26.097	146.437	4.4533319
-27T22:40:00Z	Isoyake	1	Shallow	26.39	124.058	2.2445246
-27T22:50:00Z	Isoyake	1	Deep	26.097	146.571	4.4665577
-27T22:50:00Z	Isoyake	1	Shallow	26.39	124.207	2.2592309
-27T23:00:00Z	Isoyake	1	Deep	26.097	146.454	4.4550098
-27T23:00:00Z	Isoyake	1	Shallow	26.39	124.132	2.2518284
-27T23:10:00Z	Isoyake	1	Deep	26.097	146.605	4.4699135
-27T23:10:00Z	Isoyake	1	Shallow	26.39	124.357	2.2740359
-27T23:20:00Z	Isoyake	1	Deep	26.097	146.621	4.4714927
-27T23:20:00Z	Isoyake	1	Shallow	26.39	124.319	2.2702853
-27T23:30:00Z	Isoyake	1	Deep	26.097	146.806	4.4897522
-27T23:30:00Z	Isoyake	1	Shallow	26.39	124.432	2.2814384
-27T23:40:00Z	Isoyake	1	Deep	26.097	146.89	4.498043
-27T23:40:00Z	Isoyake	1	Shallow	26.39	124.618	2.2997966
-27T23:50:00Z	Isoyake	1	Deep	26.097	147.108	4.5195596
-27T23:50:00Z	Isoyake	1	Shallow	26.39	124.768	2.3146016
-28T00:00:00Z	Isoyake	1	Deep	26.097	147.343	4.5427541
-28T00:00:00Z	Isoyake	1	Shallow	26.39	124.992	2.3367104
-28T00:10:00Z	Isoyake	1	Deep	26.097	147.259	4.5344633
-28T00:10:00Z	Isoyake	1	Shallow	26.39	124.955	2.3330585
-28T00:20:00Z	Isoyake	1	Deep	26.097	147.393	4.5476891
-28T00:20:00Z	Isoyake	1	Shallow	26.39	125.067	2.3441129
-28T00:30:00Z	Isoyake	1	Deep	26.097	147.695	4.5774965
-28T00:30:00Z	Isoyake	1	Shallow	26.39	125.329	2.3699723
-28T00:40:00Z	Isoyake	1	Deep	26.097	147.897	4.5974339
-28T00:40:00Z	Isoyake	1	Shallow	26.39	125.516	2.3884292
-28T00:50:00Z	Isoyake	1	Deep	26.097	147.998	4.6074026
-28T00:50:00Z	Isoyake	1	Shallow	26.39	125.703	2.4068861
-28T01:00:00Z	Isoyake	1	Deep	26.097	147.964	4.6040468
-28T01:00:00Z	Isoyake	1	Shallow	26.39	125.628	2.3994836
-28T01:10:00Z	Isoyake	1	Deep	26.097	148.266	4.6338542
-28T01:10:00Z	Isoyake	1	Shallow	26.39	126.002	2.4363974
-28T01:20:00Z	Isoyake	1	Deep	26.097	148.518	4.6587266
-28T01:20:00Z	Isoyake	1	Shallow	26.39	126.189	2.4548543
-28T01:30:00Z	Isoyake	1	Deep	26.097	148.552	4.6620824
-28T01:30:00Z	Isoyake	1	Shallow	26.488	126.154	2.4513998
-28T01:40:00Z	Isoyake	1	Deep	26.097	148.652	4.6719524
-28T01:40:00Z	Isoyake	1	Shallow	26.39	126.301	2.4659087
-28T01:50:00Z	Isoyake	1	Deep	26.097	148.804	4.6869548
[truncated: 92,438 more rows]
