# Supplementary material for: The behavior of sympatric sea urchin species across an ecosystem state gradient
Source: PeerJ. 2023 Jun 13;11:e15511. doi: 10.7717/peerj.15511 (PMC10274604; doi:10.7717/peerj.15511)
Supplement: Supplemental Information 21 — The wave data was recorded using a wave height logger (Infinity—AWH-USB, Alec Electronics Co., Japan) deployed at the vegetated and isoyake habitat. [file peerj-11-15511-s021.csv]

date	location	N	Hmean	Hsd
2020-08-27	Isoyake	77	0.004244453099855336	0.004592162393064608
2020-08-27	Vegetated	92	0.01712863884214503	0.010692394806331386
2020-08-28	Isoyake	175	0.003188438276970523	0.003384878126345928
2020-08-28	Vegetated	161	0.014488543065486645	0.009047471633817234
2020-08-29	Isoyake	254	0.0022499687425435212	0.0026378988122119445
2020-08-29	Vegetated	184	0.01324612376563743	0.007383568777298785
2020-08-30	Isoyake	329	0.0022196671509096834	0.0021517306971785637
2020-08-30	Vegetated	254	0.015441700371611985	0.010889816539851672
2020-08-31	Isoyake	151	0.011107481734928443	0.011558332645586972
2020-08-31	Vegetated	190	0.08440507815939485	0.05770048879062036
2020-09-01	Isoyake	308	0.006384431710054119	0.0166356469613013
2020-09-01	Vegetated	89	0.06976994488887084	0.054310365998323375
2020-09-02	Isoyake	171	0.01124690033915672	0.021166385286880557
2020-09-02	Vegetated	101	0.025551045257000936	0.018097764211376387
2020-09-03	Isoyake	1414	0.0010154071475040004	0.005009414740497114
2020-09-03	Vegetated	587	0.002183872121794804	0.005912860916751531
2020-09-04	Isoyake	2092	5.93383116514328e-4	1.6407786755505313e-4
2020-09-04	Vegetated	1977	5.576201580704348e-4	1.5765588565070843e-4
2020-09-05	Isoyake	1971	6.032846627128462e-4	1.8261031102287397e-4
2020-09-05	Vegetated	1875	5.789501564556454e-4	1.627923964488824e-4
2020-09-06	Isoyake	1295	7.616176899543221e-4	4.734856219350466e-4
2020-09-06	Vegetated	1182	7.504161395835003e-4	4.6431292388271256e-4
2020-09-07	Isoyake	1607	6.784131863092969e-4	4.383793021076916e-4
2020-09-07	Vegetated	1559	6.642877755382977e-4	4.937678290846264e-4
2020-09-08	Isoyake	2068	5.877940366570502e-4	1.6297436273695818e-4
2020-09-08	Vegetated	2120	5.60504839823605e-4	1.4479067549541235e-4
2020-09-09	Isoyake	1164	7.436105290941447e-4	9.689631435932993e-4
2020-09-09	Vegetated	1123	0.0016858524974492077	0.006524197901086707
2020-09-10	Isoyake	287	0.0015551071734350723	0.0015138906105502442
2020-09-10	Vegetated	186	0.010632752246192296	0.005964131220849503
2020-09-11	Isoyake	273	0.0029171274424144955	0.003176012056140087
2020-09-11	Vegetated	253	0.02517305408011151	0.02573459984666235
2020-09-12	Isoyake	106	0.021369598848564073	0.0174566871362651
2020-09-12	Vegetated	147	0.13392220838818575	0.09565908351926307
2020-09-13	Isoyake	62	0.0448486909207049	0.023727295657834963
2020-09-13	Vegetated	117	0.16984706008036696	0.09277483500677332
2020-09-14	Isoyake	17	0.0390756003953336	0.023938952358682514
2020-09-14	Vegetated	44	0.11638688156997534	0.05785861982336831
2020-09-15	Isoyake	29	0.020739893830762208	0.012058324080490387
2020-09-15	Vegetated	56	0.050578243099309875	0.027830443288262625
2020-09-16	Isoyake	63	0.011254102867429632	0.011284703562970066
2020-09-16	Vegetated	84	0.04071435710713925	0.026867575091741102
2020-09-17	Isoyake	92	0.007096572274618797	0.0071407088544966826
2020-09-17	Vegetated	112	0.026078655474475992	0.01662464704374026
2020-09-18	Isoyake	237	0.005078438656523932	0.005039558492511882
2020-09-18	Vegetated	212	0.05221228511907795	0.03349715926659213
2020-09-19	Isoyake	395	0.001934079093985344	0.0018437306175788802
2020-09-19	Vegetated	254	0.02190067270742819	0.013295055760427445
2020-09-20	Isoyake	390	0.0026987975628331865	0.0028697449260244533
2020-09-20	Vegetated	267	0.03334701225403436	0.02420840981328494
2020-09-21	Isoyake	240	0.008785063323832347	0.010104621093240616
2020-09-21	Vegetated	214	0.07804400789611676	0.0741470111740756
2020-09-22	Isoyake	105	0.030570889717543157	0.022041299314935456
2020-09-22	Vegetated	122	0.1709158303059814	0.10930908562782964
2020-09-23	Isoyake	79	0.04283351033584375	0.028050052258597365
2020-09-23	Vegetated	122	0.20720071157279654	0.1225113805554436
2020-09-24	Isoyake	70	0.03847435079507945	0.02195212454538427
2020-09-24	Vegetated	92	0.19770219680011478	0.11777338299914436
2020-09-25	Isoyake	86	0.046320451447470254	0.027217961727904735
2020-09-25	Vegetated	90	0.2516209265793246	0.14796907852657323
2020-09-26	Isoyake	77	0.05145952158852241	0.02914388329026066
2020-09-26	Vegetated	118	0.2658404890794163	0.15939058878648749
2020-09-27	Isoyake	76	0.05168111599317829	0.033532139101859516
2020-09-27	Vegetated	114	0.26257668029960896	0.15305416599443725
2020-09-28	Isoyake	68	0.04847402296111959	0.027517270545156295
2020-09-28	Vegetated	103	0.20858368187498363	0.11260019209428228
2020-09-29	Isoyake	77	0.024980652912044495	0.016453947867008028
2020-09-29	Vegetated	109	0.12397864836758912	0.07148922673948266
2020-09-30	Isoyake	96	0.018449011501150088	0.012768357969318073
2020-09-30	Vegetated	148	0.1263301154588431	0.08123900670764486
2020-10-01	Isoyake	142	0.013829322942153407	0.008600584176470133
2020-10-01	Vegetated	184	0.10438298846188963	0.06635888363814897
2020-10-02	Isoyake	133	0.007369807222827603	0.006748031429712952
2020-10-02	Vegetated	124	0.058224767984862966	0.03841833260030317
2020-10-03	Isoyake	142	0.0051713990568071	0.005415119305688029
2020-10-03	Vegetated	112	0.02276999301358709	0.01680084381874543
2020-10-04	Isoyake	108	0.005807433560022727	0.005385501807789699
2020-10-04	Vegetated	98	0.014908768364591566	0.010491501365423681
2020-10-05	Isoyake	208	0.006998539644349063	0.006705909754435555
2020-10-05	Vegetated	226	0.06381055105687562	0.04757503338451437
2020-10-06	Isoyake	133	0.017645171790863272	0.01262578664645075
2020-10-06	Vegetated	184	0.13256445806102352	0.07869177300708599
2020-10-07	Isoyake	88	0.03770060653110759	0.035385308699243605
2020-10-07	Vegetated	111	0.2750242773196239	0.14872356986156898
2020-10-08	Isoyake	75	0.06278662506250618	0.038991349895568836
2020-10-08	Vegetated	82	0.3710882638068685	0.17998637481417257
2020-10-09	Isoyake	57	0.06631079201604369	0.04646068894348978
2020-10-09	Vegetated	101	0.28887474444276096	0.15744321176838755
2020-10-10	Isoyake	72	0.05058472196386295	0.033857169575602565
2020-10-10	Vegetated	97	0.28831994963826285	0.16784012605633267
2020-10-11	Isoyake	77	0.0341984058743537	0.02184393203656214
2020-10-11	Vegetated	85	0.16273864890489037	0.09388531640424072
2020-10-12	Isoyake	46	0.017733184583675635	0.010860449540042163
2020-10-20	Isoyake	1441	0.008743982768313221	0.012072241949455513
2020-10-20	Vegetated	2018	0.041923453777766385	0.08915365504385249
2020-10-21	Isoyake	1782	0.007534765046307698	0.006801833195041835
2020-10-21	Vegetated	1672	0.054861871136399454	0.045962398286181774
2020-10-22	Isoyake	1671	0.008612813541233536	0.006300424139860616
2020-10-22	Vegetated	1758	0.05041001490646443	0.027132115081328286
2020-10-23	Isoyake	1380	0.017286420853610655	0.009185565717342652
2020-10-23	Vegetated	1763	0.0895683605338007	0.046706121748697343
2020-10-24	Isoyake	966	0.026008034119593855	0.013725792531955704
2020-10-24	Vegetated	1495	0.07444263753871816	0.03622239854020089
2020-10-25	Isoyake	968	0.023604610011930344	0.012053718831559293
2020-10-25	Vegetated	1326	0.06394613968853324	0.033879254317279256
2020-10-26	Isoyake	995	0.01809132668347027	0.010283679881124032
2020-10-26	Vegetated	1240	0.035907403023892816	0.019014574016081632
2020-10-27	Isoyake	1269	0.009102238886658665	0.006678761746120936
2020-10-27	Vegetated	1550	0.023824735318435004	0.012320202408062713
2020-10-28	Isoyake	1533	0.004973285107012507	0.003726768145892751
2020-10-28	Vegetated	1924	0.017758908742501755	0.010522174137469769
2020-10-29	Isoyake	1474	0.00859968894692731	0.006332442476249338
2020-10-29	Vegetated	1974	0.04251229514083167	0.02691621103465341
2020-10-30	Isoyake	1270	0.03068964203678561	0.025395129768815368
2020-10-30	Vegetated	1522	0.17090794972940665	0.11029558861423949
2020-10-31	Isoyake	1043	0.04144732894258307	0.02495880820722495
2020-10-31	Vegetated	1252	0.14537305238231846	0.0855317060076641
2020-11-01	Isoyake	984	0.018035238926403293	0.011035850119336119
2020-11-01	Vegetated	1168	0.04116334753415839	0.026394756796132023
2020-11-02	Isoyake	1555	0.008627678422879488	0.005289141891859193
2020-11-02	Vegetated	1976	0.04794142361833399	0.03411061147197135
2020-11-03	Isoyake	1535	0.013373970286336202	0.010205181627522047
2020-11-03	Vegetated	1891	0.0806784462841764	0.041345761482048486
2020-11-04	Isoyake	1155	0.0207250986999567	0.012698551737335315
2020-11-04	Vegetated	1620	0.0772989249732021	0.03914918347352097
2020-11-05	Isoyake	1100	0.0170916109615658	0.008897200204554732
2020-11-05	Vegetated	1512	0.049678711067706736	0.02636856276103863
2020-11-06	Isoyake	1324	0.009086820823199416	0.006326079495300682
2020-11-06	Vegetated	1401	0.025413179612062093	0.015361449625691054
2020-11-07	Isoyake	2040	0.003347468530895716	0.0029968094168708664
2020-11-07	Vegetated	2045	0.017421852779258274	0.009671324406437549
2020-11-08	Isoyake	1922	0.006462987723763451	0.004072346303009014
2020-11-08	Vegetated	2196	0.04574046381439175	0.02450810224071029
2020-11-09	Isoyake	1259	0.02088870530316384	0.01332937796712594
2020-11-09	Vegetated	1751	0.0994765568326163	0.053265903392843594
2020-11-10	Isoyake	1059	0.02166393297506037	0.011801754834776204
2020-11-10	Vegetated	1536	0.0773758004853869	0.04406336717453036
2020-11-11	Isoyake	1215	0.016654629814705564	0.01026195307577264
2020-11-11	Vegetated	1660	0.06832337158318243	0.037724950655039564
2020-11-12	Isoyake	1190	0.015746487357994766	0.009825804595432518
2020-11-12	Vegetated	1669	0.05998909421220996	0.03265356702207163
2020-11-13	Isoyake	1591	0.009530704345545435	0.005720122395169608
2020-11-13	Vegetated	2012	0.05649782066353708	0.035016935022608546
2020-11-14	Isoyake	1534	0.014568811381469392	0.009278096344424159
2020-11-14	Vegetated	1677	0.10703065036399433	0.05415285432150353
2020-11-15	Isoyake	1151	0.01657191586605649	0.011368423847092166
2020-11-15	Vegetated	1406	0.0545728889423618	0.034326505285710907
2020-11-16	Isoyake	1439	0.005564618057776183	0.004582215015246488
2020-11-16	Vegetated	1673	0.0209922081150697	0.011734129330051505
2020-11-17	Isoyake	1447	0.010189665382033326	0.009464650684812535
2020-11-17	Vegetated	1598	0.04241586883530698	0.022346366871044646
2020-11-18	Isoyake	1154	0.015074433048466066	0.010010004936581331
2020-11-18	Vegetated	1312	0.03590171648687336	0.02092371071231394
2020-11-19	Isoyake	1262	0.007243260857552394	0.00499896397185122
2020-11-19	Vegetated	1341	0.016750266117012295	0.00894197514205357
2020-11-20	Isoyake	1288	0.0107175791097414	0.007592036175058304
2020-11-20	Vegetated	1816	0.04080837016140971	0.021057706175170124
2020-11-21	Isoyake	859	0.04478754704316359	0.04322715223933128
2020-11-21	Vegetated	1559	0.12541394088175262	0.07791780470701455
2020-11-22	Isoyake	715	0.06061860548949079	0.0411373824773386
2020-11-22	Vegetated	1153	0.1137847919483211	0.06255529367471839
2020-11-23	Isoyake	1044	0.021923168229556794	0.01199920597613151
2020-11-23	Vegetated	1635	0.07830938321957112	0.03760074570181682
2020-11-24	Isoyake	478	0.02439632956744847	0.0126772897558133
2020-11-24	Vegetated	574	0.06683070898113608	0.03348488529106712
2020-11-25	Isoyake	343	0.014368594879875636	0.008788739460312493
2020-11-25	Vegetated	448	0.05118837826573949	0.024586809817036127
2020-11-26	Isoyake	1471	0.009723269022104634	0.006554297984458244
2020-11-26	Vegetated	1678	0.05059853398206864	0.025865108872799424
2020-11-27	Isoyake	1390	0.011067846947968123	0.00943118702396917
2020-11-27	Vegetated	1755	0.058510202352523154	0.033539744701326084
2020-11-28	Isoyake	1030	0.03345593144659491	0.019075034747635222
2020-11-28	Vegetated	1464	0.1301655534761181	0.0631071353690537
2020-11-29	Isoyake	996	0.02783759717846049	0.014845126447271206
2020-11-29	Vegetated	1373	0.09560897559134596	0.04690350026115523
2020-11-30	Isoyake	1177	0.01970505265617621	0.011564172032726316
2020-11-30	Vegetated	1646	0.0899161850887027	0.04291838576333879
2020-12-01	Isoyake	1363	0.013355908485646988	0.00827462418186602
2020-12-01	Vegetated	1789	0.07627340694893334	0.03948925992459847
2020-12-02	Isoyake	1272	0.016558201896955387	0.01025981434127389
2020-12-02	Vegetated	1565	0.10002149768655465	0.052748724950707905
2020-12-03	Isoyake	1314	0.0185321750173452	0.011316130481614707
2020-12-03	Vegetated	1761	0.1043314771221563	0.058157392733606435
2020-12-04	Isoyake	1140	0.018819494849369213	0.011200449202341808
2020-12-04	Vegetated	1419	0.08694350382768369	0.04592068598073659
2020-12-05	Isoyake	1219	0.01824763100617126	0.010310921256378572
2020-12-05	Vegetated	1670	0.08419081280597038	0.046215995697940285
2020-12-06	Isoyake	1253	0.012571376816416477	0.008101138962779988
2020-12-06	Vegetated	1672	0.05060353733846265	0.027076708016372984
2020-12-07	Isoyake	1819	0.007031914215901533	0.005566545058723952
2020-12-07	Vegetated	2051	0.052827564952911486	0.02699657242998568
2020-12-08	Isoyake	1389	0.013648318440027408	0.00878416962622157
2020-12-08	Vegetated	1718	0.07990100598254961	0.040374510263448786
2020-12-09	Isoyake	1120	0.017102923019979593	0.009388237203654382
2020-12-09	Vegetated	1476	0.05706720182085005	0.028912721415321998
2020-12-10	Isoyake	1285	0.010976711812740358	0.008050257809459187
2020-12-10	Vegetated	1521	0.04082957654429819	0.023072172720918674
2020-12-11	Isoyake	1689	0.005363721825386741	0.004356164968240237
2020-12-11	Vegetated	1726	0.025796049033046272	0.012895215785152632
2020-12-12	Isoyake	1618	0.00849280837360071	0.0058708552095577135
2020-12-12	Vegetated	1941	0.05798739084559167	0.03366204982108231
2020-12-13	Isoyake	1252	0.013190400384294653	0.008831840267095842
2020-12-13	Vegetated	1466	0.062075383050444445	0.03632691065522079
2020-12-14	Isoyake	1089	0.0333385216328514	0.023716643011976315
2020-12-14	Vegetated	1577	0.1287238853805965	0.06867965704976414
2020-12-15	Isoyake	456	0.03648468986572601	0.0191011981355446
2020-12-15	Vegetated	667	0.14716056578427614	0.0713172715935145
2021-01-05	Isoyake	560	0.01118969841503529	0.006280939297073704
2021-01-05	Vegetated	760	0.08350403533308061	0.04235597330905096
2021-01-06	Isoyake	1239	0.01914447003175135	0.011587779184320027
2021-01-06	Vegetated	1728	0.09935260444820519	0.04851874896021956
2021-01-07	Isoyake	1206	0.026436917570903794	0.014233820248671598
2021-01-07	Vegetated	1576	0.1335236201964087	0.07250976815774891
2021-01-08	Isoyake	892	0.04510860188634433	0.03035357389327743
2021-01-08	Vegetated	1539	0.1581927361363907	0.07610546755421488
2021-01-09	Isoyake	1077	0.029876195588289595	0.015218089713060155
2021-01-09	Vegetated	1576	0.14406878169839776	0.07139055856679175
2021-01-10	Isoyake	977	0.031846197058997286	0.01719163239642634
2021-01-10	Vegetated	1519	0.12804653707871375	0.06108748341223195
2021-01-11	Isoyake	1021	0.021034112827166166	0.011433591979372274
2021-01-11	Vegetated	1335	0.07777705975123131	0.045971127309310446
2021-01-12	Isoyake	1193	0.014809607724811429	0.00886480992634128
2021-01-12	Vegetated	1759	0.07512259013456517	0.04513915369233219
2021-01-13	Isoyake	1454	0.006748373241841858	0.005255263814911269
2021-01-13	Vegetated	1486	0.03105938152046871	0.018235699749729543
2021-01-14	Isoyake	1599	0.005515867791249035	0.004995451742090511
2021-01-14	Vegetated	1616	0.025030270451234266	0.013147852411518956
2021-01-15	Isoyake	1320	0.0065560504483029875	0.005225391055988071
2021-01-15	Vegetated	1455	0.019703628746080233	0.010798084307958297
2021-01-16	Isoyake	1409	0.011644223297832618	0.009496728137684474
2021-01-16	Vegetated	1817	0.05672940015001081	0.03372893171781189
2021-01-17	Isoyake	1031	0.03162427468643496	0.01932070732811464
2021-01-17	Vegetated	1597	0.13933300233773002	0.07164954092337152
2021-01-18	Isoyake	971	0.026567121304639507	0.01499291277199831
2021-01-18	Vegetated	1299	0.09144743561742337	0.05035033986428542
2021-01-19	Isoyake	1095	0.022139999977034468	0.021718824350963343
2021-01-19	Vegetated	1736	0.10317872057876336	0.05600345034713156
2021-01-20	Isoyake	939	0.0315284230631767	0.022816806778066596
2021-01-20	Vegetated	1334	0.11191559984312051	0.0570249081414797
2021-01-21	Isoyake	1089	0.01305780290551821	0.009388164932804074
2021-01-21	Vegetated	1386	0.03801213685067274	0.027059974130932283
2021-01-22	Isoyake	1553	0.004470569676789906	0.003210422564149567
2021-01-22	Vegetated	1738	0.02065788460537728	0.01583058401782744
2021-01-23	Isoyake	1447	0.022449113586090683	0.02540369695521042
2021-01-23	Vegetated	1727	0.1289210435151807	0.1294559430341202
2021-01-24	Isoyake	1039	0.0643060206006855	0.029544216970132237
2021-01-24	Vegetated	1271	0.35294425333821355	0.16531458237829905
2021-01-25	Isoyake	1116	0.0391324112350357	0.02051208544828782
2021-01-25	Vegetated	1357	0.2227430883232925	0.118306662475017
2021-01-26	Isoyake	1244	0.018283779589835243	0.010772782599030402
2021-01-26	Vegetated	1447	0.09511158134230824	0.06595568814383956
2021-01-27	Isoyake	1434	0.020059557145742198	0.01684960827991653
2021-01-27	Vegetated	1626	0.16187601025268156	0.09531989241736934
2021-01-28	Isoyake	1087	0.024137191390920586	0.013542391164976988
2021-01-28	Vegetated	1495	0.10784926660337714	0.070954241189167
2021-01-29	Isoyake	988	0.03192472428976494	0.030356318440430432
2021-01-29	Vegetated	1623	0.12662642347587855	0.06204533667042989
2021-01-30	Isoyake	447	0.038822260296627886	0.04027380126330025
2021-01-30	Vegetated	766	0.08325818889427652	0.07659189227486389
2021-01-31	Isoyake	335	0.06317593056644065	0.043948479174942164
2021-01-31	Vegetated	437	0.07125961270198798	0.036869900432188095
2021-02-01	Isoyake	954	0.016964470999008083	0.01612618292888439
2021-02-01	Vegetated	1203	0.03294668022818954	0.017960180177531558
2021-02-02	Isoyake	1629	0.013220651072037366	0.007820947752169826
2021-02-02	Vegetated	1869	0.0682651458958529	0.03766368557656339
2021-02-03	Isoyake	920	0.031811652999253495	0.01727702647320969
2021-02-03	Vegetated	1393	0.0871152145231691	0.04118392669495849
2021-02-04	Isoyake	1205	0.013848369164499393	0.009206598993596942
2021-02-04	Vegetated	1557	0.04895668372997319	0.026370123510974126
2021-02-05	Isoyake	1052	0.01623325848373977	0.008778162483813143
2021-02-05	Vegetated	1257	0.04551430789902552	0.023313630293086862
2021-02-06	Isoyake	1491	0.0068420145465043734	0.006378829899181291
2021-02-06	Vegetated	1457	0.021277537670247797	0.013907241114004182
2021-02-07	Isoyake	1964	0.0038905634973080776	0.002952805045760118
2021-02-07	Vegetated	1912	0.020497832427522955	0.009776041359431699
2021-02-08	Isoyake	1539	0.01567490023421857	0.013854586261172553
2021-02-08	Vegetated	1819	0.07878560677082602	0.05411754943591654
2021-02-09	Isoyake	1017	0.026770788714247033	0.01445751702999771
2021-02-09	Vegetated	1401	0.1112356906521088	0.05303124476616208
2021-02-10	Isoyake	1023	0.01705987770191401	0.011340758582165511
2021-02-10	Vegetated	1222	0.054516805527867244	0.033395154558188284
2021-02-11	Isoyake	1296	0.009053416350946487	0.005700860249933621
2021-02-11	Vegetated	1568	0.03852993797784288	0.019539857193255298
2021-02-12	Isoyake	1590	0.006287206133701541	0.005543316398104159
2021-02-12	Vegetated	1638	0.0380084801913895	0.024828807861818805
2021-02-13	Isoyake	1626	0.005163876356705211	0.004077954916002085
2021-02-13	Vegetated	2106	0.030031681456327366	0.016426401693954908
2021-02-14	Isoyake	1622	0.004603245834661838	0.003972395356443218
2021-02-14	Vegetated	1787	0.01962381361685773	0.010997591691670753
2021-02-15	Isoyake	1627	0.008145827285793538	0.006277406358658069
2021-02-15	Vegetated	1880	0.048484411480831255	0.027675586040285558
2021-02-16	Isoyake	1032	0.023333399968278323	0.028487642987727258
2021-02-16	Vegetated	1467	0.06676419676748402	0.036339296457743905
2021-02-17	Isoyake	762	0.051185493291221545	0.033176843234150384
2021-02-17	Vegetated	1486	0.11942756581218746	0.05833130521600296
2021-02-18	Isoyake	676	0.05928309158588886	0.03743281881336716
2021-02-18	Vegetated	1521	0.13038201774543975	0.058828233764801154
2021-02-19	Isoyake	601	0.06353085548186425	0.03436250970358382
2021-02-19	Vegetated	1087	0.09067732471211018	0.04784858249241188
2021-02-20	Isoyake	739	0.01815580060493778	0.016250585321348168
2021-02-20	Vegetated	953	0.025107357522136848	0.017081170433900585
2021-02-21	Isoyake	1318	0.006059662173663272	0.0046019063539501125
2021-02-21	Vegetated	1269	0.015535369423097333	0.008460790638804528
2021-02-22	Isoyake	1508	0.004671827780368191	0.003615373878790387
2021-02-22	Vegetated	1414	0.013071483124548425	0.007565080347593767
2021-02-23	Isoyake	1520	0.012931067810734805	0.00907209863946487
2021-02-23	Vegetated	1779	0.08312006016165767	0.05002229379906488
2021-02-24	Isoyake	1001	0.021907509815540925	0.014488641559752692
2021-02-24	Vegetated	1545	0.08109237261952479	0.04066882135428158
2021-02-25	Isoyake	397	0.01810048618042965	0.010104086719463848
2021-02-25	Vegetated	594	0.09881925667240676	0.052525324247385305
2021-02-28	Isoyake	410	0.02003137673809256	0.010415873392521311
2021-02-28	Vegetated	475	0.0715386157720321	0.03632400552547398
2021-03-01	Isoyake	1141	0.00961745079860346	0.006517625828061313
2021-03-01	Vegetated	1260	0.03214227057563254	0.0197927501171847
2021-03-02	Isoyake	985	0.05715120345183419	0.07035670346399976
2021-03-02	Vegetated	1470	0.18111859833522215	0.15598063552882366
2021-03-03	Isoyake	700	0.07924241373925642	0.05897725052122025
2021-03-03	Vegetated	1273	0.1874333527853171	0.10212325054146144
2021-03-04	Isoyake	777	0.03195440969897159	0.024434421131537525
2021-03-04	Vegetated	1148	0.06925416466438017	0.03922941401300012
2021-03-05	Isoyake	1281	0.024486769230489154	0.016548632348443722
2021-03-05	Vegetated	1577	0.1490698261117607	0.09866771109225175
2021-03-06	Isoyake	1320	0.030356391302423215	0.031359770165417473
2021-03-06	Vegetated	1583	0.17609241023857022	0.14454839992837562
2021-03-07	Isoyake	904	0.07192330923414621	0.0548118357415697
2021-03-07	Vegetated	1251	0.27041893755381896	0.13477320798669537
2021-03-08	Isoyake	1258	0.027121724872656967	0.014180186904597599
2021-03-08	Vegetated	1511	0.20089635914377466	0.09617523313088375
2021-03-09	Isoyake	1444	0.012972696644775223	0.007676934654104617
2021-03-09	Vegetated	1733	0.09824263289059242	0.06096184072488432
2021-03-10	Isoyake	1595	0.013764255698414916	0.015411680097976648
2021-03-10	Vegetated	1788	0.09758294914904936	0.09359062688225019
2021-03-11	Isoyake	1071	0.024974793866371612	0.014709697875040626
2021-03-11	Vegetated	1232	0.11396791101329223	0.07949642397432304
2021-03-12	Isoyake	1287	0.010896460435585738	0.007699076840529111
2021-03-12	Vegetated	1492	0.05429200325546593	0.05383742995164439
2021-03-13	Isoyake	1023	0.03979711890305105	0.02157140489248047
2021-03-13	Vegetated	1262	0.20531768371331188	0.11019320871278306
2021-03-14	Isoyake	1080	0.016908799199485937	0.011591030746691157
2021-03-14	Vegetated	1295	0.05689402058815672	0.04534726444868033
2021-03-15	Isoyake	1169	0.009546296571941087	0.006644646033981851
2021-03-15	Vegetated	1217	0.03034985868864245	0.0186923991821429
2021-03-16	Isoyake	1721	0.003936465293370731	0.0032327370480306357
2021-03-16	Vegetated	1496	0.015175296049082522	0.008564457659513507
2021-03-17	Isoyake	1659	0.009499097524678177	0.010611609741954357
2021-03-17	Vegetated	1731	0.07770622806206395	0.07738426929021996
2021-03-18	Isoyake	624	0.02135833488610651	0.0146391625777514
2021-03-18	Vegetated	1007	0.0869759040586406	0.08035339686396997
2021-03-19	Isoyake	547	0.026018026893203913	0.016479359675571157
2021-03-19	Vegetated	825	0.12471326081239786	0.06037382755081501
2021-03-20	Isoyake	937	0.02138915803502633	0.012653009051316787
2021-03-20	Vegetated	1250	0.07596522836726102	0.04128706269659935
2021-03-21	Isoyake	1197	0.015080464349315021	0.008530960548315569
2021-03-21	Vegetated	1530	0.07378812885626934	0.03776571827811175
2021-03-22	Isoyake	1186	0.01767801933134936	0.009184785797533738
2021-03-22	Vegetated	1559	0.09499208930919077	0.04543206816949361
2021-03-23	Isoyake	1109	0.014063227294399551	0.008537444031366363
2021-03-23	Vegetated	1370	0.05075876867446083	0.028393572730764517
2021-03-24	Isoyake	2189	0.0024695838905514013	0.0023466866706282957
2021-03-24	Vegetated	1605	0.012310058428917914	0.008504132667593728
2021-03-25	Isoyake	2676	0.0019443134154103231	0.0016378293010265645
2021-03-25	Vegetated	2095	0.013127428502956395	0.008314174361566142
2021-03-26	Isoyake	2757	0.0020062588552569884	0.0017235037982474824
2021-03-26	Vegetated	2099	0.014776747909484503	0.009772500562133196
2021-03-27	Isoyake	1870	0.0030404306639532797	0.002697769164693797
2021-03-27	Vegetated	1589	0.01611003803708909	0.009282218349279439
2021-03-28	Isoyake	1299	0.00617860095929912	0.004902634939827206
2021-03-28	Vegetated	1302	0.0227855658299085	0.012029666852633925
2021-03-29	Isoyake	2002	0.0030964158723673224	0.003052171489205841
2021-03-29	Vegetated	1594	0.01614414783132342	0.008180810113629101
2021-03-30	Isoyake	1965	0.0037476965411630124	0.004726889056921251
2021-03-30	Vegetated	1755	0.02009363050673717	0.015332973834897965
2021-03-31	Isoyake	1716	0.007088317993126267	0.005398895531945589
2021-03-31	Vegetated	1889	0.06039764797036795	0.030699803158447992
2021-04-01	Isoyake	1337	0.016910546448108545	0.015286674472033773
2021-04-01	Vegetated	1551	0.11106745096880948	0.07203601631233006
2021-04-02	Isoyake	1047	0.024498074451467008	0.015158376891427414
2021-04-02	Vegetated	1273	0.10575142346795206	0.05321791003142914
2021-04-03	Isoyake	1289	0.012169384926616624	0.011613642309790112
2021-04-03	Vegetated	1296	0.05941681514907931	0.045982044575547554
2021-04-04	Isoyake	1485	0.01613467362720603	0.02503505407160983
2021-04-04	Vegetated	1465	0.1053491075112486	0.1451153115041603
2021-04-05	Isoyake	1025	0.06303728625618267	0.029603350212328204
2021-04-05	Vegetated	1135	0.32038448885398396	0.1425609041865453
2021-04-06	Isoyake	1145	0.02845982030739509	0.020740799377352792
2021-04-06	Vegetated	1385	0.1526631877094083	0.10637095407796585
2021-04-07	Isoyake	1317	0.009071479927866501	0.005705356266560287
2021-04-07	Vegetated	1718	0.05302643448259027	0.02756621647615886
2021-04-08	Isoyake	1577	0.006272880373117648	0.0054963772997229645
2021-04-08	Vegetated	1469	0.03726264758630835	0.025462134010662017
2021-04-09	Isoyake	1248	0.023925258483007448	0.02250093359490718
2021-04-09	Vegetated	1416	0.13892543444192987	0.11902609220163143
2021-04-10	Isoyake	1164	0.031156022864527518	0.02017669997090723
2021-04-10	Vegetated	1385	0.16550802006521417	0.07711545459283939
2021-04-11	Isoyake	1108	0.01309175114547803	0.008685238137240541
2021-04-11	Vegetated	1449	0.06345384210753052	0.043184932759018364
2021-04-12	Isoyake	1101	0.00864149229768899	0.006433458118415952
2021-04-12	Vegetated	1439	0.036064648686517355	0.023017601413427492
2021-04-13	Isoyake	1420	0.006108555539993864	0.0050392430638208415
2021-04-13	Vegetated	1414	0.023028780485701752	0.013387362683868918
2021-04-14	Isoyake	1457	0.01132844322703003	0.008711257368391212
2021-04-14	Vegetated	1742	0.06782975675704693	0.04312574346532751
2021-04-15	Isoyake	1095	0.016553600288557374	0.011544378933298717
2021-04-15	Vegetated	1296	0.06657477817209684	0.040216554627926705
2021-04-16	Isoyake	1733	0.0037767790885877995	0.003462350647973199
2021-04-16	Vegetated	1466	0.019629004199636483	0.011749126998072245
2021-04-17	Isoyake	2247	0.003035834282594854	0.0032656031886762597
2021-04-17	Vegetated	1784	0.01848875888761809	0.016961809648644393
2021-04-18	Isoyake	1454	0.009397263361456758	0.006368678550533566
2021-04-18	Vegetated	1683	0.05525648553798798	0.0281453531428094
2021-04-19	Isoyake	1100	0.010787111318157705	0.006692014386231799
2021-04-19	Vegetated	1309	0.039601683631516595	0.02093998163414632
2021-04-20	Isoyake	406	0.015453639168879976	0.008284939042956945
2021-04-20	Vegetated	524	0.03268380135557629	0.01820509129535328
2021-04-21	Isoyake	358	0.0072273172485302194	0.005500855949142234
2021-04-21	Vegetated	585	0.02789711688960772	0.013666842223726763
2021-04-22	Isoyake	978	0.010585572110581466	0.007438043731842437
2021-04-22	Vegetated	1461	0.029587237077487605	0.01689734422670962
2021-04-23	Isoyake	1215	0.01298199901101694	0.009425868104261876
2021-04-23	Vegetated	1619	0.06981336852226278	0.0507922205510206
2021-04-24	Isoyake	1145	0.020435120755434896	0.011518832366998674
2021-04-24	Vegetated	1490	0.10017110594117422	0.05435268943968782
2021-04-25	Isoyake	1284	0.022382787920568734	0.02102958683589275
2021-04-25	Vegetated	1558	0.1452288234330586	0.12484580181971229
2021-04-26	Isoyake	1133	0.03226324454332172	0.017936224102741836
2021-04-26	Vegetated	1400	0.1789454590609319	0.09714677100704461
2021-04-27	Isoyake	1323	0.008777134730648468	0.0068526199213960505
2021-04-27	Vegetated	1385	0.052373568906038746	0.042782863950686034
2021-04-28	Isoyake	1740	0.003629204837810372	0.003100220261660635
2021-04-28	Vegetated	1542	0.015621059234157207	0.009477773423880054
2021-04-29	Isoyake	2686	0.0020440208009616504	0.0021012413965946298
2021-04-29	Vegetated	1828	0.011182844634843758	0.006337232028915871
2021-04-30	Isoyake	1803	0.0036648410697239626	0.0038184929444140814
2021-04-30	Vegetated	1590	0.017411494309994672	0.011477442027736262
2021-05-01	Isoyake	1400	0.00599324914676945	0.004448659756863235
2021-05-01	Vegetated	1531	0.0329480912215902	0.022634483306629843
2021-05-02	Isoyake	1388	0.00855186679627384	0.006401951445776634
2021-05-02	Vegetated	1748	0.04819201434187813	0.027224502309882843
2021-05-03	Isoyake	881	0.025676965336210302	0.015679373786901915
2021-05-03	Vegetated	1089	0.07624955129377707	0.04042609434013735
2021-05-04	Isoyake	862	0.012123919416529851	0.007205467251293378
2021-05-04	Vegetated	963	0.023524905310914383	0.014094428193818998
2021-05-05	Isoyake	817	0.013314224700199133	0.009066688328153097
2021-05-05	Vegetated	1310	0.03073505679651697	0.01673256386047695
2021-05-06	Isoyake	788	0.014429839490378318	0.008967754263311648
2021-05-06	Vegetated	1386	0.026881808148581227	0.013691675594684349
2021-05-07	Isoyake	1804	0.003310459194963933	0.0035739160272526605
2021-05-07	Vegetated	1506	0.01116698391757191	0.008143645561342552
2021-05-08	Isoyake	2551	0.0019986473855715474	0.0018264334327918648
2021-05-08	Vegetated	1682	0.01051499096732199	0.006428998963771455
2021-05-09	Isoyake	2355	0.002377648520746954	0.0021643123962003016
2021-05-09	Vegetated	1728	0.013123555453799875	0.00831703388323915
2021-05-10	Isoyake	1816	0.003847636342810194	0.0033361612140949157
2021-05-10	Vegetated	1578	0.015591702080932057	0.009255436247877861
2021-05-11	Isoyake	1514	0.00855606002931691	0.008170550804551053
2021-05-11	Vegetated	1678	0.0609750706108785	0.04162499870126639
2021-05-12	Isoyake	1031	0.0251835648628984	0.014932726738087425
2021-05-12	Vegetated	1428	0.11207663355277724	0.06097796799781528
2021-05-13	Isoyake	1044	0.01884261132791938	0.01231595306460246
2021-05-13	Vegetated	1349	0.08329914614769408	0.046697431798279544
2021-05-14	Isoyake	1326	0.008465371059646865	0.006459597954781121
2021-05-14	Vegetated	1516	0.034429914329001984	0.018027570674598856
2021-05-15	Isoyake	2072	0.0029908745089030925	0.0028988866518396697
2021-05-15	Vegetated	1562	0.015689662259328215	0.00944075692846268
2021-05-16	Isoyake	2046	0.002618484530052364	0.0024326345630939395
2021-05-16	Vegetated	1511	0.010270228131128606	0.006071816752566123
2021-05-17	Isoyake	1279	0.00837438522994464	0.007334587343274426
2021-05-17	Vegetated	1247	0.028731239170701348	0.021949591093389214
2021-05-18	Isoyake	479	0.010918900520287319	0.008948743272648663
2021-05-18	Vegetated	519	0.030957369618876202	0.014659999973994333
2021-05-19	Isoyake	1060	0.003003672465418808	0.002669336189092851
2021-05-19	Vegetated	899	0.017327774039024423	0.008596888590045383
2021-05-20	Isoyake	1866	0.002613168759522625	0.002228034273513206
2021-05-20	Vegetated	1627	0.011177270190918196	0.006912689225954337
2021-05-21	Isoyake	1556	0.004762187108694213	0.0038224384335325988
2021-05-21	Vegetated	1477	0.019621702766339382	0.010338579838249696
2021-05-22	Isoyake	1162	0.011109909802412483	0.007727984309546259
2021-05-22	Vegetated	1328	0.038423918493469184	0.022199602685495416
2021-05-23	Isoyake	1106	0.011164887632955903	0.0070618557545055
2021-05-23	Vegetated	1130	0.033309774856618936	0.01791014220593079
2021-05-24	Isoyake	1170	0.013575650233458634	0.008598984049428474
2021-05-24	Vegetated	1592	0.05043501872494387	0.03420372260605209
2021-05-25	Isoyake	1587	0.005338337203192864	0.004742229948832299
2021-05-25	Vegetated	1464	0.01881702117649895	0.011765567470071838
2021-05-26	Isoyake	2134	0.0029165082041308758	0.002713916519510088
2021-05-26	Vegetated	1729	0.01667803142200425	0.009432686062962856
2021-05-27	Isoyake	1948	0.0037359023940178875	0.003072581956321211
2021-05-27	Vegetated	1900	0.021791971740696366	0.01294357599737362
2021-05-28	Isoyake	2022	0.003109514259900579	0.0029828517328930972
2021-05-28	Vegetated	1656	0.011938665722669151	0.006593820981778003
2021-05-29	Isoyake	1644	0.005399540935393515	0.005017620883464554
2021-05-29	Vegetated	1678	0.025253872830463847	0.01494322162492906
2021-05-30	Isoyake	1578	0.004953937032737719	0.004076808918740368
2021-05-30	Vegetated	1611	0.018813755177101155	0.01085022453047515
2021-05-31	Isoyake	1145	0.011150959818131925	0.006607210466710832
2021-05-31	Vegetated	1419	0.03423817857155153	0.017833729954415567
2021-06-01	Isoyake	1172	0.01084926395577446	0.006798556557419938
2021-06-01	Vegetated	1492	0.03928191292148325	0.02000676400229861
2021-06-02	Isoyake	1168	0.009773810531382472	0.00607572929781081
2021-06-02	Vegetated	1292	0.030681124561573223	0.016201422145739854
2021-06-03	Isoyake	1554	0.005454053920350338	0.0048169568694742875
2021-06-03	Vegetated	1405	0.01985772235166647	0.012774941141086422
2021-06-04	Isoyake	1641	0.004397919986488079	0.0032517054253521052
2021-06-04	Vegetated	1768	0.019569735658859076	0.010165508767445148
2021-06-05	Isoyake	2155	0.0027428647833947052	0.002660209097615739
2021-06-05	Vegetated	1642	0.013562776407900011	0.00880035921194546
2021-06-06	Isoyake	2821	0.001764743726237779	0.0015344666476187947
2021-06-06	Vegetated	1820	0.009792161610255102	0.005643932771353465
2021-06-07	Isoyake	2630	0.0019312487437465333	0.0017481232011342727
2021-06-07	Vegetated	1841	0.010010918115295496	0.005682363419016502
2021-06-08	Isoyake	2450	0.0022134083196841147	0.002208222505796552
2021-06-08	Vegetated	1925	0.009961779192780587	0.005916840735153541
2021-06-09	Isoyake	2355	0.003085706634430413	0.002437937963330097
2021-06-09	Vegetated	2175	0.022122117046235734	0.017173556685629112
2021-06-10	Isoyake	2249	0.0032485404990101577	0.0025162545939612555
2021-06-10	Vegetated	1816	0.02433339525710778	0.013779836967597757
2021-06-11	Isoyake	1487	0.004114769028533477	0.003089710104431542
2021-06-11	Vegetated	1459	0.013657079125954732	0.007227755213805279
2021-06-12	Isoyake	1859	0.0032062956207616925	0.0026323233390814814
2021-06-12	Vegetated	1596	0.011793159465080251	0.00640018177473078
2021-06-13	Isoyake	2575	0.0022208608647559095	0.0018924684511998514
2021-06-13	Vegetated	1783	0.013322906982247678	0.007213852491106896
2021-06-14	Isoyake	3153	0.001673711151777209	0.0015260003304508334
2021-06-14	Vegetated	2037	0.009882718723607756	0.005751678582614475
2021-06-15	Isoyake	2547	0.002201244351785738	0.0021866489049475694
2021-06-15	Vegetated	2091	0.011347561073912266	0.0071243507405712855
2021-06-16	Isoyake	1532	0.014328743174179618	0.015275107905014497
2021-06-16	Vegetated	1721	0.07526762451509102	0.07440883400205144
2021-06-17	Isoyake	1150	0.027163679334295265	0.014525475979280647
2021-06-17	Vegetated	1352	0.11984002651069373	0.06081124008079039
2021-06-18	Isoyake	1286	0.014700609461769397	0.011964163007961874
2021-06-18	Vegetated	1352	0.062976042428286	0.04775046896216464
2021-06-19	Isoyake	1486	0.005772097186508186	0.004174313932632405
2021-06-19	Vegetated	1582	0.023164240182590588	0.011471549437293841
2021-06-20	Isoyake	1819	0.0039831890707484555	0.0034479576756943583
2021-06-20	Vegetated	1761	0.018286860880147037	0.009460495294105127
2021-06-21	Isoyake	1083	0.010066821898546003	0.010201956339473274
2021-06-21	Vegetated	1246	0.02551074938787392	0.01876858248906768
2021-06-22	Isoyake	538	0.021443282155823036	0.02196838103356229
2021-06-22	Vegetated	779	0.0686915218347401	0.041599964666618944
2021-06-23	Isoyake	701	0.012896948845249395	0.007267184944574611
2021-06-23	Vegetated	946	0.05914197435241873	0.033603648637175826
2021-06-24	Isoyake	1571	0.007080886428112998	0.004912621201020897
2021-06-24	Vegetated	1869	0.03558968605238575	0.018749862418337048
2021-06-25	Isoyake	2479	0.0025392034489291875	0.0021378041446190863
2021-06-25	Vegetated	1997	0.015512501460029514	0.008508682758772899
2021-06-26	Isoyake	2925	0.0018402867076634513	0.0018212306323801305
2021-06-26	Vegetated	1897	0.01009376933823792	0.006246314749848169
2021-06-27	Isoyake	2477	0.0028326234920696934	0.0025906754449433337
2021-06-27	Vegetated	1914	0.02127216007354635	0.0183764629502243
2021-06-28	Isoyake	1984	0.006680898006455329	0.00531968946481939
2021-06-28	Vegetated	1912	0.054664203437912555	0.045225711138896105
2021-06-29	Isoyake	1646	0.00917212332121135	0.00613992331641755
2021-06-29	Vegetated	1743	0.062231731375002854	0.030591133626365077
2021-06-30	Isoyake	1790	0.005914669571310568	0.0041134159946249705
2021-06-30	Vegetated	1775	0.04167512113084666	0.021959253611139807
2021-07-01	Isoyake	1746	0.009543962188750463	0.008297863740538878
2021-07-01	Vegetated	1802	0.07122759974645879	0.05030255952436207
2021-07-02	Isoyake	1428	0.015005596662906611	0.008275368781846424
2021-07-02	Vegetated	1563	0.09589747899140126	0.04883527480310838
2021-07-03	Isoyake	1385	0.011293272054446028	0.007673194802593665
2021-07-03	Vegetated	1385	0.05596179866728872	0.03604624620397359
2021-07-04	Isoyake	1395	0.005747444503612266	0.0041289745838070675
2021-07-04	Vegetated	1259	0.017873065204587178	0.009781091282163642
2021-07-05	Isoyake	1552	0.004816202937387167	0.0037734846528805887
2021-07-05	Vegetated	1379	0.014715357188035972	0.0072634389764909355
2021-07-06	Isoyake	1712	0.004127201294555758	0.003472775589943168
2021-07-06	Vegetated	1482	0.012512393164180659	0.00689829132602762
2021-07-07	Isoyake	1483	0.00492967494343101	0.00402400128315918
2021-07-07	Vegetated	1314	0.016058195103076607	0.008870514506972465
2021-07-08	Isoyake	1329	0.006276393173956031	0.0044429096142414625
2021-07-08	Vegetated	1265	0.01791769092487707	0.009854448299135041
2021-07-09	Isoyake	1568	0.0050348258936082765	0.004172647329602979
2021-07-09	Vegetated	1404	0.017425662880311575	0.009460275141581433
2021-07-10	Isoyake	1695	0.00421249306892454	0.0033763103511233175
2021-07-10	Vegetated	1508	0.014633745848988236	0.00811529096007711
2021-07-11	Isoyake	1951	0.0032443861606318712	0.0028214839158401143
2021-07-11	Vegetated	1561	0.012372051610777571	0.006440042191156642
2021-07-12	Isoyake	2263	0.002782613862568338	0.0029337068954746796
2021-07-12	Vegetated	1585	0.013157113023359873	0.007321544028351239
2021-07-13	Isoyake	2641	0.002107612545785194	0.0020961117038199
2021-07-13	Vegetated	1722	0.009898454607947525	0.006272459849529531
2021-07-14	Isoyake	2443	0.0023162553786474816	0.0022340625195214157
2021-07-14	Vegetated	1718	0.011037056460519314	0.007046702676569284
2021-07-15	Isoyake	2434	0.0023019428872146598	0.0020862798265956738
2021-07-15	Vegetated	1711	0.011367550070824682	0.007191555901031028
2021-07-16	Isoyake	2650	0.002393549522606102	0.0021953575636353925
2021-07-16	Vegetated	1900	0.017177763908981646	0.015037474249971441
2021-07-17	Isoyake	2173	0.0036583842885272028	0.002594108332835176
2021-07-17	Vegetated	1897	0.025358288309283546	0.012715436378502665
2021-07-18	Isoyake	2149	0.0035574840235072813	0.0030315526609307713
2021-07-18	Vegetated	1718	0.024261172056027007	0.011583430875384576
2021-07-19	Isoyake	2005	0.00348024886039617	0.002572415458322043
2021-07-19	Vegetated	1888	0.02001559540209382	0.010229152878223577
2021-07-20	Isoyake	806	0.006661123857540065	0.06709739333159671
2021-07-20	Vegetated	755	0.01768671391198676	0.00905846957589314
2021-07-22	Isoyake	947	0.007481992062910604	0.00538673696096056
2021-07-22	Vegetated	957	0.05162902989933711	0.027222749200565974
2021-07-23	Isoyake	1584	0.006917618301596504	0.004356634558830274
2021-07-23	Vegetated	1640	0.046292084801805675	0.026950589730979708
2021-07-24	Isoyake	1341	0.007152410389894219	0.005206479229862259
2021-07-24	Vegetated	1717	0.035715633942783716	0.01966345174468645
2021-07-25	Isoyake	908	0.011425861301621593	0.008201462222709757
2021-07-25	Vegetated	1454	0.03178721176786243	0.01451997738116106
2021-07-26	Isoyake	1031	0.009318706751893127	0.006973515618378324
2021-07-26	Vegetated	1449	0.023662957963768303	0.011633390838320752
2021-07-27	Isoyake	1498	0.005958713899681854	0.004244574701230906
2021-07-27	Vegetated	1851	0.0226159479213302	0.012403617364663751
2021-07-28	Isoyake	1780	0.005708022196116583	0.0038908193404612375
2021-07-28	Vegetated	1998	0.025799956113283135	0.014744541372045436
2021-07-29	Isoyake	1318	0.008442579074075226	0.005550552418189391
2021-07-29	Vegetated	1645	0.022533238712390553	0.011389333484518649
2021-07-30	Isoyake	1229	0.009049178609236298	0.005780495960944393
2021-07-30	Vegetated	1416	0.020173486795722097	0.011630090903147183
2021-07-31	Isoyake	1299	0.007804956321814341	0.005393796522048835
2021-07-31	Vegetated	1406	0.015362603279319193	0.008792156913125673
2021-08-01	Isoyake	1732	0.003798358884889976	0.0030608769288094804
2021-08-01	Vegetated	1578	0.011966951727075098	0.0069048764782547595
2021-08-02	Isoyake	2067	0.0027229202485810865	0.0022823004788007826
2021-08-02	Vegetated	1856	0.008463892933866554	0.004730878768669926
2021-08-03	Isoyake	1475	0.006647936708664112	0.007014287271047469
2021-08-03	Vegetated	1498	0.01793918289199112	0.013774412558223348
2021-08-04	Isoyake	978	0.018934177523186824	0.010103973019719482
2021-08-04	Vegetated	1152	0.03785763693924517	0.02022722046793639
2021-08-05	Isoyake	1083	0.014296878694476845	0.008930543105688795
2021-08-05	Vegetated	1367	0.02771281344436512	0.014750520465766572
2021-08-06	Isoyake	1700	0.00802519267066756	0.004826249722855348
2021-08-06	Vegetated	1960	0.04071261490964601	0.02329179632596235
2021-08-07	Isoyake	1925	0.004904320710827374	0.003727720674310853
2021-08-07	Vegetated	1810	0.02833979017223022	0.01922219956813756
2021-08-08	Isoyake	1936	0.010298189139045524	0.016589568080356745
2021-08-08	Vegetated	1853	0.05958484959593946	0.08527669149874349
2021-08-09	Isoyake	993	0.04775282002612254	0.027536011744770023
2021-08-09	Vegetated	1201	0.13945986426589183	0.07883390892025031
2021-08-10	Isoyake	655	0.08920302149479675	0.05830430170968532
2021-08-10	Vegetated	926	0.12470018544109586	0.06702698189000657
2021-08-11	Isoyake	651	0.07838196874450269	0.05395629249138305
2021-08-11	Vegetated	922	0.09826480488826861	0.05435316114072169
2021-08-12	Isoyake	666	0.06123140197555772	0.04259824640252412
2021-08-12	Vegetated	880	0.07382387910634662	0.04718447910221121
2021-08-13	Isoyake	1022	0.024093297498545982	0.014195075200337559
2021-08-13	Vegetated	1435	0.07027345827462568	0.04765593814509971
2021-08-14	Isoyake	1111	0.03337768513982695	0.024104498822350773
2021-08-14	Vegetated	1338	0.11581192186609254	0.08550275486530808
2021-08-15	Isoyake	1093	0.037856595805352763	0.02077774028993899
2021-08-15	Vegetated	1347	0.12916088952813903	0.06793151717147966
2021-08-16	Isoyake	1065	0.02975432532771643	0.014501351549162048
2021-08-16	Vegetated	1282	0.0960409081691222	0.0487606928792365
2021-08-17	Isoyake	1204	0.019667010497802787	0.011863202742734166
2021-08-17	Vegetated	1451	0.06740598212350114	0.036555360859287116
2021-08-18	Isoyake	1069	0.034321539269604184	0.018711632990026022
2021-08-18	Vegetated	1284	0.10329254672883996	0.05407725007768454
2021-08-19	Isoyake	1090	0.027646623977581917	0.014823548387721722
2021-08-19	Vegetated	1268	0.07931148500288948	0.04538618935462667
2021-08-20	Isoyake	1102	0.017769335309128637	0.01171669681958205
2021-08-20	Vegetated	1239	0.04449731613427876	0.025388376580317906
2021-08-21	Isoyake	1271	0.00842848904437577	0.006163194322656389
2021-08-21	Vegetated	1306	0.019131374527892906	0.01125567154622634
2021-08-22	Isoyake	1238	0.007743050040037574	0.004950236467603028
2021-08-22	Vegetated	1373	0.017878523304704807	0.009292909881023232
2021-08-23	Isoyake	1356	0.005631388370541678	0.00475766737364489
2021-08-23	Vegetated	1418	0.01429539463507795	0.007791929594754576
2021-08-24	Isoyake	1006	0.009665337678613627	0.006923056187582467
2021-08-24	Vegetated	1074	0.018991488966374818	0.009851029329641041
2021-08-25	Isoyake	1177	0.008059424686332592	0.00551511949556706
2021-08-25	Vegetated	1320	0.016972018451322297	0.008821881833945418
2021-08-26	Isoyake	635	0.006586033722329023	0.005231423231235675
2021-08-26	Vegetated	646	0.01557461533232068	0.008608400910270675
2021-08-28	Isoyake	615	0.003768105637100113	0.003098729486616479
2021-08-28	Vegetated	512	0.015345314949171322	0.007819438134489428
2021-08-29	Isoyake	1949	0.0032957992056676633	0.0026573147319942972
2021-08-29	Vegetated	1712	0.012264982667108513	0.007091778771918474
2021-08-30	Isoyake	2700	0.0020843015453725928	0.0018791064087440613
2021-08-30	Vegetated	1985	0.009939285090086611	0.0062275559048244455
2021-08-31	Isoyake	2703	0.0021548792200174003	0.0019359842602261464
2021-08-31	Vegetated	1926	0.010518753934829062	0.007349157043191528
2021-09-01	Isoyake	2528	0.0022641079822487854	0.002117870413741261
2021-09-01	Vegetated	1778	0.00931680472367795	0.006240305438658297
2021-09-02	Isoyake	1413	0.013087348747689671	0.01303036175156095
2021-09-02	Vegetated	1400	0.05567555712769242	0.05210292472324403
2021-09-03	Isoyake	1275	0.01616182194897165	0.009402653421149147
2021-09-03	Vegetated	1450	0.0718280703471954	0.04120886630656607
2021-09-04	Isoyake	1264	0.026200461446671198	0.015006505751536873
2021-09-04	Vegetated	1551	0.1427681215960341	0.0739062015445971
2021-09-05	Isoyake	1464	0.016176280461353193	0.009898475918438633
2021-09-05	Vegetated	1638	0.11224869690193585	0.0608976795020017
2021-09-06	Isoyake	1347	0.016846956464776363	0.009668763896226177
2021-09-06	Vegetated	1615	0.10113485957068663	0.05438783722322089
2021-09-07	Isoyake	1127	0.01950350943484456	0.0135535863837846
2021-09-07	Vegetated	1231	0.06705308873612066	0.04496122444559054
2021-09-08	Isoyake	1374	0.007500272515610216	0.005539719565212151
2021-09-08	Vegetated	1498	0.027322005357155857	0.01646414177053296
2021-09-09	Isoyake	1529	0.006713456623321678	0.005190712205523836
2021-09-09	Vegetated	1703	0.03121716735059046	0.018725995097065126
2021-09-10	Isoyake	1673	0.004418654060065467	0.003503829443347706
2021-09-10	Vegetated	1678	0.019821642486187417	0.011671380326036236
2021-09-11	Isoyake	980	0.0024867543019762672	0.0022230436191613997
2021-09-11	Vegetated	729	0.013427281081587783	0.007535729757089187
2021-09-21	Isoyake	519	0.005590902945234561	0.004299641648494691
2021-09-21	Vegetated	491	0.015457585935866137	0.007984514700173716
2021-09-22	Isoyake	1688	0.00452757654098407	0.003698397599311719
2021-09-22	Vegetated	1575	0.017911950304144154	0.00994777511340389
2021-09-23	Isoyake	2517	0.0023721681786102312	0.002214931816701536
2021-09-23	Vegetated	1909	0.014247443278720984	0.00808319500337567
2021-09-24	Isoyake	1787	0.0095484039364606	0.009372257804885294
2021-09-24	Vegetated	2105	0.06688911088342492	0.057642277009457045
2021-09-25	Isoyake	809	0.05178167360458023	0.03385281309808171
2021-09-25	Vegetated	1258	0.14064409778915615	0.07369699997883654
2021-09-26	Isoyake	1079	0.04295960341028235	0.022684753555393435
2021-09-26	Vegetated	1338	0.20075684138484423	0.10943482785287585
2021-09-27	Isoyake	1153	0.038045443291965686	0.019790035978389995
2021-09-27	Vegetated	1365	0.16369505238288057	0.08231168655477036
2021-09-28	Isoyake	1194	0.023661526671042345	0.01599351402682619
2021-09-28	Vegetated	1396	0.09371588137008395	0.05964441564364782
2021-09-29	Isoyake	1170	0.009724187163796272	0.006479746757153975
2021-09-29	Vegetated	1442	0.03390780268217455	0.021643312736253032
2021-09-30	Isoyake	1029	0.010672427852692092	0.008270433995710102
2021-09-30	Vegetated	1581	0.03392020459767986	0.03447022454543585
2021-10-01	Isoyake	1363	0.02116006845715193	0.013475685310457047
2021-10-01	Vegetated	1578	0.12651698871867378	0.07193272949121733
2021-10-02	Isoyake	1450	0.006816683779889797	0.0046429523977341135
2021-10-02	Vegetated	1667	0.0343758004809445	0.019557055956512713
2021-10-03	Isoyake	1265	0.010034132345740932	0.0068090456365230015
2021-10-03	Vegetated	1334	0.030841026170410422	0.015497566135323652
2021-10-04	Isoyake	1658	0.004007073798512857	0.0031176882875112314
2021-10-04	Vegetated	1522	0.013957220414174458	0.007798859247582986
2021-10-05	Isoyake	2167	0.0027181354230175793	0.0024165600599568102
2021-10-05	Vegetated	1794	0.01089007683252484	0.006419172263895331
2021-10-06	Isoyake	1261	0.010642495012640328	0.010774295919500066
2021-10-06	Vegetated	1562	0.03710134977216236	0.027669819687221327
2021-10-07	Isoyake	1074	0.01833335698319211	0.011852418973349656
2021-10-07	Vegetated	1217	0.0574811213195806	0.03350476134405064
2021-10-08	Isoyake	1304	0.008989443453918012	0.006144055473026212
2021-10-08	Vegetated	1562	0.025540467669384875	0.01689660721526397
2021-10-09	Isoyake	1193	0.013539229120222927	0.008808853713094398
2021-10-09	Vegetated	1486	0.04811049500360883	0.025017934372575355
2021-10-10	Isoyake	1184	0.014360817059061564	0.008218938167922893
2021-10-10	Vegetated	1319	0.0483558294584872	0.029768043352152513
2021-10-11	Isoyake	1473	0.008934775591098	0.01173356045220088
2021-10-11	Vegetated	1575	0.0422154205586162	0.05050063245582917
2021-10-12	Isoyake	1063	0.046671062127007	0.026231509060396514
2021-10-12	Vegetated	1318	0.20082301824422116	0.10588726757814844
2021-10-13	Isoyake	1156	0.0383895425336269	0.020913118386039795
2021-10-13	Vegetated	1444	0.18465506898308445	0.09846950484709785
2021-10-14	Isoyake	1153	0.029586340144941173	0.017105908773976924
2021-10-14	Vegetated	1514	0.12649281202712903	0.08366969942142956
2021-10-15	Isoyake	1436	0.008402945838510171	0.005194600269422798
2021-10-15	Vegetated	1834	0.041347480297200805	0.02332277537480748
2021-10-16	Isoyake	1332	0.0211097049403403	0.022557459094338737
2021-10-16	Vegetated	1622	0.1194141058631554	0.11774835190634977
2021-10-17	Isoyake	1027	0.050499677938770554	0.0302408695275489
2021-10-17	Vegetated	1349	0.2362623683816365	0.13413979899233966
2021-10-18	Isoyake	971	0.029940279290800398	0.017990370431999955
2021-10-18	Vegetated	1402	0.10927885063470158	0.0638874598935881
2021-10-19	Isoyake	1261	0.012546689056145685	0.008398570310317486
2021-10-19	Vegetated	1688	0.04780053463369943	0.025590290615877236
2021-10-20	Isoyake	994	0.03608252387680734	0.04132593928661064
2021-10-20	Vegetated	1460	0.09532989079247249	0.05565306702631962
2021-10-21	Isoyake	740	0.039690637965169265	0.02612057934302328
2021-10-21	Vegetated	1075	0.07213456221001908	0.03741172618234376
2021-10-22	Isoyake	266	0.027789357212333138	0.016457177206471284
2021-10-22	Vegetated	508	0.07228370479918002	0.03422325677599381
2021-10-25	Isoyake	578	0.007691585807278927	0.004242490394746775
2021-10-25	Vegetated	679	0.04936814747346644	0.02815138921438387
2021-10-26	Isoyake	1957	0.005646828272341331	0.0035208192773642684
2021-10-26	Vegetated	2015	0.041874135796753	0.026671184253431512
2021-10-27	Isoyake	2272	0.0029215013258362854	0.0023326626420998517
2021-10-27	Vegetated	1984	0.01824287466997275	0.009979315946701506
2021-10-28	Isoyake	1820	0.007768441115231734	0.00809070085082782
2021-10-28	Vegetated	1879	0.05358671065420483	0.05387163698968582
2021-10-29	Isoyake	1190	0.03767331766942582	0.020140454319556005
2021-10-29	Vegetated	1369	0.19249937210042084	0.09684986927586123
2021-10-30	Isoyake	1023	0.02991727334575766	0.016169553400309046
2021-10-30	Vegetated	1312	0.10427997068292799	0.06231511169564644
2021-10-31	Isoyake	995	0.0193030579251972	0.013721133723163251
2021-10-31	Vegetated	1635	0.07359242880857986	0.03673339946993486
2021-11-01	Isoyake	1352	0.009617949242873482	0.005900935398308629
2021-11-01	Vegetated	1969	0.04774998839406801	0.023639543910486543
2021-11-02	Isoyake	1610	0.006098964034168545	0.004722602028585072
2021-11-02	Vegetated	1894	0.035645717316881674	0.021573976997522344
2021-11-03	Isoyake	978	0.022536920013186728	0.013167784014275713
2021-11-03	Vegetated	1187	0.07244233191641856	0.0353211746224143
2021-11-04	Isoyake	1092	0.01690680702503886	0.011674834926656382
2021-11-04	Vegetated	1295	0.05768181519590021	0.035691313295375296
2021-11-05	Isoyake	1202	0.010985848280503885	0.007214218899074797
2021-11-05	Vegetated	1559	0.03250098421599563	0.017801417645015565
2021-11-06	Isoyake	1522	0.010577626977241681	0.007762366878577512
2021-11-06	Vegetated	1677	0.06138669666840475	0.031537196999239
2021-11-07	Isoyake	1273	0.021945926395003736	0.013139363229409859
2021-11-07	Vegetated	1487	0.11820050225367418	0.06264382588282563
2021-11-08	Isoyake	1195	0.014212562653840929	0.009293548005917621
2021-11-08	Vegetated	1418	0.059815753729893	0.03360227897468566
2021-11-09	Isoyake	1242	0.012327246382910639	0.007049786013281048
2021-11-09	Vegetated	1669	0.056147961183626624	0.02891996873261017
2021-11-10	Isoyake	1168	0.01265889000172546	0.007470921387022561
2021-11-10	Vegetated	1466	0.04951960938561915	0.025370394981721018
2021-11-11	Isoyake	1097	0.015031806811306274	0.00940928705406153
2021-11-11	Vegetated	1456	0.05353906678581779	0.028231333036009824
2021-11-12	Isoyake	1177	0.015652752559958842	0.00912016997596199
2021-11-12	Vegetated	1583	0.06808415728092576	0.03471190035703905
2021-11-13	Isoyake	1231	0.011709710947696487	0.006761436245512628
2021-11-13	Vegetated	1567	0.05560875850080401	0.03081392162684165
2021-11-14	Isoyake	1535	0.006207664123310588	0.0047037091011058645
2021-11-14	Vegetated	1639	0.027412965346256517	0.014242293760305445
2021-11-15	Isoyake	2051	0.003331447565106392	0.0027129524952624546
2021-11-15	Vegetated	1919	0.019061742140626142	0.00998633588701158
2021-11-16	Isoyake	1780	0.0044679461682462195	0.003915265453130254
2021-11-16	Vegetated	1690	0.021384840402311447	0.013722875570166129
2021-11-17	Isoyake	1427	0.007690884592689233	0.00580551535400563
2021-11-17	Vegetated	1483	0.03178056905407752	0.016860686172577813
2021-11-18	Isoyake	1618	0.005475379072166154	0.0042974461773725514
2021-11-18	Vegetated	1554	0.02451703206466077	0.012891383810451343
2021-11-19	Isoyake	2203	0.003586049889660444	0.0025707118824016112
2021-11-19	Vegetated	2174	0.02459288052835438	0.012689094437184995
2021-11-20	Isoyake	2273	0.004034421747021347	0.0033705265414709774
2021-11-20	Vegetated	2272	0.030527514301607116	0.018907331899879937
2021-11-21	Isoyake	1158	0.01208228241090489	0.007573732116233957
2021-11-21	Vegetated	1366	0.037188349465565235	0.019440732333497728
2021-11-22	Isoyake	731	0.008351971799853253	0.006713739083594086
2021-11-22	Vegetated	852	0.04051796257770641	0.026383274764140874
2021-11-24	Isoyake	300	0.014992512516719948	0.00809384868253397
2021-11-24	Vegetated	427	0.03862366124403039	0.018613630316127425
2021-11-25	Isoyake	1113	0.010750628985068036	0.007114219383689381
2021-11-25	Vegetated	1344	0.03503940316466364	0.0192749870582152
2021-11-26	Isoyake	1346	0.010369025858388623	0.006638056413814173
2021-11-26	Vegetated	1810	0.05285945098103941	0.029957186211119653
2021-11-27	Isoyake	1284	0.01660693954202443	0.009277897841260943
2021-11-27	Vegetated	1737	0.09777218424559271	0.04924834307006589
2021-11-28	Isoyake	1019	0.01998631847104328	0.010164924144711632
2021-11-28	Vegetated	1410	0.0887385404707468	0.047459582427148705
2021-11-29	Isoyake	736	0.024562911498912533	0.016660812464965993
2021-11-29	Vegetated	1124	0.04818504192808699	0.026807716320290498
2021-11-30	Isoyake	1276	0.007995547195731477	0.0055563507665264324
2021-11-30	Vegetated	1415	0.03350116943865478	0.034522424672204656
2021-12-01	Isoyake	1274	0.01847203717073163	0.00970205608868822
2021-12-01	Vegetated	1741	0.09540310292098919	0.044012805645213614
2021-12-02	Isoyake	728	0.047763874815200946	0.029996307550078784
2021-12-02	Vegetated	1195	0.11981931649845703	0.06017194741314001
2021-12-03	Isoyake	1155	0.014778414003153377	0.009432661971797578
2021-12-03	Vegetated	1469	0.05804629775524997	0.03243919790383402
2021-12-04	Isoyake	1299	0.021986370895900255	0.013570631579555374
2021-12-04	Vegetated	1609	0.12625797389079654	0.06840868465819366
2021-12-05	Isoyake	967	0.020183320117825903	0.011961442864110087
2021-12-05	Vegetated	1165	0.07019979863851077	0.0383092989802374
2021-12-06	Isoyake	1180	0.010164867308647407	0.006972437181258798
2021-12-06	Vegetated	1260	0.03435395959140011	0.020381591600840424
2021-12-07	Isoyake	1574	0.013203515884739886	0.01920249315625401
2021-12-07	Vegetated	1718	0.08321718477519635	0.11834917554036388
2021-12-08	Isoyake	1110	0.043005523175129436	0.022617680890236184
2021-12-08	Vegetated	1290	0.26651309003055157	0.12911458937412829
2021-12-09	Isoyake	1139	0.02260907039982242	0.013574048376894693
2021-12-09	Vegetated	1356	0.12091068869787136	0.07854262249768822
2021-12-10	Isoyake	1162	0.011936599256285466	0.006916792088117396
2021-12-10	Vegetated	1270	0.049228603410359444	0.02813803068965897
2021-12-11	Isoyake	1555	0.005109508781134615	0.003978934462518987
2021-12-11	Vegetated	1473	0.023552672459882573	0.013651832762525726
2021-12-12	Isoyake	1848	0.005393621760494847	0.00418098888483508
2021-12-12	Vegetated	1972	0.03708064528948405	0.027731362283706824
2021-12-13	Isoyake	596	0.014755367819855592	0.00841255285916438
2021-12-13	Vegetated	757	0.0913242965235376	0.04359074060118446
NA	Isoyake	3366	NA	NA
NA	Vegetated	2618	NA	NA
