# Supplementary material for: The behavior of sympatric sea urchin species across an ecosystem state gradient
Source: PeerJ. 2023 Jun 13;11:e15511. doi: 10.7717/peerj.15511 (PMC10274604; doi:10.7717/peerj.15511)
Supplement: Supplemental Information 22 — The temperature and light (PPFD) data was recorded using a light/ temperature logger (HOBO Pendant MX2202, Onset Computer Corp.) deployed at the deep and shallow transects of the vegetated and isoyake habitat. [file peerj-11-15511-s022.csv]

datetime	location	trans	temp	ppfd
2020-08-27T09:00:00Z	Isoyake	Deep	25.815	0.0744169284
2020-08-27T09:00:00Z	Isoyake	Shallow	26.251666666666665	0.1408029552
2020-08-27T09:00:00Z	Vegetated	Deep	26.223333333333333	0.09793008360000001
2020-08-27T09:00:00Z	Vegetated	Shallow	26.195	0.1243133892
2020-08-27T10:00:00Z	Isoyake	Deep	25.828333333333333	0.0240375096
2020-08-27T10:00:00Z	Isoyake	Shallow	26.188333333333333	0.049951656000000004
2020-08-27T10:00:00Z	Vegetated	Deep	26.21666666666667	0.03622185
2020-08-27T10:00:00Z	Vegetated	Shallow	26.19	0.046639943999999996
2020-08-27T11:00:00Z	Isoyake	Deep	25.916666666666668	0.11822811840000001
2020-08-27T11:00:00Z	Isoyake	Shallow	26.225	0.22888069560000002
2020-08-27T11:00:00Z	Vegetated	Deep	26.23166666666667	0.16533722160000003
2020-08-27T11:00:00Z	Vegetated	Shallow	26.245	0.21822802200000002
2020-08-27T12:00:00Z	Isoyake	Deep	26.08	0.5388845364000001
2020-08-27T12:00:00Z	Isoyake	Shallow	26.583333333333332	1.0587405276000001
2020-08-27T12:00:00Z	Vegetated	Deep	26.488333333333333	0.8182826388000001
2020-08-27T12:00:00Z	Vegetated	Shallow	26.588333333333335	1.0497161124000003
2020-08-27T13:00:00Z	Isoyake	Deep	26.023333333333333	0.2912788692
2020-08-27T13:00:00Z	Isoyake	Shallow	26.41	0.5670202896000001
2020-08-27T13:00:00Z	Vegetated	Deep	26.446666666666665	0.4885051176
2020-08-27T13:00:00Z	Vegetated	Shallow	26.511666666666667	0.6149987172000001
2020-08-27T14:00:00Z	Isoyake	Deep	26.093333333333334	0.34371430920000007
2020-08-27T14:00:00Z	Isoyake	Shallow	26.423333333333332	0.665930088
2020-08-27T14:00:00Z	Vegetated	Deep	26.46666666666667	0.5282870580000001
2020-08-27T14:00:00Z	Vegetated	Shallow	26.560000000000002	0.6816469212000001
2020-08-27T15:00:00Z	Isoyake	Deep	26.073333333333334	0.2493995112
2020-08-27T15:00:00Z	Isoyake	Shallow	26.386666666666667	0.4822404624
2020-08-27T15:00:00Z	Vegetated	Deep	26.281666666666666	0.4040840592
2020-08-27T15:00:00Z	Vegetated	Shallow	26.381666666666668	0.5227537392000001
2020-08-27T16:00:00Z	Isoyake	Deep	26.136666666666667	0.26278434720000005
2020-08-27T16:00:00Z	Isoyake	Shallow	26.421666666666667	0.5099070564
2020-08-27T16:00:00Z	Vegetated	Deep	26.086666666666666	0.43475879159999997
2020-08-27T16:00:00Z	Vegetated	Shallow	26.195	0.546708456
2020-08-27T17:00:00Z	Isoyake	Deep	26.093333333333334	0.1678072068
2020-08-27T17:00:00Z	Isoyake	Shallow	26.368333333333332	0.3361663656
2020-08-27T17:00:00Z	Vegetated	Deep	25.951666666666668	0.27600359760000004
2020-08-27T17:00:00Z	Vegetated	Shallow	26.008333333333333	0.351110466
2020-08-27T18:00:00Z	Isoyake	Deep	26.05333333333333	0.0453842532
2020-08-27T18:00:00Z	Isoyake	Shallow	26.283333333333335	0.09188620920000001
2020-08-27T18:00:00Z	Vegetated	Deep	25.875	0.07727328
2020-08-27T18:00:00Z	Vegetated	Shallow	25.903333333333332	0.0994479516
2020-08-27T19:00:00Z	Isoyake	Deep	26.04	4.13964e-4
2020-08-27T19:00:00Z	Isoyake	Shallow	26.19666666666667	8.969220000000002e-4
2020-08-27T19:00:00Z	Vegetated	Deep	25.845	7.589340000000001e-4
2020-08-27T19:00:00Z	Vegetated	Shallow	25.936666666666667	9.383184000000001e-4
2020-08-27T20:00:00Z	Isoyake	Deep	25.956666666666667	0
2020-08-27T20:00:00Z	Isoyake	Shallow	26.16	0
2020-08-27T20:00:00Z	Vegetated	Deep	25.981666666666666	0
2020-08-27T20:00:00Z	Vegetated	Shallow	26.02166666666667	0
2020-08-27T21:00:00Z	Isoyake	Deep	25.89666666666667	0
2020-08-27T21:00:00Z	Isoyake	Shallow	26.136666666666667	0
2020-08-27T21:00:00Z	Vegetated	Deep	26.116666666666667	0
2020-08-27T21:00:00Z	Vegetated	Shallow	26.188333333333333	0
2020-08-27T22:00:00Z	Isoyake	Deep	25.89	0
2020-08-27T22:00:00Z	Isoyake	Shallow	26.19	0
2020-08-27T22:00:00Z	Vegetated	Deep	26.138333333333335	0
2020-08-27T22:00:00Z	Vegetated	Shallow	26.19666666666667	0
2020-08-27T23:00:00Z	Isoyake	Deep	25.903333333333332	0
2020-08-27T23:00:00Z	Isoyake	Shallow	26.223333333333333	0
2020-08-27T23:00:00Z	Vegetated	Deep	26.19	0
2020-08-27T23:00:00Z	Vegetated	Shallow	26.19666666666667	0
2020-08-28T00:00:00Z	Isoyake	Deep	25.923333333333332	0
2020-08-28T00:00:00Z	Isoyake	Shallow	26.25	0
2020-08-28T00:00:00Z	Vegetated	Deep	26.203333333333333	0
2020-08-28T00:00:00Z	Vegetated	Shallow	26.203333333333333	0
2020-08-28T01:00:00Z	Isoyake	Deep	25.965	0
2020-08-28T01:00:00Z	Isoyake	Shallow	26.258333333333333	0
2020-08-28T01:00:00Z	Vegetated	Deep	26.21	0
2020-08-28T01:00:00Z	Vegetated	Shallow	26.21	0
2020-08-28T02:00:00Z	Isoyake	Deep	25.94333333333333	0
2020-08-28T02:00:00Z	Isoyake	Shallow	26.266666666666666	0
2020-08-28T02:00:00Z	Vegetated	Deep	26.253333333333334	0
2020-08-28T02:00:00Z	Vegetated	Shallow	26.283333333333335	0
2020-08-28T03:00:00Z	Isoyake	Deep	25.986666666666665	0
2020-08-28T03:00:00Z	Isoyake	Shallow	26.26	0
2020-08-28T03:00:00Z	Vegetated	Deep	26.266666666666666	0
2020-08-28T03:00:00Z	Vegetated	Shallow	26.283333333333335	0
2020-08-28T04:00:00Z	Isoyake	Deep	25.986666666666665	0
2020-08-28T04:00:00Z	Isoyake	Shallow	26.243333333333332	0
2020-08-28T04:00:00Z	Vegetated	Deep	26.238333333333333	0
2020-08-28T04:00:00Z	Vegetated	Shallow	26.266666666666666	0
2020-08-28T05:00:00Z	Isoyake	Deep	25.991666666666667	7.589340000000001e-4
2020-08-28T05:00:00Z	Isoyake	Shallow	26.245	9.107208e-4
2020-08-28T05:00:00Z	Vegetated	Deep	26.245	7.313364000000001e-4
2020-08-28T05:00:00Z	Vegetated	Shallow	26.245	0.0010073124
2020-08-28T06:00:00Z	Isoyake	Deep	26.023333333333333	0.036897991199999994
2020-08-28T06:00:00Z	Isoyake	Shallow	26.26	0.04534285680000001
2020-08-28T06:00:00Z	Vegetated	Deep	26.258333333333333	0.035807886
2020-08-28T06:00:00Z	Vegetated	Shallow	26.236666666666668	0.049827466800000005
2020-08-28T07:00:00Z	Isoyake	Deep	26.038333333333334	0.05137293240000001
2020-08-28T07:00:00Z	Isoyake	Shallow	26.288333333333334	0.0639436392
2020-08-28T07:00:00Z	Vegetated	Deep	26.276666666666667	0.0528632028
2020-08-28T07:00:00Z	Vegetated	Shallow	26.258333333333333	0.0704704716
2020-08-28T08:00:00Z	Isoyake	Deep	26.029999999999998	0.031212885600000004
2020-08-28T08:00:00Z	Isoyake	Shallow	26.275	0.0403890876
2020-08-28T08:00:00Z	Vegetated	Deep	26.253333333333334	0.0346901832
2020-08-28T08:00:00Z	Vegetated	Shallow	26.275	0.04597760160000001
2020-08-28T09:00:00Z	Isoyake	Deep	26.08	0.0719883396
2020-08-28T09:00:00Z	Isoyake	Shallow	26.32	0.095349708
2020-08-28T09:00:00Z	Vegetated	Deep	26.281666666666666	0.079481088
2020-08-28T09:00:00Z	Vegetated	Shallow	26.298333333333332	0.10549182600000001
2020-08-28T10:00:00Z	Isoyake	Deep	26.136666666666667	0.149234022
2020-08-28T10:00:00Z	Isoyake	Shallow	26.380000000000003	0.22315419360000002
2020-08-28T10:00:00Z	Vegetated	Deep	26.39	0.18593883000000003
2020-08-28T10:00:00Z	Vegetated	Shallow	26.418333333333333	0.2460877992
2020-08-28T11:00:00Z	Isoyake	Deep	26.168333333333333	0.16816597560000002
2020-08-28T11:00:00Z	Isoyake	Shallow	26.4	0.2602177704
2020-08-28T11:00:00Z	Vegetated	Deep	26.438333333333333	0.21781405800000003
2020-08-28T11:00:00Z	Vegetated	Shallow	26.523333333333333	0.2933210916
2020-08-28T12:00:00Z	Isoyake	Deep	26.251666666666665	0.1930038156
2020-08-28T12:00:00Z	Isoyake	Shallow	26.458333333333336	0.28489002480000003
2020-08-28T12:00:00Z	Vegetated	Deep	26.438333333333333	0.22681087560000002
2020-08-28T12:00:00Z	Vegetated	Shallow	26.503333333333334	0.30849977160000003
2020-08-28T13:00:00Z	Isoyake	Deep	26.236666666666668	0.222919614
2020-08-28T13:00:00Z	Isoyake	Shallow	26.495	0.3569197608
2020-08-28T13:00:00Z	Vegetated	Deep	26.523333333333333	0.28792576080000004
2020-08-28T13:00:00Z	Vegetated	Shallow	26.605	0.39452149080000004
2020-08-28T14:00:00Z	Isoyake	Deep	26.281666666666666	0.179798364
2020-08-28T14:00:00Z	Isoyake	Shallow	26.458333333333336	0.2686212396
2020-08-28T14:00:00Z	Vegetated	Deep	26.531666666666666	0.23807069639999998
2020-08-28T14:00:00Z	Vegetated	Shallow	26.531666666666666	0.3154543668
2020-08-28T15:00:00Z	Isoyake	Deep	26.40833333333333	0.4310607132
2020-08-28T15:00:00Z	Isoyake	Shallow	26.673333333333332	0.621014994
2020-08-28T15:00:00Z	Vegetated	Deep	26.66	0.5640397488
2020-08-28T15:00:00Z	Vegetated	Shallow	26.744999999999997	0.7551393300000001
2020-08-28T16:00:00Z	Isoyake	Deep	26.40833333333333	0.3338205696
2020-08-28T16:00:00Z	Isoyake	Shallow	26.708333333333332	0.5120596692
2020-08-28T16:00:00Z	Vegetated	Deep	26.686666666666667	0.4822956576
2020-08-28T16:00:00Z	Vegetated	Shallow	26.71	0.6574990211999999
2020-08-28T17:00:00Z	Isoyake	Deep	26.36	0.1362907476
2020-08-28T17:00:00Z	Isoyake	Shallow	26.525000000000002	0.21201856200000002
2020-08-28T17:00:00Z	Vegetated	Deep	26.62	0.2022766092
2020-08-28T17:00:00Z	Vegetated	Shallow	26.62666666666667	0.2748996936
2020-08-28T18:00:00Z	Isoyake	Deep	26.326666666666668	0.0351593424
2020-08-28T18:00:00Z	Isoyake	Shallow	26.475	0.051290139600000006
2020-08-28T18:00:00Z	Vegetated	Deep	26.575000000000003	0.04717809720000001
2020-08-28T18:00:00Z	Vegetated	Shallow	26.575000000000003	0.064923354
2020-08-28T19:00:00Z	Isoyake	Deep	26.283333333333335	3.4497000000000005e-4
2020-08-28T19:00:00Z	Isoyake	Shallow	26.43	5.105556e-4
2020-08-28T19:00:00Z	Vegetated	Deep	26.53666666666667	4.553604e-4
2020-08-28T19:00:00Z	Vegetated	Shallow	26.516666666666666	6.071472e-4
2020-08-28T20:00:00Z	Isoyake	Deep	26.3	0
2020-08-28T20:00:00Z	Isoyake	Shallow	26.475	0
2020-08-28T20:00:00Z	Vegetated	Deep	26.53666666666667	0
2020-08-28T20:00:00Z	Vegetated	Shallow	26.496666666666666	0
2020-08-28T21:00:00Z	Isoyake	Deep	26.311666666666667	0
2020-08-28T21:00:00Z	Isoyake	Shallow	26.496666666666666	0
2020-08-28T21:00:00Z	Vegetated	Deep	26.545	0
2020-08-28T21:00:00Z	Vegetated	Shallow	26.51666666666667	0
2020-08-28T22:00:00Z	Isoyake	Deep	26.318333333333335	0
2020-08-28T22:00:00Z	Isoyake	Shallow	26.490000000000002	0
2020-08-28T22:00:00Z	Vegetated	Deep	26.53666666666667	0
2020-08-28T22:00:00Z	Vegetated	Shallow	26.51	0
2020-08-28T23:00:00Z	Isoyake	Deep	26.34	0
2020-08-28T23:00:00Z	Isoyake	Shallow	26.468333333333334	0
2020-08-28T23:00:00Z	Vegetated	Deep	26.55166666666667	0
2020-08-28T23:00:00Z	Vegetated	Shallow	26.516666666666666	0
2020-08-29T00:00:00Z	Isoyake	Deep	26.326666666666668	0
2020-08-29T00:00:00Z	Isoyake	Shallow	26.490000000000002	0
2020-08-29T00:00:00Z	Vegetated	Deep	26.55	0
2020-08-29T00:00:00Z	Vegetated	Shallow	26.503333333333334	0
2020-08-29T01:00:00Z	Isoyake	Deep	26.34	0
2020-08-29T01:00:00Z	Isoyake	Shallow	26.496666666666666	0
2020-08-29T01:00:00Z	Vegetated	Deep	26.566666666666666	0
2020-08-29T01:00:00Z	Vegetated	Shallow	26.490000000000002	0
2020-08-29T02:00:00Z	Isoyake	Deep	26.34	0
2020-08-29T02:00:00Z	Isoyake	Shallow	26.476666666666667	0
2020-08-29T02:00:00Z	Vegetated	Deep	26.576666666666668	0
2020-08-29T02:00:00Z	Vegetated	Shallow	26.503333333333334	0
2020-08-29T03:00:00Z	Isoyake	Deep	26.326666666666668	0
2020-08-29T03:00:00Z	Isoyake	Shallow	26.490000000000002	0
2020-08-29T03:00:00Z	Vegetated	Deep	26.55166666666667	0
2020-08-29T03:00:00Z	Vegetated	Shallow	26.496666666666666	0
2020-08-29T04:00:00Z	Isoyake	Deep	26.346666666666668	0
2020-08-29T04:00:00Z	Isoyake	Shallow	26.503333333333334	0
2020-08-29T04:00:00Z	Vegetated	Deep	26.53666666666667	0
2020-08-29T04:00:00Z	Vegetated	Shallow	26.51	0
2020-08-29T05:00:00Z	Isoyake	Deep	26.346666666666668	6.623424e-4
2020-08-29T05:00:00Z	Isoyake	Shallow	26.51	9.107208e-4
2020-08-29T05:00:00Z	Vegetated	Deep	26.568333333333335	8.279280000000001e-4
2020-08-29T05:00:00Z	Vegetated	Shallow	26.565	0.0011728980000000001
2020-08-29T06:00:00Z	Isoyake	Deep	26.415	0.07560362520000001
2020-08-29T06:00:00Z	Isoyake	Shallow	26.581666666666667	0.11679304320000002
2020-08-29T06:00:00Z	Vegetated	Deep	26.60666666666667	0.09834404760000001
2020-08-29T06:00:00Z	Vegetated	Shallow	26.701666666666668	0.1517454036
2020-08-29T07:00:00Z	Isoyake	Deep	26.54	0.31045920120000003
2020-08-29T07:00:00Z	Isoyake	Shallow	26.845	0.5827647203999999
2020-08-29T07:00:00Z	Vegetated	Deep	26.825	0.42592755960000006
2020-08-29T07:00:00Z	Vegetated	Shallow	26.896666666666665	0.7521863867999999
2020-08-29T08:00:00Z	Isoyake	Deep	26.84	0.6545322792
2020-08-29T08:00:00Z	Isoyake	Shallow	27.259999999999998	1.5377520708
2020-08-29T08:00:00Z	Vegetated	Deep	27.196666666666665	0.8707318776
2020-08-29T08:00:00Z	Vegetated	Shallow	27.131666666666668	1.583964252
2020-08-29T09:00:00Z	Isoyake	Deep	27.26	1.2384423
2020-08-29T09:00:00Z	Isoyake	Shallow	27.666666666666668	2.2458788892
2020-08-29T09:00:00Z	Vegetated	Deep	27.351666666666667	1.5032274732000002
2020-08-29T09:00:00Z	Vegetated	Shallow	27.583333333333332	2.2537166076000004
2020-08-29T10:00:00Z	Isoyake	Deep	27.461666666666666	2.1545446320000003
2020-08-29T10:00:00Z	Isoyake	Shallow	27.94	3.9260069784
2020-08-29T10:00:00Z	Vegetated	Deep	27.445	1.8185300532
2020-08-29T10:00:00Z	Vegetated	Shallow	27.766666666666666	3.3583933404
2020-08-29T11:00:00Z	Isoyake	Deep	27.86	2.3962996080000005
2020-08-29T11:00:00Z	Isoyake	Shallow	28.425	4.8968767476
2020-08-29T11:00:00Z	Vegetated	Deep	27.483333333333334	2.1689505792
2020-08-29T11:00:00Z	Vegetated	Shallow	27.956666666666667	3.2597871156
2020-08-29T12:00:00Z	Isoyake	Deep	28.081666666666667	2.361112668
2020-08-29T12:00:00Z	Isoyake	Shallow	28.596666666666668	5.384388351600001
2020-08-29T12:00:00Z	Vegetated	Deep	27.55333333333333	2.5155488376000004
2020-08-29T12:00:00Z	Vegetated	Shallow	28.040000000000003	3.71153223
2020-08-29T13:00:00Z	Isoyake	Deep	28.116666666666667	2.0715862464
2020-08-29T13:00:00Z	Isoyake	Shallow	28.655	3.6082344132000004
2020-08-29T13:00:00Z	Vegetated	Deep	27.566666666666666	2.6615263428000002
2020-08-29T13:00:00Z	Vegetated	Shallow	28.088333333333335	3.2647270860000006
2020-08-29T14:00:00Z	Isoyake	Deep	27.948333333333334	1.6121552004
2020-08-29T14:00:00Z	Isoyake	Shallow	28.49	2.9277327924
2020-08-29T14:00:00Z	Vegetated	Deep	27.531666666666666	2.0352816036
2020-08-29T14:00:00Z	Vegetated	Shallow	28.141666666666666	3.1064686488
2020-08-29T15:00:00Z	Isoyake	Deep	27.668333333333333	0.9831645
2020-08-29T15:00:00Z	Isoyake	Shallow	28.141666666666666	1.9952926812
2020-08-29T15:00:00Z	Vegetated	Deep	27.613333333333333	1.7851645548000001
2020-08-29T15:00:00Z	Vegetated	Shallow	27.898333333333333	1.7998740756
2020-08-29T16:00:00Z	Isoyake	Deep	27.496666666666666	0.517868964
2020-08-29T16:00:00Z	Isoyake	Shallow	27.968333333333334	1.1467630728
2020-08-29T16:00:00Z	Vegetated	Deep	27.446666666666665	1.0440310068
2020-08-29T16:00:00Z	Vegetated	Shallow	27.683333333333334	1.2714076332
2020-08-29T17:00:00Z	Isoyake	Deep	27.351666666666667	0.22650730200000002
2020-08-29T17:00:00Z	Isoyake	Shallow	27.675	0.5166684684
2020-08-29T17:00:00Z	Vegetated	Deep	27.323333333333334	0.48945723480000003
2020-08-29T17:00:00Z	Vegetated	Shallow	27.438333333333333	0.5980261932
2020-08-29T18:00:00Z	Isoyake	Deep	27.226666666666667	0.043066054799999996
2020-08-29T18:00:00Z	Isoyake	Shallow	27.38	0.106388748
2020-08-29T18:00:00Z	Vegetated	Deep	27.189999999999998	0.0961500384
2020-08-29T18:00:00Z	Vegetated	Shallow	27.21	0.1360975644
2020-08-29T19:00:00Z	Isoyake	Deep	27.153333333333332	3.0357360000000006e-4
2020-08-29T19:00:00Z	Isoyake	Shallow	27.28	8.27928e-4
2020-08-29T19:00:00Z	Vegetated	Deep	27.081666666666667	6.623424000000001e-4
2020-08-29T19:00:00Z	Vegetated	Shallow	27.116666666666667	9.383184000000001e-4
2020-08-29T20:00:00Z	Isoyake	Deep	27.138333333333332	0
2020-08-29T20:00:00Z	Isoyake	Shallow	27.253333333333334	0
2020-08-29T20:00:00Z	Vegetated	Deep	27.10333333333333	0
2020-08-29T20:00:00Z	Vegetated	Shallow	27.111666666666665	0
2020-08-29T21:00:00Z	Isoyake	Deep	27.166666666666664	0
2020-08-29T21:00:00Z	Isoyake	Shallow	27.24	0
2020-08-29T21:00:00Z	Vegetated	Deep	27.166666666666664	0
2020-08-29T21:00:00Z	Vegetated	Shallow	27.246666666666666	0
2020-08-29T22:00:00Z	Isoyake	Deep	27.145	0
2020-08-29T22:00:00Z	Isoyake	Shallow	27.28	0
2020-08-29T22:00:00Z	Vegetated	Deep	27.226666666666667	0
2020-08-29T22:00:00Z	Vegetated	Shallow	27.315	0
2020-08-29T23:00:00Z	Isoyake	Deep	27.138333333333332	0
2020-08-29T23:00:00Z	Isoyake	Shallow	27.30666666666667	0
2020-08-29T23:00:00Z	Vegetated	Deep	27.365000000000002	0
2020-08-29T23:00:00Z	Vegetated	Shallow	27.526666666666667	0
2020-08-30T00:00:00Z	Isoyake	Deep	27.13	0
2020-08-30T00:00:00Z	Isoyake	Shallow	27.483333333333334	0
2020-08-30T00:00:00Z	Vegetated	Deep	27.445	0
2020-08-30T00:00:00Z	Vegetated	Shallow	27.491666666666667	0
2020-08-30T01:00:00Z	Isoyake	Deep	27.136666666666667	0
2020-08-30T01:00:00Z	Isoyake	Shallow	27.583333333333332	0
2020-08-30T01:00:00Z	Vegetated	Deep	27.498333333333335	0
2020-08-30T01:00:00Z	Vegetated	Shallow	27.525	0
2020-08-30T02:00:00Z	Isoyake	Deep	27.116666666666667	0
2020-08-30T02:00:00Z	Isoyake	Shallow	27.566666666666666	0
2020-08-30T02:00:00Z	Vegetated	Deep	27.59	0
2020-08-30T02:00:00Z	Vegetated	Shallow	27.811666666666667	0
2020-08-30T03:00:00Z	Isoyake	Deep	27.175	0
2020-08-30T03:00:00Z	Isoyake	Shallow	27.53333333333333	0
2020-08-30T03:00:00Z	Vegetated	Deep	27.595	0
2020-08-30T03:00:00Z	Vegetated	Shallow	27.723333333333333	0
2020-08-30T04:00:00Z	Isoyake	Deep	27.196666666666665	0
2020-08-30T04:00:00Z	Isoyake	Shallow	27.725	0
2020-08-30T04:00:00Z	Vegetated	Deep	27.926666666666666	0
2020-08-30T04:00:00Z	Vegetated	Shallow	27.89	0
2020-08-30T05:00:00Z	Isoyake	Deep	27.218333333333334	6.347448000000001e-4
2020-08-30T05:00:00Z	Isoyake	Shallow	27.896666666666665	0.0015730632
2020-08-30T05:00:00Z	Vegetated	Deep	28.081666666666667	0.0010901052
2020-08-30T05:00:00Z	Vegetated	Shallow	28.03	0.0013798800000000002
2020-08-30T06:00:00Z	Isoyake	Deep	27.253333333333334	0.0621497952
2020-08-30T06:00:00Z	Isoyake	Shallow	27.948333333333334	0.16139076479999998
2020-08-30T06:00:00Z	Vegetated	Deep	28.133333333333333	0.10587819240000002
2020-08-30T06:00:00Z	Vegetated	Shallow	28.133333333333333	0.1398094416
2020-08-30T07:00:00Z	Isoyake	Deep	27.488333333333333	0.2863388988
2020-08-30T07:00:00Z	Isoyake	Shallow	28.296666666666667	0.8529452244
2020-08-30T07:00:00Z	Vegetated	Deep	28.183333333333334	0.4587549048
2020-08-30T07:00:00Z	Vegetated	Shallow	28.28333333333333	0.5939279496
2020-08-30T08:00:00Z	Isoyake	Deep	27.838333333333335	0.6429964824000001
2020-08-30T08:00:00Z	Isoyake	Shallow	28.653333333333332	2.0005224264
2020-08-30T08:00:00Z	Vegetated	Deep	28.483333333333334	1.0534279896
2020-08-30T08:00:00Z	Vegetated	Shallow	28.453333333333333	1.1517996348000001
2020-08-30T09:00:00Z	Isoyake	Deep	28.233333333333334	1.0466113824
2020-08-30T09:00:00Z	Isoyake	Shallow	29.111666666666665	3.1607393292
2020-08-30T09:00:00Z	Vegetated	Deep	28.761666666666667	1.5559802856000002
2020-08-30T09:00:00Z	Vegetated	Shallow	28.77	1.9328945076000001
2020-08-30T10:00:00Z	Isoyake	Deep	28.611666666666665	1.4284517760000002
2020-08-30T10:00:00Z	Isoyake	Shallow	29.455000000000002	4.1054741712
2020-08-30T10:00:00Z	Vegetated	Deep	28.981666666666666	2.1247254252000003
2020-08-30T10:00:00Z	Vegetated	Shallow	29.12	3.093483978
2020-08-30T11:00:00Z	Isoyake	Deep	28.939999999999998	1.710844218
2020-08-30T11:00:00Z	Isoyake	Shallow	29.776666666666667	3.5930419344
2020-08-30T11:00:00Z	Vegetated	Deep	29.14	2.670274782
2020-08-30T11:00:00Z	Vegetated	Shallow	29.548333333333332	4.1118078204
2020-08-30T12:00:00Z	Isoyake	Deep	29.326666666666668	1.8491357916000002
2020-08-30T12:00:00Z	Isoyake	Shallow	30.278333333333332	5.5036237824
2020-08-30T12:00:00Z	Vegetated	Deep	29.463333333333335	3.240579186
2020-08-30T12:00:00Z	Vegetated	Shallow	29.946666666666665	2.9176872659999997
2020-08-30T13:00:00Z	Isoyake	Deep	29.463333333333335	1.675105326
2020-08-30T13:00:00Z	Isoyake	Shallow	30.511666666666667	4.753203642
2020-08-30T13:00:00Z	Vegetated	Deep	30.02	2.7542128824000005
2020-08-30T13:00:00Z	Vegetated	Shallow	30.348333333333333	3.8666583396000003
2020-08-30T14:00:00Z	Isoyake	Deep	29.571666666666665	1.4904911807999999
2020-08-30T14:00:00Z	Isoyake	Shallow	30.581666666666667	3.5976231359999997
2020-08-30T14:00:00Z	Vegetated	Deep	29.976666666666667	2.4456027204
2020-08-30T14:00:00Z	Vegetated	Shallow	30.348333333333333	2.6714200824
2020-08-30T15:00:00Z	Isoyake	Deep	29.571666666666665	1.1065809672
2020-08-30T15:00:00Z	Isoyake	Shallow	30.656666666666666	2.0188334340000003
2020-08-30T15:00:00Z	Vegetated	Deep	29.898333333333333	2.0121962112000005
2020-08-30T15:00:00Z	Vegetated	Shallow	30.121666666666666	2.4177981384000002
2020-08-30T16:00:00Z	Isoyake	Deep	29.333333333333332	0.6373389744
2020-08-30T16:00:00Z	Isoyake	Shallow	30.435	1.2453417
2020-08-30T16:00:00Z	Vegetated	Deep	29.376666666666665	1.2168057816000002
2020-08-30T16:00:00Z	Vegetated	Shallow	29.871666666666666	1.6991842320000001
2020-08-30T17:00:00Z	Isoyake	Deep	29.083333333333332	0.2453978592
2020-08-30T17:00:00Z	Isoyake	Shallow	30.168333333333333	0.5668409052000001
2020-08-30T17:00:00Z	Vegetated	Deep	28.695	0.5307432444000001
2020-08-30T17:00:00Z	Vegetated	Shallow	29.57	0.7155229752
2020-08-30T18:00:00Z	Isoyake	Deep	28.82	0.046143187200000005
2020-08-30T18:00:00Z	Isoyake	Shallow	29.805	0.11197726200000001
2020-08-30T18:00:00Z	Vegetated	Deep	28.57	0.10383597000000001
2020-08-30T18:00:00Z	Vegetated	Shallow	29.406666666666666	0.14234842080000001
2020-08-30T19:00:00Z	Isoyake	Deep	28.7	3.1737240000000004e-4
2020-08-30T19:00:00Z	Isoyake	Shallow	29.69	8.141292e-4
2020-08-30T19:00:00Z	Vegetated	Deep	28.548333333333332	6.485436000000001e-4
2020-08-30T19:00:00Z	Vegetated	Shallow	29.27166666666667	8.969220000000002e-4
2020-08-30T20:00:00Z	Isoyake	Deep	28.683333333333334	0
2020-08-30T20:00:00Z	Isoyake	Shallow	29.58	0
2020-08-30T20:00:00Z	Vegetated	Deep	28.57	0
2020-08-30T20:00:00Z	Vegetated	Shallow	29.126666666666665	0
2020-08-30T21:00:00Z	Isoyake	Deep	28.683333333333334	0
2020-08-30T21:00:00Z	Isoyake	Shallow	29.558333333333334	0
2020-08-30T21:00:00Z	Vegetated	Deep	28.57	0
2020-08-30T21:00:00Z	Vegetated	Shallow	29.06	0
2020-08-30T22:00:00Z	Isoyake	Deep	28.636666666666667	0
2020-08-30T22:00:00Z	Isoyake	Shallow	29.6	0
2020-08-30T22:00:00Z	Vegetated	Deep	28.61	0
2020-08-30T22:00:00Z	Vegetated	Shallow	29.075	0
2020-08-30T23:00:00Z	Isoyake	Deep	28.596666666666668	0
2020-08-30T23:00:00Z	Isoyake	Shallow	29.586666666666666	0
2020-08-30T23:00:00Z	Vegetated	Deep	28.726666666666667	0
2020-08-30T23:00:00Z	Vegetated	Shallow	29.02	0
2020-08-31T00:00:00Z	Isoyake	Deep	28.596666666666668	0
2020-08-31T00:00:00Z	Isoyake	Shallow	29.52	0
2020-08-31T00:00:00Z	Vegetated	Deep	28.71333333333333	0
2020-08-31T00:00:00Z	Vegetated	Shallow	29.081666666666667	0
2020-08-31T01:00:00Z	Isoyake	Deep	28.59	0
2020-08-31T01:00:00Z	Isoyake	Shallow	29.52	0
2020-08-31T01:00:00Z	Vegetated	Deep	28.706666666666667	0
2020-08-31T01:00:00Z	Vegetated	Shallow	29.248333333333335	0
2020-08-31T02:00:00Z	Isoyake	Deep	28.62333333333333	0
2020-08-31T02:00:00Z	Isoyake	Shallow	29.511666666666667	0
2020-08-31T02:00:00Z	Vegetated	Deep	28.761666666666667	0
2020-08-31T02:00:00Z	Vegetated	Shallow	29.118333333333332	0
2020-08-31T03:00:00Z	Isoyake	Deep	28.583333333333332	0
2020-08-31T03:00:00Z	Isoyake	Shallow	29.419999999999998	0
2020-08-31T03:00:00Z	Vegetated	Deep	28.805	0
2020-08-31T03:00:00Z	Vegetated	Shallow	29.026666666666667	0
2020-08-31T04:00:00Z	Isoyake	Deep	28.59	0
2020-08-31T04:00:00Z	Isoyake	Shallow	29.381666666666668	0
2020-08-31T04:00:00Z	Vegetated	Deep	28.74833333333333	0
2020-08-31T04:00:00Z	Vegetated	Shallow	28.933333333333334	0
2020-08-31T05:00:00Z	Isoyake	Deep	28.548333333333332	8.417268e-4
2020-08-31T05:00:00Z	Isoyake	Shallow	29.34	0.001103904
2020-08-31T05:00:00Z	Vegetated	Deep	28.596666666666668	7.865316e-4
2020-08-31T05:00:00Z	Vegetated	Shallow	28.94	9.65916e-4
2020-08-31T06:00:00Z	Isoyake	Deep	28.505000000000003	0.0785703672
2020-08-31T06:00:00Z	Isoyake	Shallow	29.211666666666666	0.10652673600000001
2020-08-31T06:00:00Z	Vegetated	Deep	28.495	0.0752310576
2020-08-31T06:00:00Z	Vegetated	Shallow	29.04	0.09103068360000002
2020-08-31T07:00:00Z	Isoyake	Deep	28.746666666666666	0.27080145
2020-08-31T07:00:00Z	Isoyake	Shallow	29.17666666666667	0.4035045096
2020-08-31T07:00:00Z	Vegetated	Deep	28.503333333333334	0.3432037536
2020-08-31T07:00:00Z	Vegetated	Shallow	29.126666666666665	0.4460186124
2020-08-31T08:00:00Z	Isoyake	Deep	28.901666666666667	0.7945073064
2020-08-31T08:00:00Z	Isoyake	Shallow	29.45	1.4131351080000003
2020-08-31T08:00:00Z	Vegetated	Deep	28.651666666666664	0.7664129496000001
2020-08-31T08:00:00Z	Vegetated	Shallow	29.241666666666667	1.0165437972
2020-08-31T09:00:00Z	Isoyake	Deep	29.096666666666668	1.3766924772
2020-08-31T09:00:00Z	Isoyake	Shallow	29.806666666666665	2.0349918288
2020-08-31T09:00:00Z	Vegetated	Deep	28.975	1.2772031292000001
2020-08-31T09:00:00Z	Vegetated	Shallow	29.456666666666667	1.74520323
2020-08-31T10:00:00Z	Isoyake	Deep	29.383333333333333	1.9167913079999999
2020-08-31T10:00:00Z	Isoyake	Shallow	30.253333333333334	3.0048818832
2020-08-31T10:00:00Z	Vegetated	Deep	29.505	1.683867564
2020-08-31T10:00:00Z	Vegetated	Shallow	29.663333333333334	2.5627683312
2020-08-31T11:00:00Z	Isoyake	Deep	29.641666666666666	2.363113494
2020-08-31T11:00:00Z	Isoyake	Shallow	30.528333333333332	3.3656239116
2020-08-31T11:00:00Z	Vegetated	Deep	29.696666666666665	1.9409116104000004
2020-08-31T11:00:00Z	Vegetated	Shallow	29.946666666666665	2.8624368708000003
2020-08-31T12:00:00Z	Isoyake	Deep	29.863333333333333	2.5083458640000007
2020-08-31T12:00:00Z	Isoyake	Shallow	30.823333333333334	3.8930692428
2020-08-31T12:00:00Z	Vegetated	Deep	29.833333333333332	2.1909872628000002
2020-08-31T12:00:00Z	Vegetated	Shallow	30.235	3.3312924972
2020-08-31T13:00:00Z	Isoyake	Deep	29.976666666666667	2.1894417971999998
2020-08-31T13:00:00Z	Isoyake	Shallow	30.971666666666668	3.5777114676000004
2020-08-31T13:00:00Z	Vegetated	Deep	29.968333333333334	2.1870408059999997
2020-08-31T13:00:00Z	Vegetated	Shallow	30.443333333333335	2.9620642068000005
2020-08-31T14:00:00Z	Isoyake	Deep	30.003333333333334	1.7555661288
2020-08-31T14:00:00Z	Isoyake	Shallow	30.963333333333335	2.2254842628000002
2020-08-31T14:00:00Z	Vegetated	Deep	29.96	1.8594158976000004
2020-08-31T14:00:00Z	Vegetated	Shallow	30.58833333333333	2.2747735764000003
2020-08-31T15:00:00Z	Isoyake	Deep	30.078333333333333	1.3186685232000002
2020-08-31T15:00:00Z	Isoyake	Shallow	30.82	1.6368688511999998
2020-08-31T15:00:00Z	Vegetated	Deep	29.775	1.3609342476000001
2020-08-31T15:00:00Z	Vegetated	Shallow	30.355	1.8809696232
2020-08-31T16:00:00Z	Isoyake	Deep	29.905	0.6815917260000001
2020-08-31T16:00:00Z	Isoyake	Shallow	30.53666666666667	0.9479913588000002
2020-08-31T16:00:00Z	Vegetated	Deep	29.628333333333334	0.7331026464000001
2020-08-31T16:00:00Z	Vegetated	Shallow	30.026666666666667	1.1010200508
2020-08-31T17:00:00Z	Isoyake	Deep	29.765	0.2405406816
2020-08-31T17:00:00Z	Isoyake	Shallow	30.221666666666664	0.4039184736
2020-08-31T17:00:00Z	Vegetated	Deep	29.555	0.3305916504
2020-08-31T17:00:00Z	Vegetated	Shallow	29.791666666666664	0.46234259280000006
2020-08-31T18:00:00Z	Isoyake	Deep	29.675	0.036497826000000004
2020-08-31T18:00:00Z	Isoyake	Shallow	29.9	0.07924650840000001
2020-08-31T18:00:00Z	Vegetated	Deep	29.263333333333332	0.07033248360000001
2020-08-31T18:00:00Z	Vegetated	Shallow	29.563333333333333	0.098040474
2020-08-31T19:00:00Z	Isoyake	Deep	29.613333333333333	1.793844e-4
2020-08-31T19:00:00Z	Isoyake	Shallow	29.858333333333334	4.1396400000000006e-4
2020-08-31T19:00:00Z	Vegetated	Deep	29.04	4.0016520000000003e-4
2020-08-31T19:00:00Z	Vegetated	Shallow	29.356666666666666	5.105556e-4
2020-08-31T20:00:00Z	Isoyake	Deep	29.58	0
2020-08-31T20:00:00Z	Isoyake	Shallow	29.81	0
2020-08-31T20:00:00Z	Vegetated	Deep	28.998333333333335	0
2020-08-31T20:00:00Z	Vegetated	Shallow	29.30666666666667	0
2020-08-31T21:00:00Z	Isoyake	Deep	29.513333333333335	0
2020-08-31T21:00:00Z	Isoyake	Shallow	29.79	0
2020-08-31T21:00:00Z	Vegetated	Deep	29.006666666666668	0
2020-08-31T21:00:00Z	Vegetated	Shallow	29.326666666666668	0
2020-08-31T22:00:00Z	Isoyake	Deep	29.413333333333334	0
2020-08-31T22:00:00Z	Isoyake	Shallow	29.78333333333333	0
2020-08-31T22:00:00Z	Vegetated	Deep	29.026666666666667	0
2020-08-31T22:00:00Z	Vegetated	Shallow	29.39	0
2020-08-31T23:00:00Z	Isoyake	Deep	29.265	0
2020-08-31T23:00:00Z	Isoyake	Shallow	29.641666666666666	0
2020-08-31T23:00:00Z	Vegetated	Deep	29.185000000000002	0
2020-08-31T23:00:00Z	Vegetated	Shallow	29.435	0
2020-09-01T00:00:00Z	Isoyake	Deep	29.19666666666667	0
2020-09-01T00:00:00Z	Isoyake	Shallow	29.62666666666667	0
2020-09-01T00:00:00Z	Vegetated	Deep	29.046666666666667	0
2020-09-01T00:00:00Z	Vegetated	Shallow	29.396666666666665	0
2020-09-01T01:00:00Z	Isoyake	Deep	29.17666666666667	0
2020-09-01T01:00:00Z	Isoyake	Shallow	29.66	0
2020-09-01T01:00:00Z	Vegetated	Deep	28.955	0
2020-09-01T01:00:00Z	Vegetated	Shallow	29.30666666666667	0
2020-09-01T02:00:00Z	Isoyake	Deep	29.185000000000002	0
2020-09-01T02:00:00Z	Isoyake	Shallow	29.633333333333333	0
2020-09-01T02:00:00Z	Vegetated	Deep	28.89	0
2020-09-01T02:00:00Z	Vegetated	Shallow	29.27166666666667	0
2020-09-01T03:00:00Z	Isoyake	Deep	29.206666666666667	0
2020-09-01T03:00:00Z	Isoyake	Shallow	29.62	0
2020-09-01T03:00:00Z	Vegetated	Deep	28.755	0
2020-09-01T03:00:00Z	Vegetated	Shallow	29.14666666666667	0
2020-09-01T04:00:00Z	Isoyake	Deep	29.118333333333332	0
2020-09-01T04:00:00Z	Isoyake	Shallow	29.593333333333334	0
2020-09-01T04:00:00Z	Vegetated	Deep	28.76833333333333	0
2020-09-01T04:00:00Z	Vegetated	Shallow	28.946666666666665	0
2020-09-01T05:00:00Z	Isoyake	Deep	29.05333333333333	4.2776280000000004e-4
2020-09-01T05:00:00Z	Isoyake	Shallow	29.47833333333333	6.347448000000001e-4
2020-09-01T05:00:00Z	Vegetated	Deep	28.598333333333333	7.175376e-4
2020-09-01T05:00:00Z	Vegetated	Shallow	28.79	0.0010763064
2020-09-01T06:00:00Z	Isoyake	Deep	28.983333333333334	0.0415895832
2020-09-01T06:00:00Z	Isoyake	Shallow	29.355	0.065682288
2020-09-01T06:00:00Z	Vegetated	Deep	28.626666666666665	0.0818130852
2020-09-01T06:00:00Z	Vegetated	Shallow	28.775	0.1205601156
2020-09-01T07:00:00Z	Isoyake	Deep	28.925	0.1744444296
2020-09-01T07:00:00Z	Isoyake	Shallow	29.333333333333332	0.235476522
2020-09-01T07:00:00Z	Vegetated	Deep	28.773333333333333	0.2979022932
2020-09-01T07:00:00Z	Vegetated	Shallow	28.856666666666666	0.45589855320000006
2020-09-01T08:00:00Z	Isoyake	Deep	29.47833333333333	0.5229331236000001
2020-09-01T08:00:00Z	Isoyake	Shallow	29.258333333333333	0.2577477852
2020-09-01T08:00:00Z	Vegetated	Deep	28.703333333333333	0.35783048159999997
2020-09-01T08:00:00Z	Vegetated	Shallow	28.863333333333333	0.5165994744
2020-09-01T09:00:00Z	Isoyake	Deep	29.69	0.9996540660000001
2020-09-01T09:00:00Z	Isoyake	Shallow	29.291666666666668	0.4691454012
2020-09-01T09:00:00Z	Vegetated	Deep	28.755	0.6809983776
2020-09-01T09:00:00Z	Vegetated	Shallow	28.953333333333333	0.9624525012
2020-09-01T10:00:00Z	Isoyake	Deep	29.99	1.3787898948
2020-09-01T10:00:00Z	Isoyake	Shallow	29.355	0.7175238012
2020-09-01T10:00:00Z	Vegetated	Deep	28.828333333333333	0.9177167916
2020-09-01T10:00:00Z	Vegetated	Shallow	29.125	1.3254023376000001
2020-09-01T11:00:00Z	Isoyake	Deep	30.156666666666666	1.2632111460000002
2020-09-01T11:00:00Z	Isoyake	Shallow	29.57	0.667930914
2020-09-01T11:00:00Z	Vegetated	Deep	28.836666666666666	0.8735330339999999
2020-09-01T11:00:00Z	Vegetated	Shallow	29.331666666666667	1.2684960864
2020-09-01T12:00:00Z	Isoyake	Deep	30.80666666666667	1.6416018396
2020-09-01T12:00:00Z	Isoyake	Shallow	29.798333333333332	0.5675998392
2020-09-01T12:00:00Z	Vegetated	Deep	28.856666666666666	0.7130391912
2020-09-01T12:00:00Z	Vegetated	Shallow	29.426666666666666	1.05802299
2020-09-01T13:00:00Z	Isoyake	Deep	30.29	1.1577469176000001
2020-09-01T13:00:00Z	Isoyake	Shallow	29.668333333333333	0.5080718160000001
2020-09-01T13:00:00Z	Vegetated	Deep	28.925	0.5353106472
2020-09-01T13:00:00Z	Vegetated	Shallow	29.533333333333335	0.8443347732
2020-09-01T14:00:00Z	Isoyake	Deep	30.615000000000002	1.7992393308
2020-09-01T14:00:00Z	Isoyake	Shallow	29.64666666666667	0.5531524956
2020-09-01T14:00:00Z	Vegetated	Deep	28.99	0.585966042
2020-09-01T14:00:00Z	Vegetated	Shallow	29.696666666666665	0.8335579104
2020-09-01T15:00:00Z	Isoyake	Deep	30.808333333333334	1.9323425556
2020-09-01T15:00:00Z	Isoyake	Shallow	29.891666666666666	0.7307568504000002
2020-09-01T15:00:00Z	Vegetated	Deep	28.918333333333333	1.0369936188
2020-09-01T15:00:00Z	Vegetated	Shallow	29.926666666666666	1.5592368023999998
2020-09-01T16:00:00Z	Isoyake	Deep	30.068333333333335	0.715260798
2020-09-01T16:00:00Z	Isoyake	Shallow	29.643333333333334	0.3379050144
2020-09-01T16:00:00Z	Vegetated	Deep	28.145	0.3495650004
2020-09-01T16:00:00Z	Vegetated	Shallow	29.485	0.6265621116
2020-09-01T17:00:00Z	Isoyake	Deep	29.898333333333333	0.46187343360000005
2020-09-01T17:00:00Z	Isoyake	Shallow	29.46333333333333	0.18477973080000001
2020-09-01T17:00:00Z	Vegetated	Deep	27.94833333333333	0.2105972856
2020-09-01T17:00:00Z	Vegetated	Shallow	29.5	0.36638573760000004
2020-09-01T18:00:00Z	Isoyake	Deep	29.505	0.09201039840000003
2020-09-01T18:00:00Z	Isoyake	Shallow	29.27	0.032496174
2020-09-01T18:00:00Z	Vegetated	Deep	28.05166666666667	0.0407340576
2020-09-01T18:00:00Z	Vegetated	Shallow	29.083333333333332	0.06644122200000001
2020-09-01T19:00:00Z	Isoyake	Deep	29.278333333333336	3.4497000000000005e-4
2020-09-01T19:00:00Z	Isoyake	Shallow	29.06833333333333	9.659160000000001e-5
2020-09-01T19:00:00Z	Vegetated	Deep	28.033333333333335	1.5178680000000003e-4
2020-09-01T19:00:00Z	Vegetated	Shallow	28.505	2.4837840000000003e-4
2020-09-01T20:00:00Z	Isoyake	Deep	29.17	0
2020-09-01T20:00:00Z	Isoyake	Shallow	28.91	0
2020-09-01T20:00:00Z	Vegetated	Deep	27.796666666666667	0
2020-09-01T20:00:00Z	Vegetated	Shallow	28.496666666666666	0
2020-09-01T21:00:00Z	Isoyake	Deep	29.155	0
2020-09-01T21:00:00Z	Isoyake	Shallow	28.674999999999997	0
2020-09-01T21:00:00Z	Vegetated	Deep	27.848333333333333	0
2020-09-01T21:00:00Z	Vegetated	Shallow	28.731666666666666	0
2020-09-01T22:00:00Z	Isoyake	Deep	28.971666666666664	0
2020-09-01T22:00:00Z	Isoyake	Shallow	28.541666666666668	0
2020-09-01T22:00:00Z	Vegetated	Deep	28.060000000000002	0
2020-09-01T22:00:00Z	Vegetated	Shallow	28.613333333333333	0
2020-09-01T23:00:00Z	Isoyake	Deep	29.06833333333333	0
2020-09-01T23:00:00Z	Isoyake	Shallow	28.535	0
2020-09-01T23:00:00Z	Vegetated	Deep	28.296666666666667	0
2020-09-01T23:00:00Z	Vegetated	Shallow	28.563333333333333	0
2020-09-02T00:00:00Z	Isoyake	Deep	29.02	0
2020-09-02T00:00:00Z	Isoyake	Shallow	28.711666666666666	0
2020-09-02T00:00:00Z	Vegetated	Deep	28.041666666666668	0
2020-09-02T00:00:00Z	Vegetated	Shallow	28.653333333333332	0
2020-09-02T01:00:00Z	Isoyake	Deep	28.845	0
2020-09-02T01:00:00Z	Isoyake	Shallow	28.805	0
2020-09-02T01:00:00Z	Vegetated	Deep	28.038333333333334	0
2020-09-02T01:00:00Z	Vegetated	Shallow	28.674999999999997	0
2020-09-02T02:00:00Z	Isoyake	Deep	28.618333333333332	0
2020-09-02T02:00:00Z	Isoyake	Shallow	28.805	0
2020-09-02T02:00:00Z	Vegetated	Deep	28.206666666666667	0
2020-09-02T02:00:00Z	Vegetated	Shallow	28.72	0
2020-09-02T03:00:00Z	Isoyake	Deep	28.425	0
2020-09-02T03:00:00Z	Isoyake	Shallow	28.753333333333334	0
2020-09-02T03:00:00Z	Vegetated	Deep	28.256666666666668	0
2020-09-02T03:00:00Z	Vegetated	Shallow	28.61	0
2020-09-02T04:00:00Z	Isoyake	Deep	28.28333333333333	0
2020-09-02T04:00:00Z	Isoyake	Shallow	28.689999999999998	0
2020-09-02T04:00:00Z	Vegetated	Deep	28.148333333333333	0
2020-09-02T04:00:00Z	Vegetated	Shallow	28.463333333333335	0
2020-09-02T05:00:00Z	Isoyake	Deep	28.438333333333333	7.037387999999999e-4
2020-09-02T05:00:00Z	Isoyake	Shallow	28.555	4.13964e-4
2020-09-02T05:00:00Z	Vegetated	Deep	27.696666666666665	3.1737240000000004e-4
2020-09-02T05:00:00Z	Vegetated	Shallow	28.39666666666667	4.415616e-4
2020-09-02T06:00:00Z	Isoyake	Deep	28.631666666666668	0.1542843828
2020-09-02T06:00:00Z	Isoyake	Shallow	28.496666666666666	0.09737813159999999
2020-09-02T06:00:00Z	Vegetated	Deep	27.301666666666666	0.0736441956
2020-09-02T06:00:00Z	Vegetated	Shallow	28.325	0.09930996360000001
2020-09-02T07:00:00Z	Isoyake	Deep	28.578333333333333	0.5195386188
2020-09-02T07:00:00Z	Isoyake	Shallow	28.496666666666666	0.30533984640000006
2020-09-02T07:00:00Z	Vegetated	Deep	27.24	0.2451632796
2020-09-02T07:00:00Z	Vegetated	Shallow	28.44666666666667	0.33037086959999995
2020-09-02T08:00:00Z	Isoyake	Deep	28.72	0.8150123232
2020-09-02T08:00:00Z	Isoyake	Shallow	28.468333333333334	0.4385810592
2020-09-02T08:00:00Z	Vegetated	Deep	27.605	0.37433384640000006
2020-09-02T08:00:00Z	Vegetated	Shallow	28.53666666666667	0.4778938404
2020-09-02T09:00:00Z	Isoyake	Deep	28.638333333333332	0.7069953168
2020-09-02T09:00:00Z	Isoyake	Shallow	28.33833333333333	0.35515351440000004
2020-09-02T09:00:00Z	Vegetated	Deep	27.54	0.3328684524
2020-09-02T09:00:00Z	Vegetated	Shallow	28.446666666666665	0.4073267772
2020-09-02T10:00:00Z	Isoyake	Deep	28.576666666666668	0.45360795240000007
2020-09-02T10:00:00Z	Isoyake	Shallow	28.291666666666668	0.22794237720000002
2020-09-02T10:00:00Z	Vegetated	Deep	27.546666666666667	0.2261485332
2020-09-02T10:00:00Z	Vegetated	Shallow	28.261666666666667	0.2497030848
2020-09-02T11:00:00Z	Isoyake	Deep	28.553333333333335	0.5635981872
2020-09-02T11:00:00Z	Isoyake	Shallow	28.376666666666665	0.2731058496
2020-09-02T11:00:00Z	Vegetated	Deep	27.49	0.2748996936
2020-09-02T11:00:00Z	Vegetated	Shallow	28.375	0.3273903288
2020-09-02T12:00:00Z	Isoyake	Deep	28.496666666666666	0.53711829
2020-09-02T12:00:00Z	Isoyake	Shallow	28.476666666666667	0.2588102928
2020-09-02T12:00:00Z	Vegetated	Deep	27.403333333333332	0.26405383680000005
2020-09-02T12:00:00Z	Vegetated	Shallow	28.361666666666668	0.3338205696
2020-09-02T13:00:00Z	Isoyake	Deep	28.211666666666666	0.18999567720000002
2020-09-02T13:00:00Z	Isoyake	Shallow	28.383333333333333	0.13630454640000003
2020-09-02T13:00:00Z	Vegetated	Deep	27.438333333333333	0.12883939560000002
2020-09-02T13:00:00Z	Vegetated	Shallow	28.22833333333333	0.1711327176
2020-09-02T14:00:00Z	Isoyake	Deep	28.183333333333334	0.2307573324
2020-09-02T14:00:00Z	Isoyake	Shallow	28.425	0.19236907079999999
2020-09-02T14:00:00Z	Vegetated	Deep	27.833333333333332	0.17887384440000004
2020-09-02T14:00:00Z	Vegetated	Shallow	28.225	0.2449700964
2020-09-02T15:00:00Z	Isoyake	Deep	27.97	0.09000957240000002
2020-09-02T15:00:00Z	Isoyake	Shallow	28.303333333333335	0.08422787520000001
2020-09-02T15:00:00Z	Vegetated	Deep	27.776666666666667	0.06623424
2020-09-02T15:00:00Z	Vegetated	Shallow	28.105	0.09441138959999999
2020-09-02T16:00:00Z	Isoyake	Deep	27.60333333333333	0.039464568
2020-09-02T16:00:00Z	Isoyake	Shallow	28.14	0.04114802160000001
2020-09-02T16:00:00Z	Vegetated	Deep	27.753333333333334	0.031171489200000003
2020-09-02T16:00:00Z	Vegetated	Shallow	27.968333333333334	0.043493817600000005
2020-09-02T17:00:00Z	Isoyake	Deep	27.738333333333333	0.0247412484
2020-09-02T17:00:00Z	Isoyake	Shallow	27.941666666666666	0.0344004084
2020-09-02T17:00:00Z	Vegetated	Deep	27.64666666666667	0.0184627944
2020-09-02T17:00:00Z	Vegetated	Shallow	27.803333333333335	0.022174671599999998
2020-09-02T18:00:00Z	Isoyake	Deep	27.718333333333334	0.0039602555999999995
2020-09-02T18:00:00Z	Isoyake	Shallow	27.803333333333335	0.0028839492000000003
2020-09-02T18:00:00Z	Vegetated	Deep	27.476666666666667	0.0019180331999999998
2020-09-02T18:00:00Z	Vegetated	Shallow	27.626666666666665	0.0019456308
2020-09-02T19:00:00Z	Isoyake	Deep	27.425	0
2020-09-02T19:00:00Z	Isoyake	Shallow	27.675	0
2020-09-02T19:00:00Z	Vegetated	Deep	27.37666666666667	0
2020-09-02T19:00:00Z	Vegetated	Shallow	27.488333333333333	0
2020-09-02T20:00:00Z	Isoyake	Deep	27.425	0
2020-09-02T20:00:00Z	Isoyake	Shallow	27.611666666666665	0
2020-09-02T20:00:00Z	Vegetated	Deep	27.181666666666665	0
2020-09-02T20:00:00Z	Vegetated	Shallow	27.323333333333334	0
2020-09-02T21:00:00Z	Isoyake	Deep	27.455	0
2020-09-02T21:00:00Z	Isoyake	Shallow	27.481666666666666	0
2020-09-02T21:00:00Z	Vegetated	Deep	26.794999999999998	0
2020-09-02T21:00:00Z	Vegetated	Shallow	27.21	0
2020-09-02T22:00:00Z	Isoyake	Deep	27.189999999999998	0
2020-09-02T22:00:00Z	Isoyake	Shallow	27.35333333333333	0
2020-09-02T22:00:00Z	Vegetated	Deep	26.776666666666667	0
2020-09-02T22:00:00Z	Vegetated	Shallow	26.986666666666668	0
2020-09-02T23:00:00Z	Isoyake	Deep	27.111666666666665	0
2020-09-02T23:00:00Z	Isoyake	Shallow	27.266666666666666	0
2020-09-02T23:00:00Z	Vegetated	Deep	26.73	0
2020-09-02T23:00:00Z	Vegetated	Shallow	26.826666666666668	0
2020-09-03T00:00:00Z	Isoyake	Deep	27.183333333333334	0
2020-09-03T00:00:00Z	Isoyake	Shallow	27.211666666666666	0
2020-09-03T00:00:00Z	Vegetated	Deep	26.636666666666667	0
2020-09-03T00:00:00Z	Vegetated	Shallow	26.736666666666665	0
2020-09-03T01:00:00Z	Isoyake	Deep	26.990000000000002	0
2020-09-03T01:00:00Z	Isoyake	Shallow	27.166666666666664	0
2020-09-03T01:00:00Z	Vegetated	Deep	26.516666666666666	0
2020-09-03T01:00:00Z	Vegetated	Shallow	26.653333333333332	0
2020-09-03T02:00:00Z	Isoyake	Deep	26.895	0
2020-09-03T02:00:00Z	Isoyake	Shallow	27.13	0
2020-09-03T02:00:00Z	Vegetated	Deep	26.476666666666667	0
2020-09-03T02:00:00Z	Vegetated	Shallow	26.553333333333335	0
2020-09-03T03:00:00Z	Isoyake	Deep	26.76833333333333	0
2020-09-03T03:00:00Z	Isoyake	Shallow	27.031666666666666	0
2020-09-03T03:00:00Z	Vegetated	Deep	26.468333333333334	0
2020-09-03T03:00:00Z	Vegetated	Shallow	26.496666666666666	0
2020-09-03T04:00:00Z	Isoyake	Deep	26.71	0
2020-09-03T04:00:00Z	Isoyake	Shallow	26.855	0
2020-09-03T04:00:00Z	Vegetated	Deep	26.428333333333335	0
2020-09-03T04:00:00Z	Vegetated	Shallow	26.468333333333334	0
2020-09-03T05:00:00Z	Isoyake	Deep	26.633333333333333	2.207808e-4
2020-09-03T05:00:00Z	Isoyake	Shallow	26.723333333333333	1.37988e-4
2020-09-03T05:00:00Z	Vegetated	Deep	26.428333333333335	1.103904e-4
2020-09-03T05:00:00Z	Vegetated	Shallow	26.421666666666667	5.51952e-5
2020-09-03T06:00:00Z	Isoyake	Deep	26.66	0.0671173632
2020-09-03T06:00:00Z	Isoyake	Shallow	26.62	0.036580618800000006
2020-09-03T06:00:00Z	Vegetated	Deep	26.446666666666665	0.036580618800000006
2020-09-03T06:00:00Z	Vegetated	Shallow	26.403333333333332	0.026300512800000005
2020-09-03T07:00:00Z	Isoyake	Deep	26.208333333333332	0.316061514
2020-09-03T07:00:00Z	Isoyake	Shallow	26.653333333333332	0.21034890720000002
2020-09-03T07:00:00Z	Vegetated	Deep	26.475	0.21034890720000002
2020-09-03T07:00:00Z	Vegetated	Shallow	26.333333333333332	0.17026339320000003
2020-09-03T08:00:00Z	Isoyake	Deep	25.936666666666667	0.42725224440000004
2020-09-03T08:00:00Z	Isoyake	Shallow	26.721666666666664	0.48454486199999997
2020-09-03T08:00:00Z	Vegetated	Deep	26.560000000000002	0.4088032488
2020-09-03T08:00:00Z	Vegetated	Shallow	26.468333333333334	0.36437111280000006
2020-09-03T09:00:00Z	Isoyake	Deep	27.105	0.43813949760000004
2020-09-03T09:00:00Z	Isoyake	Shallow	26.858333333333334	0.8234295912
2020-09-03T09:00:00Z	Vegetated	Deep	26.68	0.5219534088000001
2020-09-03T09:00:00Z	Vegetated	Shallow	26.651666666666667	0.4306467492
2020-09-03T10:00:00Z	Isoyake	Deep	27.723333333333333	0.42147054720000005
2020-09-03T10:00:00Z	Isoyake	Shallow	27.11	1.3223666016
2020-09-03T10:00:00Z	Vegetated	Deep	26.818333333333335	0.9463217040000002
2020-09-03T10:00:00Z	Vegetated	Shallow	26.961666666666666	0.6289355052
2020-09-03T11:00:00Z	Isoyake	Deep	27.918333333333333	0.4631981184
2020-09-03T11:00:00Z	Isoyake	Shallow	27.216666666666665	1.1746780452
2020-09-03T11:00:00Z	Vegetated	Deep	26.888333333333332	1.1944103292000001
2020-09-03T11:00:00Z	Vegetated	Shallow	27.046666666666667	0.8607829428
2020-09-03T12:00:00Z	Isoyake	Deep	27.733333333333334	0.2446113276
2020-09-03T12:00:00Z	Isoyake	Shallow	27.651666666666667	2.460877992
2020-09-03T12:00:00Z	Vegetated	Deep	27.161666666666665	2.0710480932
2020-09-03T12:00:00Z	Vegetated	Shallow	27.511666666666667	1.2430786968
2020-09-03T13:00:00Z	Isoyake	Deep	28.125	0.22526541000000003
2020-09-03T13:00:00Z	Isoyake	Shallow	27.738333333333333	2.3531921568
2020-09-03T13:00:00Z	Vegetated	Deep	27.195	1.9379310696000003
2020-09-03T13:00:00Z	Vegetated	Shallow	27.66166666666667	1.1209455179999999
2020-09-03T14:00:00Z	Isoyake	Deep	28.233333333333334	0.2227678272
2020-09-03T14:00:00Z	Isoyake	Shallow	27.81833333333333	1.6301764332000002
2020-09-03T14:00:00Z	Vegetated	Deep	27.259999999999998	1.5336262296000003
2020-09-03T14:00:00Z	Vegetated	Shallow	27.798333333333332	1.1659020084
2020-09-03T15:00:00Z	Isoyake	Deep	28.013333333333335	0.1676416212
2020-09-03T15:00:00Z	Isoyake	Shallow	27.876666666666665	1.2813151716
2020-09-03T15:00:00Z	Vegetated	Deep	27.313333333333333	1.4755332816000002
2020-09-03T15:00:00Z	Vegetated	Shallow	27.831666666666667	0.9617073660000001
2020-09-03T16:00:00Z	Isoyake	Deep	27.64666666666667	0.1378776096
2020-09-03T16:00:00Z	Isoyake	Shallow	27.59	0.6653367396000001
2020-09-03T16:00:00Z	Vegetated	Deep	27.098333333333333	0.6868490688
2020-09-03T16:00:00Z	Vegetated	Shallow	27.555	0.5337513828
2020-09-03T17:00:00Z	Isoyake	Deep	27.153333333333332	0.1268523684
2020-09-03T17:00:00Z	Isoyake	Shallow	27.423333333333332	0.42050463120000003
2020-09-03T17:00:00Z	Vegetated	Deep	26.765	0.4267692864
2020-09-03T17:00:00Z	Vegetated	Shallow	27.251666666666665	0.35520870960000006
2020-09-03T18:00:00Z	Isoyake	Deep	26.303333333333335	0.04296946320000001
2020-09-03T18:00:00Z	Isoyake	Shallow	27.195	0.1002068856
2020-09-03T18:00:00Z	Vegetated	Deep	26.581666666666667	0.07920511200000001
2020-09-03T18:00:00Z	Vegetated	Shallow	25.895	0.07193314440000001
2020-09-03T19:00:00Z	Isoyake	Deep	25.75	1.37988e-4
2020-09-03T19:00:00Z	Isoyake	Shallow	27.153333333333332	2.207808e-4
2020-09-03T19:00:00Z	Vegetated	Deep	26.516666666666666	1.9318320000000002e-4
2020-09-03T19:00:00Z	Vegetated	Shallow	25.393333333333334	2.0698200000000003e-4
2020-09-03T20:00:00Z	Isoyake	Deep	25.195	0
2020-09-03T20:00:00Z	Isoyake	Shallow	27.161666666666665	0
2020-09-03T20:00:00Z	Vegetated	Deep	26.490000000000002	0
2020-09-03T20:00:00Z	Vegetated	Shallow	24.836666666666666	0
2020-09-03T21:00:00Z	Isoyake	Deep	24.558333333333334	0
2020-09-03T21:00:00Z	Isoyake	Shallow	27.168333333333333	0
2020-09-03T21:00:00Z	Vegetated	Deep	26.503333333333334	0
2020-09-03T21:00:00Z	Vegetated	Shallow	24.548333333333332	0
2020-09-03T22:00:00Z	Isoyake	Deep	24.33833333333333	0
2020-09-03T22:00:00Z	Isoyake	Shallow	27.183333333333334	0
2020-09-03T22:00:00Z	Vegetated	Deep	26.51666666666667	0
2020-09-03T22:00:00Z	Vegetated	Shallow	24.236666666666665	0
2020-09-03T23:00:00Z	Isoyake	Deep	24.02166666666667	0
2020-09-03T23:00:00Z	Isoyake	Shallow	27.16	0
2020-09-03T23:00:00Z	Vegetated	Deep	26.53	0
2020-09-03T23:00:00Z	Vegetated	Shallow	23.936666666666667	0
2020-09-04T00:00:00Z	Isoyake	Deep	23.621666666666666	0
2020-09-04T00:00:00Z	Isoyake	Shallow	27.16	0
2020-09-04T00:00:00Z	Vegetated	Deep	26.558333333333334	0
2020-09-04T00:00:00Z	Vegetated	Shallow	23.621666666666666	0
2020-09-04T01:00:00Z	Isoyake	Deep	23.221666666666668	0
2020-09-04T01:00:00Z	Isoyake	Shallow	27.12333333333333	0
2020-09-04T01:00:00Z	Vegetated	Deep	26.613333333333333	0
2020-09-04T01:00:00Z	Vegetated	Shallow	23.263333333333335	0
2020-09-04T02:00:00Z	Isoyake	Deep	22.863333333333333	0
2020-09-04T02:00:00Z	Isoyake	Shallow	27.13	0
2020-09-04T02:00:00Z	Vegetated	Deep	26.613333333333333	0
2020-09-04T02:00:00Z	Vegetated	Shallow	22.941666666666666	0
2020-09-04T03:00:00Z	Isoyake	Deep	22.535	0
2020-09-04T03:00:00Z	Isoyake	Shallow	27.12333333333333	0
2020-09-04T03:00:00Z	Vegetated	Deep	26.64	0
2020-09-04T03:00:00Z	Vegetated	Shallow	22.576666666666668	0
2020-09-04T04:00:00Z	Isoyake	Deep	22.15	0
2020-09-04T04:00:00Z	Isoyake	Shallow	27.138333333333332	0
2020-09-04T04:00:00Z	Vegetated	Deep	26.575000000000003	0
2020-09-04T04:00:00Z	Vegetated	Shallow	22.235	0
2020-09-04T05:00:00Z	Isoyake	Deep	21.935	6.20946e-4
2020-09-04T05:00:00Z	Isoyake	Shallow	27.001666666666665	5.105556e-4
2020-09-04T05:00:00Z	Vegetated	Deep	26.53666666666667	4.1396400000000006e-4
2020-09-04T05:00:00Z	Vegetated	Shallow	21.92	3.1737240000000004e-4
2020-09-04T06:00:00Z	Isoyake	Deep	22.04	0.10521585
2020-09-04T06:00:00Z	Isoyake	Shallow	26.83833333333333	0.0902579508
2020-09-04T06:00:00Z	Vegetated	Deep	26.71	0.0797984604
2020-09-04T06:00:00Z	Vegetated	Shallow	21.846666666666668	0.044652916800000005
2020-09-04T07:00:00Z	Isoyake	Deep	31.69333333333333	1.4482944504000002
2020-09-04T07:00:00Z	Isoyake	Shallow	26.86	0.4613766768
2020-09-04T07:00:00Z	Vegetated	Deep	26.668333333333333	0.3605350464
2020-09-04T07:00:00Z	Vegetated	Shallow	24.415	0.3202149528
2020-09-04T08:00:00Z	Isoyake	Deep	27.85333333333333	0.4204080396
2020-09-04T08:00:00Z	Isoyake	Shallow	27.038333333333334	1.0306047744
2020-09-04T08:00:00Z	Vegetated	Deep	26.923333333333332	0.7161025248
2020-09-04T08:00:00Z	Vegetated	Shallow	28.348333333333333	0.4323302028
2020-09-04T09:00:00Z	Isoyake	Deep	27.231666666666666	0.3918997188
2020-09-04T09:00:00Z	Isoyake	Shallow	27.259999999999998	1.5767612784000002
2020-09-04T09:00:00Z	Vegetated	Deep	27.111666666666665	1.0953073476000001
2020-09-04T09:00:00Z	Vegetated	Shallow	28.668333333333333	0.5572231416
2020-09-04T10:00:00Z	Isoyake	Deep	26.766666666666666	0.3046913028
2020-09-04T10:00:00Z	Isoyake	Shallow	27.461666666666666	2.1312108612
2020-09-04T10:00:00Z	Vegetated	Deep	27.273333333333333	1.5142941108
2020-09-04T10:00:00Z	Vegetated	Shallow	27.261666666666667	0.4321508184
2020-09-04T11:00:00Z	Isoyake	Deep	27.101666666666667	0.7445004552000001
2020-09-04T11:00:00Z	Isoyake	Shallow	27.74	2.4991834608
2020-09-04T11:00:00Z	Vegetated	Deep	27.36	1.8862131672000002
2020-09-04T11:00:00Z	Vegetated	Shallow	29.30666666666667	1.8593055072000002
2020-09-04T12:00:00Z	Isoyake	Deep	26.653333333333332	0.189526518
2020-09-04T12:00:00Z	Isoyake	Shallow	28.111666666666668	2.7146517228000002
2020-09-04T12:00:00Z	Vegetated	Deep	27.576666666666664	2.2277196684000002
2020-09-04T12:00:00Z	Vegetated	Shallow	26.26	0.1476885564
2020-09-04T13:00:00Z	Isoyake	Deep	26.54	0.1584654192
2020-09-04T13:00:00Z	Isoyake	Shallow	28.476666666666667	2.2072422492
2020-09-04T13:00:00Z	Vegetated	Deep	27.713333333333335	2.6032954068
2020-09-04T13:00:00Z	Vegetated	Shallow	26.165	0.1120186584
2020-09-04T14:00:00Z	Isoyake	Deep	26.488333333333333	0.1447908084
2020-09-04T14:00:00Z	Isoyake	Shallow	28.938333333333333	1.9819078452
2020-09-04T14:00:00Z	Vegetated	Deep	27.905	2.1582151128000002
2020-09-04T14:00:00Z	Vegetated	Shallow	26.121666666666666	0.0943975908
2020-09-04T15:00:00Z	Isoyake	Deep	26.516666666666666	0.17680402440000004
2020-09-04T15:00:00Z	Isoyake	Shallow	28.84166666666667	1.7213451048000001
2020-09-04T15:00:00Z	Vegetated	Deep	27.983333333333334	1.6771475484
2020-09-04T15:00:00Z	Vegetated	Shallow	26.216666666666665	0.10953487440000001
2020-09-04T16:00:00Z	Isoyake	Deep	26.236666666666668	0.1304952516
2020-09-04T16:00:00Z	Isoyake	Shallow	28.596666666666668	0.9821571876
2020-09-04T16:00:00Z	Vegetated	Deep	27.883333333333333	0.9398500668
2020-09-04T16:00:00Z	Vegetated	Shallow	25.91	0.0730922436
2020-09-04T17:00:00Z	Isoyake	Deep	25.765	0.10985224680000001
2020-09-04T17:00:00Z	Isoyake	Shallow	28.175	0.45109657080000004
2020-09-04T17:00:00Z	Vegetated	Deep	27.73	0.43880184
2020-09-04T17:00:00Z	Vegetated	Shallow	25.43	0.06122527560000001
2020-09-04T18:00:00Z	Isoyake	Deep	24.423333333333332	0.0308679156
2020-09-04T18:00:00Z	Isoyake	Shallow	26.346666666666668	0.06024556080000001
2020-09-04T18:00:00Z	Vegetated	Deep	24.608333333333334	0.1060299792
2020-09-04T18:00:00Z	Vegetated	Shallow	23.943333333333335	0.0181316232
2020-09-04T19:00:00Z	Isoyake	Deep	23.256666666666668	5.51952e-5
2020-09-04T19:00:00Z	Isoyake	Shallow	22.856666666666666	5.51952e-5
2020-09-04T19:00:00Z	Vegetated	Deep	23.313333333333333	4.13964e-5
2020-09-04T19:00:00Z	Vegetated	Shallow	22.871666666666666	4.13964e-5
2020-09-04T20:00:00Z	Isoyake	Deep	23.77166666666667	0
2020-09-04T20:00:00Z	Isoyake	Shallow	23.723333333333333	0
2020-09-04T20:00:00Z	Vegetated	Deep	24.233333333333334	0
2020-09-04T20:00:00Z	Vegetated	Shallow	24.293333333333333	0
2020-09-04T21:00:00Z	Isoyake	Deep	24.823333333333334	0
2020-09-04T21:00:00Z	Isoyake	Shallow	24.551666666666666	0
2020-09-04T21:00:00Z	Vegetated	Deep	24.741666666666667	0
2020-09-04T21:00:00Z	Vegetated	Shallow	24.788333333333334	0
2020-09-04T22:00:00Z	Isoyake	Deep	24.831666666666667	0
2020-09-04T22:00:00Z	Isoyake	Shallow	24.626666666666665	0
2020-09-04T22:00:00Z	Vegetated	Deep	24.745	0
2020-09-04T22:00:00Z	Vegetated	Shallow	24.763333333333332	0
2020-09-04T23:00:00Z	Isoyake	Deep	24.19333333333333	0
2020-09-04T23:00:00Z	Isoyake	Shallow	24.013333333333335	0
2020-09-04T23:00:00Z	Vegetated	Deep	24.126666666666665	0
2020-09-04T23:00:00Z	Vegetated	Shallow	24.185	0
2020-09-05T00:00:00Z	Isoyake	Deep	24.198333333333334	0
2020-09-05T00:00:00Z	Isoyake	Shallow	24.013333333333332	0
2020-09-05T00:00:00Z	Vegetated	Deep	24.113333333333333	0
2020-09-05T00:00:00Z	Vegetated	Shallow	24.126666666666665	0
2020-09-05T01:00:00Z	Isoyake	Deep	24.465	0
2020-09-05T01:00:00Z	Isoyake	Shallow	24.278333333333332	0
2020-09-05T01:00:00Z	Vegetated	Deep	24.406666666666666	0
2020-09-05T01:00:00Z	Vegetated	Shallow	24.435000000000002	0
2020-09-05T02:00:00Z	Isoyake	Deep	25.321666666666665	0
2020-09-05T02:00:00Z	Isoyake	Shallow	25.21	0
2020-09-05T02:00:00Z	Vegetated	Deep	25.343333333333334	0
2020-09-05T02:00:00Z	Vegetated	Shallow	25.281666666666666	0
2020-09-05T03:00:00Z	Isoyake	Deep	25.05	0
2020-09-05T03:00:00Z	Isoyake	Shallow	24.893333333333334	0
2020-09-05T03:00:00Z	Vegetated	Deep	25.101666666666667	0
2020-09-05T03:00:00Z	Vegetated	Shallow	25.008333333333333	0
2020-09-05T04:00:00Z	Isoyake	Deep	24.773333333333333	0
2020-09-05T04:00:00Z	Isoyake	Shallow	24.641666666666666	0
2020-09-05T04:00:00Z	Vegetated	Deep	24.851666666666667	0
2020-09-05T04:00:00Z	Vegetated	Shallow	24.743333333333332	0
2020-09-05T05:00:00Z	Isoyake	Deep	24.291666666666668	1.37988e-5
2020-09-05T05:00:00Z	Isoyake	Shallow	24.071666666666665	1.37988e-5
2020-09-05T05:00:00Z	Vegetated	Deep	24.293333333333333	0
2020-09-05T05:00:00Z	Vegetated	Shallow	24.171666666666667	1.37988e-5
2020-09-05T06:00:00Z	Isoyake	Deep	24.428333333333335	5.243544e-4
2020-09-05T06:00:00Z	Isoyake	Shallow	24.384999999999998	0.001586862
2020-09-05T06:00:00Z	Vegetated	Deep	24.601666666666667	0.0016972524000000001
2020-09-05T06:00:00Z	Vegetated	Shallow	24.421666666666667	0.0013384836000000003
2020-09-05T07:00:00Z	Isoyake	Deep	24.765	4.553604e-4
2020-09-05T07:00:00Z	Isoyake	Shallow	24.84166666666667	0.0017524476000000003
2020-09-05T07:00:00Z	Vegetated	Deep	24.988333333333333	0.002828754
2020-09-05T07:00:00Z	Vegetated	Shallow	24.81	0.0015454656000000002
2020-09-05T08:00:00Z	Isoyake	Deep	24.900000000000002	6.20946e-4
2020-09-05T08:00:00Z	Isoyake	Shallow	25.03666666666667	0.0013936788
2020-09-05T08:00:00Z	Vegetated	Deep	25.123333333333335	0.0029529432
2020-09-05T08:00:00Z	Vegetated	Shallow	24.96	0.0014626728000000002
2020-09-05T09:00:00Z	Isoyake	Deep	24.906666666666666	4.82958e-4
2020-09-05T09:00:00Z	Isoyake	Shallow	25.063333333333333	0.0013108860000000003
2020-09-05T09:00:00Z	Vegetated	Deep	25.115000000000002	0.0028425528
2020-09-05T09:00:00Z	Vegetated	Shallow	24.983333333333334	0.0010763064
2020-09-05T10:00:00Z	Isoyake	Deep	24.968333333333334	1.793844e-4
2020-09-05T10:00:00Z	Isoyake	Shallow	25.173333333333332	4.6915920000000004e-4
2020-09-05T10:00:00Z	Vegetated	Deep	25.186666666666667	0.001103904
2020-09-05T10:00:00Z	Vegetated	Shallow	25.07	4.2776280000000004e-4
2020-09-05T11:00:00Z	Isoyake	Deep	24.895	9.659160000000001e-5
2020-09-05T11:00:00Z	Isoyake	Shallow	24.993333333333332	3.587688e-4
2020-09-05T11:00:00Z	Vegetated	Deep	25.03	7.175376e-4
2020-09-05T11:00:00Z	Vegetated	Shallow	25.013333333333335	2.621772e-4
2020-09-05T12:00:00Z	Isoyake	Deep	24.628333333333334	4.82958e-4
2020-09-05T12:00:00Z	Isoyake	Shallow	24.72833333333333	0.0013246848
2020-09-05T12:00:00Z	Vegetated	Deep	24.73	0.0031461264
2020-09-05T12:00:00Z	Vegetated	Shallow	24.748333333333335	0.001103904
2020-09-05T13:00:00Z	Isoyake	Deep	24.391666666666666	3.587688e-4
2020-09-05T13:00:00Z	Isoyake	Shallow	24.57333333333333	9.797148e-4
2020-09-05T13:00:00Z	Vegetated	Deep	24.55333333333333	0.0020284236000000003
2020-09-05T13:00:00Z	Vegetated	Shallow	24.58	8.693244000000001e-4
2020-09-05T14:00:00Z	Isoyake	Deep	24.333333333333332	2.207808e-4
2020-09-05T14:00:00Z	Isoyake	Shallow	24.538333333333334	6.20946e-4
2020-09-05T14:00:00Z	Vegetated	Deep	24.56	0.0013660812000000002
2020-09-05T14:00:00Z	Vegetated	Shallow	24.566666666666666	5.105556e-4
2020-09-05T15:00:00Z	Isoyake	Deep	24.306666666666665	2.3457960000000002e-4
2020-09-05T15:00:00Z	Isoyake	Shallow	24.536666666666665	5.381532e-4
2020-09-05T15:00:00Z	Vegetated	Deep	24.536666666666665	0.0012004956
2020-09-05T15:00:00Z	Vegetated	Shallow	24.508333333333333	5.105556e-4
2020-09-05T16:00:00Z	Isoyake	Deep	24.115	2.207808e-4
2020-09-05T16:00:00Z	Isoyake	Shallow	24.368333333333332	5.657508e-4
2020-09-05T16:00:00Z	Vegetated	Deep	24.361666666666665	0.0011728980000000001
2020-09-05T16:00:00Z	Vegetated	Shallow	24.313333333333333	5.381532e-4
2020-09-05T17:00:00Z	Isoyake	Deep	24.013333333333332	5.51952e-5
2020-09-05T17:00:00Z	Isoyake	Shallow	24.27166666666667	1.517868e-4
2020-09-05T17:00:00Z	Vegetated	Deep	24.293333333333333	3.311712e-4
2020-09-05T17:00:00Z	Vegetated	Shallow	24.223333333333333	1.655856e-4
2020-09-05T18:00:00Z	Isoyake	Deep	23.865000000000002	0
2020-09-05T18:00:00Z	Isoyake	Shallow	24.14333333333333	4.13964e-5
2020-09-05T18:00:00Z	Vegetated	Deep	24.128333333333334	1.103904e-4
2020-09-05T18:00:00Z	Vegetated	Shallow	24.085	4.13964e-5
2020-09-05T19:00:00Z	Isoyake	Deep	23.756666666666668	0
2020-09-05T19:00:00Z	Isoyake	Shallow	24.055	0
2020-09-05T19:00:00Z	Vegetated	Deep	24.063333333333333	0
2020-09-05T19:00:00Z	Vegetated	Shallow	23.973333333333333	0
2020-09-05T20:00:00Z	Isoyake	Deep	23.52166666666667	0
2020-09-05T20:00:00Z	Isoyake	Shallow	23.843333333333334	0
2020-09-05T20:00:00Z	Vegetated	Deep	23.801666666666666	0
2020-09-05T20:00:00Z	Vegetated	Shallow	23.713333333333335	0
2020-09-05T21:00:00Z	Isoyake	Deep	23.313333333333333	0
2020-09-05T21:00:00Z	Isoyake	Shallow	23.693333333333335	0
2020-09-05T21:00:00Z	Vegetated	Deep	23.678333333333335	0
2020-09-05T21:00:00Z	Vegetated	Shallow	23.52166666666667	0
2020-09-05T22:00:00Z	Isoyake	Deep	23.528333333333336	0
2020-09-05T22:00:00Z	Isoyake	Shallow	23.878333333333334	0
2020-09-05T22:00:00Z	Vegetated	Deep	23.85	0
2020-09-05T22:00:00Z	Vegetated	Shallow	23.695	0
2020-09-05T23:00:00Z	Isoyake	Deep	23.821666666666665	0
2020-09-05T23:00:00Z	Isoyake	Shallow	24.064999999999998	0
2020-09-05T23:00:00Z	Vegetated	Deep	24.093333333333334	0
2020-09-05T23:00:00Z	Vegetated	Shallow	23.923333333333336	0
2020-09-06T00:00:00Z	Isoyake	Deep	24.035	0
2020-09-06T00:00:00Z	Isoyake	Shallow	24.228333333333335	0
2020-09-06T00:00:00Z	Vegetated	Deep	24.255000000000003	0
2020-09-06T00:00:00Z	Vegetated	Shallow	24.126666666666665	0
2020-09-06T01:00:00Z	Isoyake	Deep	24.193333333333335	0
2020-09-06T01:00:00Z	Isoyake	Shallow	24.348333333333333	0
2020-09-06T01:00:00Z	Vegetated	Deep	24.416666666666668	0
2020-09-06T01:00:00Z	Vegetated	Shallow	24.243333333333332	0
2020-09-06T02:00:00Z	Isoyake	Deep	24.313333333333333	0
2020-09-06T02:00:00Z	Isoyake	Shallow	24.45	0
2020-09-06T02:00:00Z	Vegetated	Deep	24.485	0
2020-09-06T02:00:00Z	Vegetated	Shallow	24.356666666666666	0
2020-09-06T03:00:00Z	Isoyake	Deep	24.423333333333332	0
2020-09-06T03:00:00Z	Isoyake	Shallow	24.531666666666666	0
2020-09-06T03:00:00Z	Vegetated	Deep	24.599999999999998	0
2020-09-06T03:00:00Z	Vegetated	Shallow	24.465	0
2020-09-06T04:00:00Z	Isoyake	Deep	24.521666666666665	0
2020-09-06T04:00:00Z	Isoyake	Shallow	24.606666666666666	0
2020-09-06T04:00:00Z	Vegetated	Deep	24.693333333333335	0
2020-09-06T04:00:00Z	Vegetated	Shallow	24.515	0
2020-09-06T05:00:00Z	Isoyake	Deep	24.613333333333333	0
2020-09-06T05:00:00Z	Isoyake	Shallow	24.72	0
2020-09-06T05:00:00Z	Vegetated	Deep	24.786666666666665	0
2020-09-06T05:00:00Z	Vegetated	Shallow	24.668333333333333	0
2020-09-06T06:00:00Z	Isoyake	Deep	24.743333333333332	0
2020-09-06T06:00:00Z	Isoyake	Shallow	24.806666666666665	1.37988e-5
2020-09-06T06:00:00Z	Vegetated	Deep	24.88	5.51952e-5
2020-09-06T06:00:00Z	Vegetated	Shallow	24.741666666666667	1.37988e-5
2020-09-06T07:00:00Z	Isoyake	Deep	24.83	6.8994e-5
2020-09-06T07:00:00Z	Isoyake	Shallow	24.886666666666667	2.483784e-4
2020-09-06T07:00:00Z	Vegetated	Deep	24.953333333333333	5.105556e-4
2020-09-06T07:00:00Z	Vegetated	Shallow	24.83	2.483784e-4
2020-09-06T08:00:00Z	Isoyake	Deep	24.886666666666667	3.1737240000000004e-4
2020-09-06T08:00:00Z	Isoyake	Shallow	24.936666666666667	8.27928e-4
2020-09-06T08:00:00Z	Vegetated	Deep	25.016666666666666	0.0014902703999999998
2020-09-06T08:00:00Z	Vegetated	Shallow	24.893333333333334	8.969220000000002e-4
2020-09-06T09:00:00Z	Isoyake	Deep	24.943333333333335	3.311712e-4
2020-09-06T09:00:00Z	Isoyake	Shallow	25.003333333333334	8.831232e-4
2020-09-06T09:00:00Z	Vegetated	Deep	25.07	0.0016834536
2020-09-06T09:00:00Z	Vegetated	Shallow	24.961666666666666	8.969220000000002e-4
2020-09-06T10:00:00Z	Isoyake	Deep	25.058333333333334	2.207808e-4
2020-09-06T10:00:00Z	Isoyake	Shallow	25.098333333333333	6.071472e-4
2020-09-06T10:00:00Z	Vegetated	Deep	25.186666666666667	0.0011453004
2020-09-06T10:00:00Z	Vegetated	Shallow	25.05666666666667	6.347448000000001e-4
2020-09-06T11:00:00Z	Isoyake	Deep	25.123333333333335	3.7256759999999996e-4
2020-09-06T11:00:00Z	Isoyake	Shallow	25.14666666666667	9.65916e-4
2020-09-06T11:00:00Z	Vegetated	Deep	25.253333333333334	0.0018766368000000002
2020-09-06T11:00:00Z	Vegetated	Shallow	25.123333333333335	9.797148e-4
2020-09-06T12:00:00Z	Isoyake	Deep	25.173333333333332	8.831232e-4
2020-09-06T12:00:00Z	Isoyake	Shallow	25.215	0.0022630032
2020-09-06T12:00:00Z	Vegetated	Deep	25.303333333333335	0.0044984088
2020-09-06T12:00:00Z	Vegetated	Shallow	25.186666666666667	0.0023181984
2020-09-06T13:00:00Z	Isoyake	Deep	25.273333333333333	8.693244e-4
2020-09-06T13:00:00Z	Isoyake	Shallow	25.303333333333335	0.0020836188
2020-09-06T13:00:00Z	Vegetated	Deep	25.393333333333334	0.0040568472
2020-09-06T13:00:00Z	Vegetated	Shallow	25.259999999999998	0.0021802104
2020-09-06T14:00:00Z	Isoyake	Deep	25.35666666666667	3.1737240000000004e-4
2020-09-06T14:00:00Z	Isoyake	Shallow	25.378333333333334	8.417268e-4
2020-09-06T14:00:00Z	Vegetated	Deep	25.458333333333336	0.0016972524000000001
2020-09-06T14:00:00Z	Vegetated	Shallow	25.343333333333334	8.003304000000001e-4
2020-09-06T15:00:00Z	Isoyake	Deep	25.286666666666665	2.3457960000000002e-4
2020-09-06T15:00:00Z	Isoyake	Shallow	25.323333333333334	5.657508e-4
2020-09-06T15:00:00Z	Vegetated	Deep	25.406666666666666	0.0010211112
2020-09-06T15:00:00Z	Vegetated	Shallow	25.296666666666667	6.485436000000001e-4
2020-09-06T16:00:00Z	Isoyake	Deep	25.18	1.793844e-4
2020-09-06T16:00:00Z	Isoyake	Shallow	25.231666666666666	5.243544e-4
2020-09-06T16:00:00Z	Vegetated	Deep	25.301666666666666	9.797148e-4
2020-09-06T16:00:00Z	Vegetated	Shallow	25.19333333333333	5.381531999999999e-4
2020-09-06T17:00:00Z	Isoyake	Deep	24.995	2.75976e-5
2020-09-06T17:00:00Z	Isoyake	Shallow	25.106666666666666	9.659160000000001e-5
2020-09-06T17:00:00Z	Vegetated	Deep	25.156666666666666	1.931832e-4
2020-09-06T17:00:00Z	Vegetated	Shallow	25.045	1.241892e-4
2020-09-06T18:00:00Z	Isoyake	Deep	24.943333333333335	0
2020-09-06T18:00:00Z	Isoyake	Shallow	25.066666666666666	0
2020-09-06T18:00:00Z	Vegetated	Deep	25.113333333333333	0
2020-09-06T18:00:00Z	Vegetated	Shallow	24.99	0
2020-09-06T19:00:00Z	Isoyake	Deep	25.115000000000002	0
2020-09-06T19:00:00Z	Isoyake	Shallow	25.165	0
2020-09-06T19:00:00Z	Vegetated	Deep	25.275	0
2020-09-06T19:00:00Z	Vegetated	Shallow	25.128333333333334	0
2020-09-06T20:00:00Z	Isoyake	Deep	25.116666666666667	0
2020-09-06T20:00:00Z	Isoyake	Shallow	25.16166666666667	0
2020-09-06T20:00:00Z	Vegetated	Deep	25.259999999999998	0
2020-09-06T20:00:00Z	Vegetated	Shallow	25.138333333333335	0
2020-09-06T21:00:00Z	Isoyake	Deep	25.07	0
2020-09-06T21:00:00Z	Isoyake	Shallow	25.115000000000002	0
2020-09-06T21:00:00Z	Vegetated	Deep	25.216666666666665	0
2020-09-06T21:00:00Z	Vegetated	Shallow	25.1	0
2020-09-06T22:00:00Z	Isoyake	Deep	25.07	0
2020-09-06T22:00:00Z	Isoyake	Shallow	25.153333333333332	0
2020-09-06T22:00:00Z	Vegetated	Deep	25.2	0
2020-09-06T22:00:00Z	Vegetated	Shallow	25.078333333333333	0
2020-09-06T23:00:00Z	Isoyake	Deep	25.01	0
2020-09-06T23:00:00Z	Isoyake	Shallow	25.108333333333334	0
2020-09-06T23:00:00Z	Vegetated	Deep	25.2	0
2020-09-06T23:00:00Z	Vegetated	Shallow	25.016666666666666	0
2020-09-07T00:00:00Z	Isoyake	Deep	25.01	0
2020-09-07T00:00:00Z	Isoyake	Shallow	25.085	0
2020-09-07T00:00:00Z	Vegetated	Deep	25.208333333333332	0
2020-09-07T00:00:00Z	Vegetated	Shallow	25.023333333333333	0
2020-09-07T01:00:00Z	Isoyake	Deep	24.873333333333335	0
2020-09-07T01:00:00Z	Isoyake	Shallow	25.02166666666667	0
2020-09-07T01:00:00Z	Vegetated	Deep	25.10333333333333	0
2020-09-07T01:00:00Z	Vegetated	Shallow	24.91	0
2020-09-07T02:00:00Z	Isoyake	Deep	24.878333333333334	0
2020-09-07T02:00:00Z	Isoyake	Shallow	24.973333333333333	0
2020-09-07T02:00:00Z	Vegetated	Deep	25.060000000000002	0
2020-09-07T02:00:00Z	Vegetated	Shallow	24.91	0
2020-09-07T03:00:00Z	Isoyake	Deep	25.18	0
2020-09-07T03:00:00Z	Isoyake	Shallow	25.251666666666665	0
2020-09-07T03:00:00Z	Vegetated	Deep	25.363333333333333	0
2020-09-07T03:00:00Z	Vegetated	Shallow	25.208333333333332	0
2020-09-07T04:00:00Z	Isoyake	Deep	25.18	0
2020-09-07T04:00:00Z	Isoyake	Shallow	25.259999999999998	0
2020-09-07T04:00:00Z	Vegetated	Deep	25.383333333333333	0
2020-09-07T04:00:00Z	Vegetated	Shallow	25.215	0
2020-09-07T05:00:00Z	Isoyake	Deep	25.095	0
2020-09-07T05:00:00Z	Isoyake	Shallow	25.201666666666668	0
2020-09-07T05:00:00Z	Vegetated	Deep	25.313333333333333	0
2020-09-07T05:00:00Z	Vegetated	Shallow	25.156666666666666	0
2020-09-07T06:00:00Z	Isoyake	Deep	24.743333333333332	6.8994e-5
2020-09-07T06:00:00Z	Isoyake	Shallow	24.923333333333332	1.793844e-4
2020-09-07T06:00:00Z	Vegetated	Deep	24.991666666666667	4.415616e-4
2020-09-07T06:00:00Z	Vegetated	Shallow	24.866666666666667	1.655856e-4
2020-09-07T07:00:00Z	Isoyake	Deep	24.35	6.485436000000001e-4
2020-09-07T07:00:00Z	Isoyake	Shallow	24.635	0.0016282584000000002
2020-09-07T07:00:00Z	Vegetated	Deep	24.634999999999998	0.003656682
2020-09-07T07:00:00Z	Vegetated	Shallow	24.536666666666665	0.0016282584000000002
2020-09-07T08:00:00Z	Isoyake	Deep	24.315	8.969220000000002e-4
2020-09-07T08:00:00Z	Isoyake	Shallow	24.69	0.0022630032
2020-09-07T08:00:00Z	Vegetated	Deep	24.628333333333334	0.004939970400000001
2020-09-07T08:00:00Z	Vegetated	Shallow	24.571666666666665	0.0021940092000000003
2020-09-07T09:00:00Z	Isoyake	Deep	24.529999999999998	0.0013522824000000001
2020-09-07T09:00:00Z	Isoyake	Shallow	24.836666666666666	0.0034910964000000005
2020-09-07T09:00:00Z	Vegetated	Deep	24.81	0.0078515172
2020-09-07T09:00:00Z	Vegetated	Shallow	24.706666666666667	0.0031875228
2020-09-07T10:00:00Z	Isoyake	Deep	24.636666666666667	0.0022630032
2020-09-07T10:00:00Z	Isoyake	Shallow	24.886666666666667	0.005809294800000001
2020-09-07T10:00:00Z	Vegetated	Deep	24.895	0.0138815928
2020-09-07T10:00:00Z	Vegetated	Shallow	24.773333333333333	0.0052297452
2020-09-07T11:00:00Z	Isoyake	Deep	24.776666666666667	0.0020422224
2020-09-07T11:00:00Z	Isoyake	Shallow	24.968333333333334	0.0052849404
2020-09-07T11:00:00Z	Vegetated	Deep	25.043333333333333	0.011577193200000002
2020-09-07T11:00:00Z	Vegetated	Shallow	24.846666666666668	0.0050089644
2020-09-07T12:00:00Z	Isoyake	Deep	24.79	0.0019456308
2020-09-07T12:00:00Z	Isoyake	Shallow	24.996666666666666	0.0051331536
2020-09-07T12:00:00Z	Vegetated	Deep	25.063333333333333	0.010887253199999999
2020-09-07T12:00:00Z	Vegetated	Shallow	24.886666666666667	0.0046639944000000004
2020-09-07T13:00:00Z	Isoyake	Deep	24.814999999999998	0.0020836188
2020-09-07T13:00:00Z	Isoyake	Shallow	25.023333333333333	0.0050089644
2020-09-07T13:00:00Z	Vegetated	Deep	25.063333333333333	0.012294730799999999
2020-09-07T13:00:00Z	Vegetated	Shallow	24.915	0.004746787200000001
2020-09-07T14:00:00Z	Isoyake	Deep	24.901666666666667	0.0018214416
2020-09-07T14:00:00Z	Isoyake	Shallow	25.09166666666667	0.0042500304
2020-09-07T14:00:00Z	Vegetated	Deep	25.138333333333335	0.009562568400000002
2020-09-07T14:00:00Z	Vegetated	Shallow	25.003333333333334	0.004125841200000001
2020-09-07T15:00:00Z	Isoyake	Deep	25.00166666666667	0.0014764716
2020-09-07T15:00:00Z	Isoyake	Shallow	25.138333333333335	0.0035048952000000006
2020-09-07T15:00:00Z	Vegetated	Deep	25.18	0.0078377184
2020-09-07T15:00:00Z	Vegetated	Shallow	25.07	0.0034221024000000004
2020-09-07T16:00:00Z	Isoyake	Deep	25.076666666666668	0.0012556908000000001
2020-09-07T16:00:00Z	Isoyake	Shallow	25.166666666666668	0.0025113816000000002
2020-09-07T16:00:00Z	Vegetated	Deep	25.206666666666667	0.0059472828
2020-09-07T16:00:00Z	Vegetated	Shallow	25.115000000000002	0.0027873576
2020-09-07T17:00:00Z	Isoyake	Deep	25.065	8.003304000000001e-4
2020-09-07T17:00:00Z	Isoyake	Shallow	25.18	0.0015040692
2020-09-07T17:00:00Z	Vegetated	Deep	25.18	0.0035462916000000007
2020-09-07T17:00:00Z	Vegetated	Shallow	25.108333333333334	0.0017524476000000003
2020-09-07T18:00:00Z	Isoyake	Deep	24.938333333333333	2.3457960000000002e-4
2020-09-07T18:00:00Z	Isoyake	Shallow	25.086666666666666	4.553604e-4
2020-09-07T18:00:00Z	Vegetated	Deep	25.13	0.0011728980000000001
2020-09-07T18:00:00Z	Vegetated	Shallow	25.043333333333333	5.105556e-4
2020-09-07T19:00:00Z	Isoyake	Deep	24.721666666666668	0
2020-09-07T19:00:00Z	Isoyake	Shallow	24.915	0
2020-09-07T19:00:00Z	Vegetated	Deep	24.973333333333336	0
2020-09-07T19:00:00Z	Vegetated	Shallow	24.90833333333333	0
2020-09-07T20:00:00Z	Isoyake	Deep	24.566666666666666	0
2020-09-07T20:00:00Z	Isoyake	Shallow	24.814999999999998	0
2020-09-07T20:00:00Z	Vegetated	Deep	24.831666666666667	0
2020-09-07T20:00:00Z	Vegetated	Shallow	24.8	0
2020-09-07T21:00:00Z	Isoyake	Deep	24.426666666666666	0
2020-09-07T21:00:00Z	Isoyake	Shallow	24.706666666666667	0
2020-09-07T21:00:00Z	Vegetated	Deep	24.693333333333335	0
2020-09-07T21:00:00Z	Vegetated	Shallow	24.685000000000002	0
2020-09-07T22:00:00Z	Isoyake	Deep	24.265	0
2020-09-07T22:00:00Z	Isoyake	Shallow	24.536666666666665	0
2020-09-07T22:00:00Z	Vegetated	Deep	24.486666666666665	0
2020-09-07T22:00:00Z	Vegetated	Shallow	24.536666666666665	0
2020-09-07T23:00:00Z	Isoyake	Deep	24.134999999999998	0
2020-09-07T23:00:00Z	Isoyake	Shallow	24.428333333333335	0
2020-09-07T23:00:00Z	Vegetated	Deep	24.37	0
2020-09-07T23:00:00Z	Vegetated	Shallow	24.415	0
2020-09-08T00:00:00Z	Isoyake	Deep	24.02	0
2020-09-08T00:00:00Z	Isoyake	Shallow	24.32	0
2020-09-08T00:00:00Z	Vegetated	Deep	24.273333333333333	0
2020-09-08T00:00:00Z	Vegetated	Shallow	24.28666666666667	0
2020-09-08T01:00:00Z	Isoyake	Deep	24.006666666666668	0
2020-09-08T01:00:00Z	Isoyake	Shallow	24.273333333333333	0
2020-09-08T01:00:00Z	Vegetated	Deep	24.228333333333335	0
2020-09-08T01:00:00Z	Vegetated	Shallow	24.245	0
2020-09-08T02:00:00Z	Isoyake	Deep	23.866666666666667	0
2020-09-08T02:00:00Z	Isoyake	Shallow	24.141666666666666	0
2020-09-08T02:00:00Z	Vegetated	Deep	24.09	0
2020-09-08T02:00:00Z	Vegetated	Shallow	24.134999999999998	0
2020-09-08T03:00:00Z	Isoyake	Deep	23.755	0
2020-09-08T03:00:00Z	Isoyake	Shallow	24.046666666666667	0
2020-09-08T03:00:00Z	Vegetated	Deep	23.993333333333332	0
2020-09-08T03:00:00Z	Vegetated	Shallow	24.041666666666664	0
2020-09-08T04:00:00Z	Isoyake	Deep	23.706666666666667	0
2020-09-08T04:00:00Z	Isoyake	Shallow	23.993333333333332	0
2020-09-08T04:00:00Z	Vegetated	Deep	23.953333333333333	0
2020-09-08T04:00:00Z	Vegetated	Shallow	23.953333333333333	0
2020-09-08T05:00:00Z	Isoyake	Deep	23.68	0
2020-09-08T05:00:00Z	Isoyake	Shallow	23.893333333333334	0
2020-09-08T05:00:00Z	Vegetated	Deep	23.888333333333335	0
2020-09-08T05:00:00Z	Vegetated	Shallow	23.916666666666668	0
2020-09-08T06:00:00Z	Isoyake	Deep	23.634999999999998	8.555256000000001e-4
2020-09-08T06:00:00Z	Isoyake	Shallow	23.900000000000002	0.0015454656000000002
2020-09-08T06:00:00Z	Vegetated	Deep	23.871666666666666	0.0043190244000000004
2020-09-08T06:00:00Z	Vegetated	Shallow	23.87	0.0015730632
2020-09-08T07:00:00Z	Isoyake	Deep	24.916666666666668	0.015620241600000001
2020-09-08T07:00:00Z	Isoyake	Shallow	24.46333333333333	0.018352404000000003
2020-09-08T07:00:00Z	Vegetated	Deep	24.903333333333332	0.1229887044
2020-09-08T07:00:00Z	Vegetated	Shallow	24.458333333333332	0.0134400312
2020-09-08T08:00:00Z	Isoyake	Deep	24.915	0.0045122076
2020-09-08T08:00:00Z	Isoyake	Shallow	24.606666666666666	0.010583679600000001
2020-09-08T08:00:00Z	Vegetated	Deep	24.721666666666668	0.030591939600000003
2020-09-08T08:00:00Z	Vegetated	Shallow	24.71	0.0085138596
2020-09-08T09:00:00Z	Isoyake	Deep	24.951666666666668	0.0038774628
2020-09-08T09:00:00Z	Isoyake	Shallow	24.733333333333334	0.010086922799999998
2020-09-08T09:00:00Z	Vegetated	Deep	24.77166666666667	0.0270870444
2020-09-08T09:00:00Z	Vegetated	Shallow	24.814999999999998	0.0074237544
2020-09-08T10:00:00Z	Isoyake	Deep	25.1	0.0029943396
2020-09-08T10:00:00Z	Isoyake	Shallow	24.901666666666667	0.008072298
2020-09-08T10:00:00Z	Vegetated	Deep	24.96666666666667	0.01931832
2020-09-08T10:00:00Z	Vegetated	Shallow	24.986666666666668	0.0062508564
2020-09-08T11:00:00Z	Isoyake	Deep	25.259999999999998	0.0021526127999999998
2020-09-08T11:00:00Z	Isoyake	Shallow	25.080000000000002	0.005560916400000001
2020-09-08T11:00:00Z	Vegetated	Deep	25.101666666666667	0.012819085200000002
2020-09-08T11:00:00Z	Vegetated	Shallow	25.134999999999998	0.0047053908000000005
2020-09-08T12:00:00Z	Isoyake	Deep	25.406666666666666	0.0017110512000000002
2020-09-08T12:00:00Z	Isoyake	Shallow	25.288333333333334	0.004595000400000001
2020-09-08T12:00:00Z	Vegetated	Deep	25.345	0.009672958800000003
2020-09-08T12:00:00Z	Vegetated	Shallow	25.314999999999998	0.0040844448
2020-09-08T13:00:00Z	Isoyake	Deep	25.586666666666666	0.0012832884
2020-09-08T13:00:00Z	Isoyake	Shallow	25.486666666666668	0.0034083036000000003
2020-09-08T13:00:00Z	Vegetated	Deep	25.508333333333333	0.006692418
2020-09-08T13:00:00Z	Vegetated	Shallow	25.473333333333333	0.00310473
2020-09-08T14:00:00Z	Isoyake	Deep	25.716666666666665	0.0011728980000000001
2020-09-08T14:00:00Z	Isoyake	Shallow	25.645	0.0028425528
2020-09-08T14:00:00Z	Vegetated	Deep	25.708333333333332	0.005657508
2020-09-08T14:00:00Z	Vegetated	Shallow	25.636666666666667	0.0027597600000000004
2020-09-08T15:00:00Z	Isoyake	Deep	25.86	0.0012280932
2020-09-08T15:00:00Z	Isoyake	Shallow	25.765	0.0029805407999999997
2020-09-08T15:00:00Z	Vegetated	Deep	25.845	0.0063888444
2020-09-08T15:00:00Z	Vegetated	Shallow	25.751666666666665	0.002897748
2020-09-08T16:00:00Z	Isoyake	Deep	25.94333333333333	8.969220000000002e-4
2020-09-08T16:00:00Z	Isoyake	Shallow	25.836666666666666	0.002207808
2020-09-08T16:00:00Z	Vegetated	Deep	25.903333333333332	0.004746787200000001
2020-09-08T16:00:00Z	Vegetated	Shallow	25.853333333333335	0.002138814
2020-09-08T17:00:00Z	Isoyake	Deep	25.916666666666668	2.897748e-4
2020-09-08T17:00:00Z	Isoyake	Shallow	25.86	7.313364000000001e-4
2020-09-08T17:00:00Z	Vegetated	Deep	25.89666666666667	0.0016282584000000002
2020-09-08T17:00:00Z	Vegetated	Shallow	25.861666666666668	7.313364000000001e-4
2020-09-08T18:00:00Z	Isoyake	Deep	25.843333333333334	1.37988e-5
2020-09-08T18:00:00Z	Isoyake	Shallow	25.815	9.659160000000001e-5
2020-09-08T18:00:00Z	Vegetated	Deep	25.853333333333335	2.207808e-4
2020-09-08T18:00:00Z	Vegetated	Shallow	25.78666666666667	5.51952e-5
2020-09-08T19:00:00Z	Isoyake	Deep	25.78	0
2020-09-08T19:00:00Z	Isoyake	Shallow	25.815	0
2020-09-08T19:00:00Z	Vegetated	Deep	25.830000000000002	0
2020-09-08T19:00:00Z	Vegetated	Shallow	25.78	0
2020-09-08T20:00:00Z	Isoyake	Deep	25.753333333333334	0
2020-09-08T20:00:00Z	Isoyake	Shallow	25.8	0
2020-09-08T20:00:00Z	Vegetated	Deep	25.813333333333333	0
2020-09-08T20:00:00Z	Vegetated	Shallow	25.738333333333333	0
2020-09-08T21:00:00Z	Isoyake	Deep	25.708333333333332	0
2020-09-08T21:00:00Z	Isoyake	Shallow	25.773333333333333	0
2020-09-08T21:00:00Z	Vegetated	Deep	25.808333333333334	0
2020-09-08T21:00:00Z	Vegetated	Shallow	25.73	0
2020-09-08T22:00:00Z	Isoyake	Deep	25.7	0
2020-09-08T22:00:00Z	Isoyake	Shallow	25.78	0
2020-09-08T22:00:00Z	Vegetated	Deep	25.808333333333334	0
2020-09-08T22:00:00Z	Vegetated	Shallow	25.74	0
2020-09-08T23:00:00Z	Isoyake	Deep	25.656666666666666	0
2020-09-08T23:00:00Z	Isoyake	Shallow	25.731666666666666	0
2020-09-08T23:00:00Z	Vegetated	Deep	25.78	0
2020-09-08T23:00:00Z	Vegetated	Shallow	25.67	0
2020-09-09T00:00:00Z	Isoyake	Deep	25.583333333333332	0
2020-09-09T00:00:00Z	Isoyake	Shallow	25.69	0
2020-09-09T00:00:00Z	Vegetated	Deep	25.746666666666666	0
2020-09-09T00:00:00Z	Vegetated	Shallow	25.656666666666666	0
2020-09-09T01:00:00Z	Isoyake	Deep	25.57	0
2020-09-09T01:00:00Z	Isoyake	Shallow	25.67	0
2020-09-09T01:00:00Z	Vegetated	Deep	25.731666666666666	0
2020-09-09T01:00:00Z	Vegetated	Shallow	25.64333333333333	0
2020-09-09T02:00:00Z	Isoyake	Deep	25.53	0
2020-09-09T02:00:00Z	Isoyake	Shallow	25.65	0
2020-09-09T02:00:00Z	Vegetated	Deep	25.706666666666667	0
2020-09-09T02:00:00Z	Vegetated	Shallow	25.596666666666668	0
2020-09-09T03:00:00Z	Isoyake	Deep	25.465	0
2020-09-09T03:00:00Z	Isoyake	Shallow	25.596666666666668	0
2020-09-09T03:00:00Z	Vegetated	Deep	25.63	0
2020-09-09T03:00:00Z	Vegetated	Shallow	25.56	0
2020-09-09T04:00:00Z	Isoyake	Deep	25.336666666666666	0
2020-09-09T04:00:00Z	Isoyake	Shallow	25.48	0
2020-09-09T04:00:00Z	Vegetated	Deep	25.508333333333333	0
2020-09-09T04:00:00Z	Vegetated	Shallow	25.458333333333336	0
2020-09-09T05:00:00Z	Isoyake	Deep	25.216666666666665	0
2020-09-09T05:00:00Z	Isoyake	Shallow	25.378333333333334	0
2020-09-09T05:00:00Z	Vegetated	Deep	25.393333333333334	0
2020-09-09T05:00:00Z	Vegetated	Shallow	25.363333333333333	0
2020-09-09T06:00:00Z	Isoyake	Deep	25.116666666666667	9.65916e-5
2020-09-09T06:00:00Z	Isoyake	Shallow	25.29	2.3457960000000002e-4
2020-09-09T06:00:00Z	Vegetated	Deep	25.316666666666666	6.485436000000001e-4
2020-09-09T06:00:00Z	Vegetated	Shallow	25.288333333333334	2.3457960000000002e-4
2020-09-09T07:00:00Z	Isoyake	Deep	25.115000000000002	0.0011453004
2020-09-09T07:00:00Z	Isoyake	Shallow	25.28	0.0023457960000000003
2020-09-09T07:00:00Z	Vegetated	Deep	25.31833333333333	0.0070925832000000005
2020-09-09T07:00:00Z	Vegetated	Shallow	25.259999999999998	0.0022492044
2020-09-09T08:00:00Z	Isoyake	Deep	25.386666666666667	0.0013246848
2020-09-09T08:00:00Z	Isoyake	Shallow	25.451666666666668	0.0029943396
2020-09-09T08:00:00Z	Vegetated	Deep	25.53	0.007216772400000001
2020-09-09T08:00:00Z	Vegetated	Shallow	25.423333333333336	0.0028149551999999997
2020-09-09T09:00:00Z	Isoyake	Deep	25.501666666666665	0.0018766368000000002
2020-09-09T09:00:00Z	Isoyake	Shallow	25.501666666666665	0.0048847752
2020-09-09T09:00:00Z	Vegetated	Deep	25.53	0.0097695504
2020-09-09T09:00:00Z	Vegetated	Shallow	25.508333333333333	0.00482958
2020-09-09T10:00:00Z	Isoyake	Deep	28.348333333333333	0.7526969424000001
2020-09-09T10:00:00Z	Isoyake	Shallow	27.46	0.3859110396
2020-09-09T10:00:00Z	Vegetated	Deep	28.118333333333332	0.5324404968
2020-09-09T10:00:00Z	Vegetated	Shallow	27.868333333333332	0.36179073720000005
2020-09-09T11:00:00Z	Isoyake	Deep	28.42	0.4442937624
2020-09-09T11:00:00Z	Isoyake	Shallow	28.04	0.30873435120000003
2020-09-09T11:00:00Z	Vegetated	Deep	29.52	2.0377791864
2020-09-09T11:00:00Z	Vegetated	Shallow	28.82	2.0319698916
2020-09-09T12:00:00Z	Isoyake	Deep	27.145	1.5084020232000002
2020-09-09T12:00:00Z	Isoyake	Shallow	27.266666666666666	1.8213036120000001
2020-09-09T12:00:00Z	Vegetated	Deep	26.73	0.8918992368
2020-09-09T12:00:00Z	Vegetated	Shallow	26.84	1.5086779992000001
2020-09-09T13:00:00Z	Isoyake	Deep	26.85333333333333	1.0733258592000001
2020-09-09T13:00:00Z	Isoyake	Shallow	27.231666666666666	1.8844883172
2020-09-09T13:00:00Z	Vegetated	Deep	26.653333333333332	0.9062913852
2020-09-09T13:00:00Z	Vegetated	Shallow	26.85333333333333	1.5105960323999998
2020-09-09T14:00:00Z	Isoyake	Deep	26.753333333333334	0.6291562860000001
2020-09-09T14:00:00Z	Isoyake	Shallow	27.061666666666667	1.1314878012
2020-09-09T14:00:00Z	Vegetated	Deep	26.53	0.7260652584
2020-09-09T14:00:00Z	Vegetated	Shallow	26.738333333333333	1.1202831756000002
2020-09-09T15:00:00Z	Isoyake	Deep	26.846666666666668	0.7792734312
2020-09-09T15:00:00Z	Isoyake	Shallow	27.266666666666666	1.3781689488000002
2020-09-09T15:00:00Z	Vegetated	Deep	26.543333333333333	0.9103068360000001
2020-09-09T15:00:00Z	Vegetated	Shallow	26.911666666666665	1.4159914596000003
2020-09-09T16:00:00Z	Isoyake	Deep	26.76833333333333	0.37133950680000005
2020-09-09T16:00:00Z	Isoyake	Shallow	27.073333333333334	0.69841246319999994
2020-09-09T16:00:00Z	Vegetated	Deep	26.373333333333335	0.42874251480000003
2020-09-09T16:00:00Z	Vegetated	Shallow	26.68	0.6252236279999999
2020-09-09T17:00:00Z	Isoyake	Deep	26.738333333333333	0.2317232484
2020-09-09T17:00:00Z	Isoyake	Shallow	27.001666666666665	0.48958142400000004
2020-09-09T17:00:00Z	Vegetated	Deep	26.346666666666668	0.3094242912
2020-09-09T17:00:00Z	Vegetated	Shallow	26.525	0.4340826504
2020-09-09T18:00:00Z	Isoyake	Deep	26.560000000000002	0.030122780400000004
2020-09-09T18:00:00Z	Isoyake	Shallow	26.743333333333332	0.07937069760000001
2020-09-09T18:00:00Z	Vegetated	Deep	26.30666666666667	0.050751986400000004
2020-09-09T18:00:00Z	Vegetated	Shallow	26.346666666666668	0.0747067032
2020-09-09T19:00:00Z	Isoyake	Deep	26.406666666666666	1.37988e-5
2020-09-09T19:00:00Z	Isoyake	Shallow	26.706666666666667	2.75976e-5
2020-09-09T19:00:00Z	Vegetated	Deep	26.305	1.37988e-5
2020-09-09T19:00:00Z	Vegetated	Shallow	26.30666666666667	1.37988e-5
2020-09-09T20:00:00Z	Isoyake	Deep	26.35333333333333	0
2020-09-09T20:00:00Z	Isoyake	Shallow	26.64666666666667	0
2020-09-09T20:00:00Z	Vegetated	Deep	26.241666666666667	0
2020-09-09T20:00:00Z	Vegetated	Shallow	26.333333333333332	0
2020-09-09T21:00:00Z	Isoyake	Deep	26.333333333333332	0
2020-09-09T21:00:00Z	Isoyake	Shallow	26.560000000000002	0
2020-09-09T21:00:00Z	Vegetated	Deep	25.916666666666668	0
2020-09-09T21:00:00Z	Vegetated	Shallow	26.136666666666667	0
2020-09-09T22:00:00Z	Isoyake	Deep	26.266666666666666	0
2020-09-09T22:00:00Z	Isoyake	Shallow	26.490000000000002	0
2020-09-09T22:00:00Z	Vegetated	Deep	25.985	0
2020-09-09T22:00:00Z	Vegetated	Shallow	26.21	0
2020-09-09T23:00:00Z	Isoyake	Deep	26.266666666666666	0
2020-09-09T23:00:00Z	Isoyake	Shallow	26.438333333333333	0
2020-09-09T23:00:00Z	Vegetated	Deep	26.043333333333333	0
2020-09-09T23:00:00Z	Vegetated	Shallow	26.145000000000003	0
2020-09-10T00:00:00Z	Isoyake	Deep	26.243333333333332	0
2020-09-10T00:00:00Z	Isoyake	Shallow	26.38	0
2020-09-10T00:00:00Z	Vegetated	Deep	26.093333333333334	0
2020-09-10T00:00:00Z	Vegetated	Shallow	26.136666666666667	0
2020-09-10T01:00:00Z	Isoyake	Deep	26.21666666666667	0
2020-09-10T01:00:00Z	Isoyake	Shallow	26.35333333333333	0
2020-09-10T01:00:00Z	Vegetated	Deep	26.130000000000003	0
2020-09-10T01:00:00Z	Vegetated	Shallow	26.18166666666667	0
2020-09-10T02:00:00Z	Isoyake	Deep	26.19	0
2020-09-10T02:00:00Z	Isoyake	Shallow	26.325	0
2020-09-10T02:00:00Z	Vegetated	Deep	26.151666666666667	0
2020-09-10T02:00:00Z	Vegetated	Shallow	26.145000000000003	0
2020-09-10T03:00:00Z	Isoyake	Deep	26.17	0
2020-09-10T03:00:00Z	Isoyake	Shallow	26.30666666666667	0
2020-09-10T03:00:00Z	Vegetated	Deep	26.151666666666667	0
2020-09-10T03:00:00Z	Vegetated	Shallow	26.108333333333334	0
2020-09-10T04:00:00Z	Isoyake	Deep	26.183333333333334	0
2020-09-10T04:00:00Z	Isoyake	Shallow	26.233333333333334	0
2020-09-10T04:00:00Z	Vegetated	Deep	26.093333333333334	0
2020-09-10T04:00:00Z	Vegetated	Shallow	26.08	0
2020-09-10T05:00:00Z	Isoyake	Deep	26.17666666666667	1.5178680000000003e-4
2020-09-10T05:00:00Z	Isoyake	Shallow	26.195	2.897748e-4
2020-09-10T05:00:00Z	Vegetated	Deep	26.021666666666665	1.793844e-4
2020-09-10T05:00:00Z	Vegetated	Shallow	26.029999999999998	3.1737240000000004e-4
2020-09-10T06:00:00Z	Isoyake	Deep	26.195	0.0487511604
2020-09-10T06:00:00Z	Isoyake	Shallow	26.281666666666666	0.10536763680000001
2020-09-10T06:00:00Z	Vegetated	Deep	26.06	0.0684696456
2020-09-10T06:00:00Z	Vegetated	Shallow	26.051666666666666	0.1140194844
2020-09-10T07:00:00Z	Isoyake	Deep	26.311666666666667	0.24532886520000002
2020-09-10T07:00:00Z	Isoyake	Shallow	26.531666666666666	0.5806397052000001
2020-09-10T07:00:00Z	Vegetated	Deep	26.188333333333333	0.33223370760000004
2020-09-10T07:00:00Z	Vegetated	Shallow	26.268333333333334	0.7086649716000001
2020-09-10T08:00:00Z	Isoyake	Deep	26.446666666666665	0.46340510040000005
2020-09-10T08:00:00Z	Isoyake	Shallow	26.773333333333333	1.2471079464000001
2020-09-10T08:00:00Z	Vegetated	Deep	26.296666666666667	0.57575493
2020-09-10T08:00:00Z	Vegetated	Shallow	26.49666666666667	1.3239672624
2020-09-10T09:00:00Z	Isoyake	Deep	26.415	0.3513312468
2020-09-10T09:00:00Z	Isoyake	Shallow	26.68	0.8142947855999999
2020-09-10T09:00:00Z	Vegetated	Deep	26.268333333333334	0.6233193936
2020-09-10T09:00:00Z	Vegetated	Shallow	26.490000000000002	1.2617070767999998
2020-09-10T10:00:00Z	Isoyake	Deep	26.36	0.24399038160000003
2020-09-10T10:00:00Z	Isoyake	Shallow	26.573333333333334	0.6201318708
2020-09-10T10:00:00Z	Vegetated	Deep	25.808333333333334	0.4475364804
2020-09-10T10:00:00Z	Vegetated	Shallow	26.311666666666667	0.710707194
2020-09-10T11:00:00Z	Isoyake	Deep	26.416666666666668	0.34350732720000005
2020-09-10T11:00:00Z	Isoyake	Shallow	26.746666666666666	0.8836061580000001
2020-09-10T11:00:00Z	Vegetated	Deep	25.923333333333332	0.6198144983999999
2020-09-10T11:00:00Z	Vegetated	Shallow	26.488333333333333	0.9807359112000001
2020-09-10T12:00:00Z	Isoyake	Deep	26.473333333333333	0.45080679599999995
2020-09-10T12:00:00Z	Isoyake	Shallow	26.975	1.285151238
2020-09-10T12:00:00Z	Vegetated	Deep	25.951666666666668	1.0486260072000002
2020-09-10T12:00:00Z	Vegetated	Shallow	26.490000000000002	1.5117689304
2020-09-10T13:00:00Z	Isoyake	Deep	26.490000000000002	0.6720015600000001
2020-09-10T13:00:00Z	Isoyake	Shallow	27.101666666666667	1.7853991344000002
2020-09-10T13:00:00Z	Vegetated	Deep	26.121666666666666	1.1511372923999998
2020-09-10T13:00:00Z	Vegetated	Shallow	26.723333333333333	1.9013228532
2020-09-10T14:00:00Z	Isoyake	Deep	26.493333333333332	0.47945310480000003
2020-09-10T14:00:00Z	Isoyake	Shallow	27.053333333333335	1.3765544892
2020-09-10T14:00:00Z	Vegetated	Deep	26.346666666666668	0.7875389124000002
2020-09-10T14:00:00Z	Vegetated	Shallow	26.79	1.1492192592
2020-09-10T15:00:00Z	Isoyake	Deep	26.468333333333334	0.4115630088
2020-09-10T15:00:00Z	Isoyake	Shallow	27.10333333333333	1.2240639504
2020-09-10T15:00:00Z	Vegetated	Deep	26.488333333333333	0.6544080900000001
2020-09-10T15:00:00Z	Vegetated	Shallow	26.811666666666667	0.9972944712000001
2020-09-10T16:00:00Z	Isoyake	Deep	26.408333333333335	0.3261760344
2020-09-10T16:00:00Z	Isoyake	Shallow	27.105	0.9914299812000001
2020-09-10T16:00:00Z	Vegetated	Deep	26.53	0.6067056384
2020-09-10T16:00:00Z	Vegetated	Shallow	26.788333333333334	0.8321918292
2020-09-10T17:00:00Z	Isoyake	Deep	26.373333333333335	0.1424864088
2020-09-10T17:00:00Z	Isoyake	Shallow	26.946666666666665	0.4387880412000001
2020-09-10T17:00:00Z	Vegetated	Deep	26.523333333333333	0.2748169008
2020-09-10T17:00:00Z	Vegetated	Shallow	26.688333333333333	0.39769521480000003
2020-09-10T18:00:00Z	Isoyake	Deep	26.346666666666668	0.014571532800000002
2020-09-10T18:00:00Z	Isoyake	Shallow	26.803333333333335	0.0446115204
2020-09-10T18:00:00Z	Vegetated	Deep	26.481666666666666	0.0298192068
2020-09-10T18:00:00Z	Vegetated	Shallow	26.523333333333333	0.045839613599999995
2020-09-10T19:00:00Z	Isoyake	Deep	26.35333333333333	0
2020-09-10T19:00:00Z	Isoyake	Shallow	26.735	1.37988e-5
2020-09-10T19:00:00Z	Vegetated	Deep	26.14	0
2020-09-10T19:00:00Z	Vegetated	Shallow	26.453333333333333	1.37988e-5
2020-09-10T20:00:00Z	Isoyake	Deep	26.346666666666668	0
2020-09-10T20:00:00Z	Isoyake	Shallow	26.686666666666667	0
2020-09-10T20:00:00Z	Vegetated	Deep	25.801666666666666	0
2020-09-10T20:00:00Z	Vegetated	Shallow	26.4	0
2020-09-10T21:00:00Z	Isoyake	Deep	26.333333333333332	0
2020-09-10T21:00:00Z	Isoyake	Shallow	26.653333333333332	0
2020-09-10T21:00:00Z	Vegetated	Deep	26.03666666666667	0
2020-09-10T21:00:00Z	Vegetated	Shallow	26.37333333333333	0
2020-09-10T22:00:00Z	Isoyake	Deep	26.266666666666666	0
2020-09-10T22:00:00Z	Isoyake	Shallow	26.66	0
2020-09-10T22:00:00Z	Vegetated	Deep	26.095	0
2020-09-10T22:00:00Z	Vegetated	Shallow	26.34	0
2020-09-10T23:00:00Z	Isoyake	Deep	26.26	0
2020-09-10T23:00:00Z	Isoyake	Shallow	26.653333333333332	0
2020-09-10T23:00:00Z	Vegetated	Deep	26.031666666666666	0
2020-09-10T23:00:00Z	Vegetated	Shallow	26.333333333333332	0
2020-09-11T00:00:00Z	Isoyake	Deep	26.243333333333332	0
2020-09-11T00:00:00Z	Isoyake	Shallow	26.633333333333333	0
2020-09-11T00:00:00Z	Vegetated	Deep	25.915	0
2020-09-11T00:00:00Z	Vegetated	Shallow	26.275	0
2020-09-11T01:00:00Z	Isoyake	Deep	26.258333333333333	0
2020-09-11T01:00:00Z	Isoyake	Shallow	26.62666666666667	0
2020-09-11T01:00:00Z	Vegetated	Deep	25.831666666666667	0
2020-09-11T01:00:00Z	Vegetated	Shallow	26.23	0
2020-09-11T02:00:00Z	Isoyake	Deep	26.223333333333333	0
2020-09-11T02:00:00Z	Isoyake	Shallow	26.575000000000003	0
2020-09-11T02:00:00Z	Vegetated	Deep	25.568333333333335	0
2020-09-11T02:00:00Z	Vegetated	Shallow	26.096666666666668	0
2020-09-11T03:00:00Z	Isoyake	Deep	26.23	0
2020-09-11T03:00:00Z	Isoyake	Shallow	26.553333333333335	0
2020-09-11T03:00:00Z	Vegetated	Deep	25.543333333333333	0
2020-09-11T03:00:00Z	Vegetated	Shallow	25.94333333333333	0
2020-09-11T04:00:00Z	Isoyake	Deep	26.13	0
2020-09-11T04:00:00Z	Isoyake	Shallow	26.531666666666666	0
2020-09-11T04:00:00Z	Vegetated	Deep	25.53	0
2020-09-11T04:00:00Z	Vegetated	Shallow	25.843333333333334	0
2020-09-11T05:00:00Z	Isoyake	Deep	25.965	2.75976e-5
2020-09-11T05:00:00Z	Isoyake	Shallow	26.455	1.5178680000000003e-4
2020-09-11T05:00:00Z	Vegetated	Deep	25.558333333333334	9.659160000000001e-5
2020-09-11T05:00:00Z	Vegetated	Shallow	25.765	1.37988e-4
2020-09-11T06:00:00Z	Isoyake	Deep	25.868333333333332	0.0257899572
2020-09-11T06:00:00Z	Isoyake	Shallow	26.421666666666667	0.09679858200000001
2020-09-11T06:00:00Z	Vegetated	Deep	25.6	0.0576927828
2020-09-11T06:00:00Z	Vegetated	Shallow	25.93	0.09025795079999999
2020-09-11T07:00:00Z	Isoyake	Deep	25.821666666666665	0.06241197240000001
2020-09-11T07:00:00Z	Isoyake	Shallow	26.393333333333334	0.234648594
2020-09-11T07:00:00Z	Vegetated	Deep	25.858333333333334	0.1425692016
2020-09-11T07:00:00Z	Vegetated	Shallow	26.006666666666664	0.2140745832
2020-09-11T08:00:00Z	Isoyake	Deep	25.89	0.1350074592
2020-09-11T08:00:00Z	Isoyake	Shallow	26.496666666666666	0.5304396708000001
2020-09-11T08:00:00Z	Vegetated	Deep	25.925	0.319649202
2020-09-11T08:00:00Z	Vegetated	Shallow	26.123333333333335	0.4799360628
2020-09-11T09:00:00Z	Isoyake	Deep	25.923333333333332	0.1484612892
2020-09-11T09:00:00Z	Isoyake	Shallow	26.538333333333334	0.5823783539999999
2020-09-11T09:00:00Z	Vegetated	Deep	25.808333333333334	0.3626048664
2020-09-11T09:00:00Z	Vegetated	Shallow	26.151666666666667	0.5346621036
2020-09-11T10:00:00Z	Isoyake	Deep	26.021666666666665	0.2078375256
2020-09-11T10:00:00Z	Isoyake	Shallow	26.723333333333333	0.8172063324
2020-09-11T10:00:00Z	Vegetated	Deep	25.923333333333332	0.5108177772
2020-09-11T10:00:00Z	Vegetated	Shallow	26.268333333333334	0.7574023332
2020-09-11T11:00:00Z	Isoyake	Deep	26.101666666666667	0.2749962852
2020-09-11T11:00:00Z	Isoyake	Shallow	26.861666666666665	1.13564124
2020-09-11T11:00:00Z	Vegetated	Deep	25.945	0.7320677364
2020-09-11T11:00:00Z	Vegetated	Shallow	26.393333333333334	1.152268794
2020-09-11T12:00:00Z	Isoyake	Deep	26.31	0.44426616480000003
2020-09-11T12:00:00Z	Isoyake	Shallow	27.13	1.8993496248
2020-09-11T12:00:00Z	Vegetated	Deep	26.13	1.0695035916000002
2020-09-11T12:00:00Z	Vegetated	Shallow	26.746666666666666	1.8083465388
2020-09-11T13:00:00Z	Isoyake	Deep	26.238333333333333	0.2374911468
2020-09-11T13:00:00Z	Isoyake	Shallow	26.961666666666666	1.0578022092
2020-09-11T13:00:00Z	Vegetated	Deep	26.095	0.6565607028
2020-09-11T13:00:00Z	Vegetated	Shallow	26.653333333333332	0.9609760296000001
2020-09-11T14:00:00Z	Isoyake	Deep	26.233333333333334	0.1963155276
2020-09-11T14:00:00Z	Isoyake	Shallow	26.876666666666665	0.9374490756000001
2020-09-11T14:00:00Z	Vegetated	Deep	26.115	0.5975984303999999
2020-09-11T14:00:00Z	Vegetated	Shallow	26.636666666666667	0.8725947156000001
2020-09-11T15:00:00Z	Isoyake	Deep	26.266666666666666	0.1322890956
2020-09-11T15:00:00Z	Isoyake	Shallow	26.868333333333332	0.66096252
2020-09-11T15:00:00Z	Vegetated	Deep	26.225	0.4624805808
2020-09-11T15:00:00Z	Vegetated	Shallow	26.553333333333335	0.6327577727999999
2020-09-11T16:00:00Z	Isoyake	Deep	26.223333333333333	0.049592887200000005
2020-09-11T16:00:00Z	Isoyake	Shallow	26.708333333333332	0.279632682
2020-09-11T16:00:00Z	Vegetated	Deep	26.35333333333333	0.18748429560000002
2020-09-11T16:00:00Z	Vegetated	Shallow	26.490000000000002	0.2700563148
2020-09-11T17:00:00Z	Isoyake	Deep	26.225	0.0261763236
2020-09-11T17:00:00Z	Isoyake	Shallow	26.686666666666667	0.1730093544
2020-09-11T17:00:00Z	Vegetated	Deep	26.42	0.10749265200000002
2020-09-11T17:00:00Z	Vegetated	Shallow	26.483333333333334	0.1566577764
2020-09-11T18:00:00Z	Isoyake	Deep	26.183333333333334	0.0026217720000000005
2020-09-11T18:00:00Z	Isoyake	Shallow	26.566666666666666	0.0187801668
2020-09-11T18:00:00Z	Vegetated	Deep	26.07333333333333	0.011453004000000001
2020-09-11T18:00:00Z	Vegetated	Shallow	26.386666666666667	0.0174830796
2020-09-11T19:00:00Z	Isoyake	Deep	26.19666666666667	0
2020-09-11T19:00:00Z	Isoyake	Shallow	26.531666666666666	0
2020-09-11T19:00:00Z	Vegetated	Deep	26.015	0
2020-09-11T19:00:00Z	Vegetated	Shallow	26.37333333333333	0
2020-09-11T20:00:00Z	Isoyake	Deep	26.158333333333335	0
2020-09-11T20:00:00Z	Isoyake	Shallow	26.51	0
2020-09-11T20:00:00Z	Vegetated	Deep	25.741666666666667	0
2020-09-11T20:00:00Z	Vegetated	Shallow	26.311666666666667	0
2020-09-11T21:00:00Z	Isoyake	Deep	26.21	0
2020-09-11T21:00:00Z	Isoyake	Shallow	26.503333333333334	0
2020-09-11T21:00:00Z	Vegetated	Deep	25.793333333333333	0
2020-09-11T21:00:00Z	Vegetated	Shallow	26.29	0
2020-09-11T22:00:00Z	Isoyake	Deep	26.275	0
2020-09-11T22:00:00Z	Isoyake	Shallow	26.490000000000002	0
2020-09-11T22:00:00Z	Vegetated	Deep	26.043333333333333	0
2020-09-11T22:00:00Z	Vegetated	Shallow	26.25	0
2020-09-11T23:00:00Z	Isoyake	Deep	26.346666666666668	0
2020-09-11T23:00:00Z	Isoyake	Shallow	26.461666666666666	0
2020-09-11T23:00:00Z	Vegetated	Deep	26.203333333333333	0
2020-09-11T23:00:00Z	Vegetated	Shallow	26.19666666666667	0
2020-09-12T00:00:00Z	Isoyake	Deep	26.366666666666667	0
2020-09-12T00:00:00Z	Isoyake	Shallow	26.436666666666667	0
2020-09-12T00:00:00Z	Vegetated	Deep	26.183333333333334	0
2020-09-12T00:00:00Z	Vegetated	Shallow	26.16166666666667	0
2020-09-12T01:00:00Z	Isoyake	Deep	26.346666666666668	0
2020-09-12T01:00:00Z	Isoyake	Shallow	26.400000000000002	0
2020-09-12T01:00:00Z	Vegetated	Deep	26.243333333333332	0
2020-09-12T01:00:00Z	Vegetated	Shallow	26.108333333333334	0
2020-09-12T02:00:00Z	Isoyake	Deep	26.34	0
2020-09-12T02:00:00Z	Isoyake	Shallow	26.305	0
2020-09-12T02:00:00Z	Vegetated	Deep	26.14666666666667	0
2020-09-12T02:00:00Z	Vegetated	Shallow	25.985	0
2020-09-12T03:00:00Z	Isoyake	Deep	26.313333333333333	0
2020-09-12T03:00:00Z	Isoyake	Shallow	26.266666666666666	0
2020-09-12T03:00:00Z	Vegetated	Deep	26.06	0
2020-09-12T03:00:00Z	Vegetated	Shallow	25.976666666666667	0
2020-09-12T04:00:00Z	Isoyake	Deep	26.296666666666667	0
2020-09-12T04:00:00Z	Isoyake	Shallow	26.245	0
2020-09-12T04:00:00Z	Vegetated	Deep	26.06	0
2020-09-12T04:00:00Z	Vegetated	Shallow	25.99833333333333	0
2020-09-12T05:00:00Z	Isoyake	Deep	26.275	0
2020-09-12T05:00:00Z	Isoyake	Shallow	26.201666666666668	5.51952e-5
2020-09-12T05:00:00Z	Vegetated	Deep	26.066666666666666	2.75976e-5
2020-09-12T05:00:00Z	Vegetated	Shallow	25.956666666666667	5.51952e-5
2020-09-12T06:00:00Z	Isoyake	Deep	26.26	0.0033807060000000002
2020-09-12T06:00:00Z	Isoyake	Shallow	26.153333333333336	0.0199944612
2020-09-12T06:00:00Z	Vegetated	Deep	25.993333333333332	0.014171367600000002
2020-09-12T06:00:00Z	Vegetated	Shallow	25.936666666666667	0.021360542399999998
2020-09-12T07:00:00Z	Isoyake	Deep	26.275	0.036635813999999996
2020-09-12T07:00:00Z	Isoyake	Shallow	26.128333333333334	0.22396832280000004
2020-09-12T07:00:00Z	Vegetated	Deep	26.086666666666666	0.16014887279999998
2020-09-12T07:00:00Z	Vegetated	Shallow	25.993333333333332	0.24317625240000001
2020-09-12T08:00:00Z	Isoyake	Deep	26.296666666666667	0.08268240960000002
2020-09-12T08:00:00Z	Isoyake	Shallow	26.201666666666668	0.509934654
2020-09-12T08:00:00Z	Vegetated	Deep	26.115000000000002	0.37138090320000006
2020-09-12T08:00:00Z	Vegetated	Shallow	26.021666666666665	0.5656266108
2020-09-12T09:00:00Z	Isoyake	Deep	26.46666666666667	0.21357782640000003
2020-09-12T09:00:00Z	Isoyake	Shallow	26.581666666666667	1.6131073176000001
2020-09-12T09:00:00Z	Vegetated	Deep	26.253333333333334	0.8343996372
2020-09-12T09:00:00Z	Vegetated	Shallow	26.246666666666666	1.8486942300000002
2020-09-12T10:00:00Z	Isoyake	Deep	26.553333333333335	0.2421827388
2020-09-12T10:00:00Z	Isoyake	Shallow	26.725	1.7558145072000002
2020-09-12T10:00:00Z	Vegetated	Deep	26.295	0.7600655016
2020-09-12T10:00:00Z	Vegetated	Shallow	26.336666666666666	1.578168756
2020-09-12T11:00:00Z	Isoyake	Deep	26.81	0.31821412680000005
2020-09-12T11:00:00Z	Isoyake	Shallow	27.173333333333332	2.8946708676
2020-09-12T11:00:00Z	Vegetated	Deep	26.48166666666667	1.068924042
2020-09-12T11:00:00Z	Vegetated	Shallow	26.736666666666668	2.5486245612000005
2020-09-12T12:00:00Z	Isoyake	Deep	26.81	0.3612111876
2020-09-12T12:00:00Z	Isoyake	Shallow	27.388333333333332	2.8007148384
2020-09-12T12:00:00Z	Vegetated	Deep	26.616666666666667	1.4822946936
2020-09-12T12:00:00Z	Vegetated	Shallow	26.966666666666665	2.9275810056
2020-09-12T13:00:00Z	Isoyake	Deep	26.723333333333333	0.2517039108
2020-09-12T13:00:00Z	Isoyake	Shallow	27.23	1.8232630416000002
2020-09-12T13:00:00Z	Vegetated	Deep	26.695	1.1915815752
2020-09-12T13:00:00Z	Vegetated	Shallow	26.90833333333333	2.1095881416
2020-09-12T14:00:00Z	Isoyake	Deep	26.66	0.1610871912
2020-09-12T14:00:00Z	Isoyake	Shallow	26.93	0.7262722404000002
2020-09-12T14:00:00Z	Vegetated	Deep	26.568333333333335	0.5073818760000001
2020-09-12T14:00:00Z	Vegetated	Shallow	26.645	0.8187104016000001
2020-09-12T15:00:00Z	Isoyake	Deep	26.62	0.13470388560000002
2020-09-12T15:00:00Z	Isoyake	Shallow	26.843333333333334	0.5614455744000001
2020-09-12T15:00:00Z	Vegetated	Deep	26.416666666666668	0.41021072640000006
2020-09-12T15:00:00Z	Vegetated	Shallow	26.518333333333334	0.6883531380000001
2020-09-12T16:00:00Z	Isoyake	Deep	26.553333333333335	0.079136118
2020-09-12T16:00:00Z	Isoyake	Shallow	26.786666666666665	0.4260931452
2020-09-12T16:00:00Z	Vegetated	Deep	26.361666666666665	0.25086218400000004
2020-09-12T16:00:00Z	Vegetated	Shallow	26.41	0.39997201680000005
2020-09-12T17:00:00Z	Isoyake	Deep	26.545	0.039795739200000006
2020-09-12T17:00:00Z	Isoyake	Shallow	26.623333333333335	0.22304380320000003
2020-09-12T17:00:00Z	Vegetated	Deep	26.32	0.1267281792
2020-09-12T17:00:00Z	Vegetated	Shallow	26.346666666666668	0.2145989376
2020-09-12T18:00:00Z	Isoyake	Deep	26.538333333333334	0.0047881836
2020-09-12T18:00:00Z	Isoyake	Shallow	26.438333333333333	0.025858951200000004
2020-09-12T18:00:00Z	Vegetated	Deep	26.283333333333335	0.0140885748
2020-09-12T18:00:00Z	Vegetated	Shallow	26.253333333333334	0.0235131552
2020-09-12T19:00:00Z	Isoyake	Deep	26.51	0
2020-09-12T19:00:00Z	Isoyake	Shallow	26.343333333333334	0
2020-09-12T19:00:00Z	Vegetated	Deep	26.21666666666667	0
2020-09-12T19:00:00Z	Vegetated	Shallow	26.21666666666667	0
2020-09-12T20:00:00Z	Isoyake	Deep	26.51666666666667	0
2020-09-12T20:00:00Z	Isoyake	Shallow	26.288333333333334	0
2020-09-12T20:00:00Z	Vegetated	Deep	26.17666666666667	0
2020-09-12T20:00:00Z	Vegetated	Shallow	26.151666666666667	0
2020-09-12T21:00:00Z	Isoyake	Deep	26.560000000000002	0
2020-09-12T21:00:00Z	Isoyake	Shallow	26.028333333333332	0
2020-09-12T21:00:00Z	Vegetated	Deep	26.121666666666666	0
2020-09-12T21:00:00Z	Vegetated	Shallow	26.07333333333333	0
2020-09-12T22:00:00Z	Isoyake	Deep	26.523333333333333	0
2020-09-12T22:00:00Z	Isoyake	Shallow	25.91	0
2020-09-12T22:00:00Z	Vegetated	Deep	26.08	0
2020-09-12T22:00:00Z	Vegetated	Shallow	26.021666666666665	0
2020-09-12T23:00:00Z	Isoyake	Deep	26.116666666666667	0
2020-09-12T23:00:00Z	Isoyake	Shallow	25.956666666666667	0
2020-09-12T23:00:00Z	Vegetated	Deep	26.06	0
2020-09-12T23:00:00Z	Vegetated	Shallow	26	0
2020-09-13T00:00:00Z	Isoyake	Deep	26.21666666666667	0
2020-09-13T00:00:00Z	Isoyake	Shallow	25.886666666666667	0
2020-09-13T00:00:00Z	Vegetated	Deep	26.008333333333333	0
2020-09-13T00:00:00Z	Vegetated	Shallow	25.936666666666667	0
2020-09-13T01:00:00Z	Isoyake	Deep	26.21	0
2020-09-13T01:00:00Z	Isoyake	Shallow	26.038333333333334	0
2020-09-13T01:00:00Z	Vegetated	Deep	25.936666666666667	0
2020-09-13T01:00:00Z	Vegetated	Shallow	25.916666666666668	0
2020-09-13T02:00:00Z	Isoyake	Deep	26.153333333333336	0
2020-09-13T02:00:00Z	Isoyake	Shallow	26.046666666666667	0
2020-09-13T02:00:00Z	Vegetated	Deep	25.89	0
2020-09-13T02:00:00Z	Vegetated	Shallow	25.851666666666667	0
2020-09-13T03:00:00Z	Isoyake	Deep	26.203333333333333	0
2020-09-13T03:00:00Z	Isoyake	Shallow	25.928333333333335	0
2020-09-13T03:00:00Z	Vegetated	Deep	25.831666666666667	0
2020-09-13T03:00:00Z	Vegetated	Shallow	25.8	0
2020-09-13T04:00:00Z	Isoyake	Deep	26.096666666666668	0
2020-09-13T04:00:00Z	Isoyake	Shallow	25.66	0
2020-09-13T04:00:00Z	Vegetated	Deep	25.731666666666666	0
2020-09-13T04:00:00Z	Vegetated	Shallow	25.723333333333333	0
2020-09-13T05:00:00Z	Isoyake	Deep	25.97833333333333	0
2020-09-13T05:00:00Z	Isoyake	Shallow	25.631666666666668	4.13964e-5
2020-09-13T05:00:00Z	Vegetated	Deep	25.751666666666665	2.75976e-5
2020-09-13T05:00:00Z	Vegetated	Shallow	25.69333333333333	5.51952e-5
2020-09-13T06:00:00Z	Isoyake	Deep	25.97	0.0067200155999999995
2020-09-13T06:00:00Z	Isoyake	Shallow	25.453333333333333	0.0338346576
2020-09-13T06:00:00Z	Vegetated	Deep	25.671666666666667	0.0218297016
2020-09-13T06:00:00Z	Vegetated	Shallow	25.616666666666667	0.0405960696
2020-09-13T07:00:00Z	Isoyake	Deep	25.94333333333333	0.0156754368
2020-09-13T07:00:00Z	Isoyake	Shallow	25.400000000000002	0.076790322
2020-09-13T07:00:00Z	Vegetated	Deep	25.64333333333333	0.050296626
2020-09-13T07:00:00Z	Vegetated	Shallow	25.61	0.10285625520000001
2020-09-13T08:00:00Z	Isoyake	Deep	26.008333333333333	0.10347720120000001
2020-09-13T08:00:00Z	Isoyake	Shallow	25.515	0.45047562480000003
2020-09-13T08:00:00Z	Vegetated	Deep	25.651666666666667	0.2170689228
2020-09-13T08:00:00Z	Vegetated	Shallow	25.693333333333335	0.46105930440000004
2020-09-13T09:00:00Z	Isoyake	Deep	26.138333333333332	0.277907832
2020-09-13T09:00:00Z	Isoyake	Shallow	25.815	1.0871108604000002
2020-09-13T09:00:00Z	Vegetated	Deep	25.818333333333335	0.38359284120000003
2020-09-13T09:00:00Z	Vegetated	Shallow	25.895	0.9454523796
2020-09-13T10:00:00Z	Isoyake	Deep	26.240000000000002	0.4344138216
2020-09-13T10:00:00Z	Isoyake	Shallow	26.171666666666667	1.4876348292000001
2020-09-13T10:00:00Z	Vegetated	Deep	25.89	0.5931552168
2020-09-13T10:00:00Z	Vegetated	Shallow	26.166666666666664	1.3830261263999999
2020-09-13T11:00:00Z	Isoyake	Deep	26.211666666666666	0.5031870408
2020-09-13T11:00:00Z	Isoyake	Shallow	26.218333333333334	1.2440446128000002
2020-09-13T11:00:00Z	Vegetated	Deep	25.94333333333333	0.4254721992
2020-09-13T11:00:00Z	Vegetated	Shallow	26.096666666666668	0.9461009232
2020-09-13T12:00:00Z	Isoyake	Deep	26.351666666666667	0.7105140108000001
2020-09-13T12:00:00Z	Isoyake	Shallow	26.365000000000002	1.7177022216000002
2020-09-13T12:00:00Z	Vegetated	Deep	26.036666666666665	0.5262034392
2020-09-13T12:00:00Z	Vegetated	Shallow	26.226666666666667	1.1130388056
2020-09-13T13:00:00Z	Isoyake	Deep	26.475	0.774871614
2020-09-13T13:00:00Z	Isoyake	Shallow	26.738333333333333	2.0575804644
2020-09-13T13:00:00Z	Vegetated	Deep	26.1	0.513867312
2020-09-13T13:00:00Z	Vegetated	Shallow	26.283333333333335	1.1997090684
2020-09-13T14:00:00Z	Isoyake	Deep	26.376666666666665	0.6039458784
2020-09-13T14:00:00Z	Isoyake	Shallow	26.953333333333333	2.298673098
2020-09-13T14:00:00Z	Vegetated	Deep	26.07333333333333	0.3844759644
2020-09-13T14:00:00Z	Vegetated	Shallow	26.311666666666667	1.03663485
2020-09-13T15:00:00Z	Isoyake	Deep	26.26	0.3653370288
2020-09-13T15:00:00Z	Isoyake	Shallow	26.738333333333333	1.2548766708
2020-09-13T15:00:00Z	Vegetated	Deep	26.066666666666666	0.2492615232
2020-09-13T15:00:00Z	Vegetated	Shallow	26.23	0.553193892
2020-09-13T16:00:00Z	Isoyake	Deep	26.145	0.1275423084
2020-09-13T16:00:00Z	Isoyake	Shallow	26.531666666666666	0.4372839720000001
2020-09-13T16:00:00Z	Vegetated	Deep	26.046666666666667	0.10645774200000001
2020-09-13T16:00:00Z	Vegetated	Shallow	26.116666666666667	0.2470537152
2020-09-13T17:00:00Z	Isoyake	Deep	26.044999999999998	0.0564508908
2020-09-13T17:00:00Z	Isoyake	Shallow	26.335	0.212639508
2020-09-13T17:00:00Z	Vegetated	Deep	26.038333333333334	0.054781236
2020-09-13T17:00:00Z	Vegetated	Shallow	26.07333333333333	0.11797974
2020-09-13T18:00:00Z	Isoyake	Deep	26.038333333333334	0.007189174800000001
2020-09-13T18:00:00Z	Isoyake	Shallow	26.125	0.025955542800000002
2020-09-13T18:00:00Z	Vegetated	Deep	26	0.008914024800000002
2020-09-13T18:00:00Z	Vegetated	Shallow	26	0.020849986799999998
2020-09-13T19:00:00Z	Isoyake	Deep	26.07333333333333	0
2020-09-13T19:00:00Z	Isoyake	Shallow	25.991666666666667	0
2020-09-13T19:00:00Z	Vegetated	Deep	25.94333333333333	0
2020-09-13T19:00:00Z	Vegetated	Shallow	25.923333333333332	0
2020-09-13T20:00:00Z	Isoyake	Deep	26.086666666666666	0
2020-09-13T20:00:00Z	Isoyake	Shallow	26.015	0
2020-09-13T20:00:00Z	Vegetated	Deep	25.89666666666667	0
2020-09-13T20:00:00Z	Vegetated	Shallow	25.875	0
2020-09-13T21:00:00Z	Isoyake	Deep	26.086666666666666	0
2020-09-13T21:00:00Z	Isoyake	Shallow	25.759999999999998	0
2020-09-13T21:00:00Z	Vegetated	Deep	25.89	0
2020-09-13T21:00:00Z	Vegetated	Shallow	25.78	0
2020-09-13T22:00:00Z	Isoyake	Deep	26.08	0
2020-09-13T22:00:00Z	Isoyake	Shallow	25.716666666666665	0
2020-09-13T22:00:00Z	Vegetated	Deep	25.89666666666667	0
2020-09-13T22:00:00Z	Vegetated	Shallow	25.731666666666666	0
2020-09-13T23:00:00Z	Isoyake	Deep	26.086666666666666	0
2020-09-13T23:00:00Z	Isoyake	Shallow	25.61	0
2020-09-13T23:00:00Z	Vegetated	Deep	25.846666666666668	0
2020-09-13T23:00:00Z	Vegetated	Shallow	25.663333333333334	0
2020-09-14T00:00:00Z	Isoyake	Deep	26.08	0
2020-09-14T00:00:00Z	Isoyake	Shallow	25.546666666666667	0
2020-09-14T00:00:00Z	Vegetated	Deep	25.88	0
2020-09-14T00:00:00Z	Vegetated	Shallow	25.59	0
2020-09-14T01:00:00Z	Isoyake	Deep	26.013333333333332	0
2020-09-14T01:00:00Z	Isoyake	Shallow	25.46	0
2020-09-14T01:00:00Z	Vegetated	Deep	25.936666666666667	0
2020-09-14T01:00:00Z	Vegetated	Shallow	25.561666666666667	0
2020-09-14T02:00:00Z	Isoyake	Deep	26	0
2020-09-14T02:00:00Z	Isoyake	Shallow	25.385	0
2020-09-14T02:00:00Z	Vegetated	Deep	25.91	0
2020-09-14T02:00:00Z	Vegetated	Shallow	25.52166666666667	0
2020-09-14T03:00:00Z	Isoyake	Deep	25.936666666666667	0
2020-09-14T03:00:00Z	Isoyake	Shallow	25.37	0
2020-09-14T03:00:00Z	Vegetated	Deep	25.753333333333334	0
2020-09-14T03:00:00Z	Vegetated	Shallow	25.48	0
2020-09-14T04:00:00Z	Isoyake	Deep	25.83	0
2020-09-14T04:00:00Z	Isoyake	Shallow	25.378333333333334	0
2020-09-14T04:00:00Z	Vegetated	Deep	25.56	0
2020-09-14T04:00:00Z	Vegetated	Shallow	25.423333333333336	0
2020-09-14T05:00:00Z	Isoyake	Deep	25.715	1.37988e-5
2020-09-14T05:00:00Z	Isoyake	Shallow	25.303333333333335	5.51952e-5
2020-09-14T05:00:00Z	Vegetated	Deep	25.595	1.37988e-5
2020-09-14T05:00:00Z	Vegetated	Shallow	25.451666666666668	4.13964e-5
2020-09-14T06:00:00Z	Isoyake	Deep	25.691666666666666	0.0080171028
2020-09-14T06:00:00Z	Isoyake	Shallow	25.245	0.0388712196
2020-09-14T06:00:00Z	Vegetated	Deep	25.606666666666666	0.0156478392
2020-09-14T06:00:00Z	Vegetated	Shallow	25.406666666666666	0.028149552
2020-09-14T07:00:00Z	Isoyake	Deep	25.663333333333334	0.0659168676
2020-09-14T07:00:00Z	Isoyake	Shallow	25.488333333333333	0.3334066056
2020-09-14T07:00:00Z	Vegetated	Deep	25.473333333333333	0.1171242144
2020-09-14T07:00:00Z	Vegetated	Shallow	25.465	0.2817438984
2020-09-14T08:00:00Z	Isoyake	Deep	25.715	0.2038358736
2020-09-14T08:00:00Z	Isoyake	Shallow	25.608333333333334	1.0334887236
2020-09-14T08:00:00Z	Vegetated	Deep	25.436666666666667	0.3325372812
2020-09-14T08:00:00Z	Vegetated	Shallow	25.465	0.8765825688000001
2020-09-14T09:00:00Z	Isoyake	Deep	25.858333333333334	0.38731851720000005
2020-09-14T09:00:00Z	Isoyake	Shallow	25.93	1.8417672324
2020-09-14T09:00:00Z	Vegetated	Deep	25.523333333333333	0.5520347928
2020-09-14T09:00:00Z	Vegetated	Shallow	25.881666666666668	1.5273063792000001
2020-09-14T10:00:00Z	Isoyake	Deep	25.91	0.0804746016
2020-09-14T10:00:00Z	Isoyake	Shallow	26.17	0.5319989352
2020-09-14T10:00:00Z	Vegetated	Deep	25.65	0.1167102504
2020-09-14T10:00:00Z	Vegetated	Shallow	26.12	0.3758517144
2020-09-15T10:00:00Z	Isoyake	Deep	26.53	0.6078785364
2020-09-15T10:00:00Z	Isoyake	Shallow	26.895000000000003	1.201461516
2020-09-15T10:00:00Z	Vegetated	Deep	26.17	0.4376703384000001
2020-09-15T10:00:00Z	Vegetated	Shallow	26.145000000000003	0.6229882224000001
2020-09-15T11:00:00Z	Isoyake	Deep	26.738333333333333	2.0839085748
2020-09-15T11:00:00Z	Isoyake	Shallow	27.275	3.5515627416
2020-09-15T11:00:00Z	Vegetated	Deep	26.31	1.9181573892000003
2020-09-15T11:00:00Z	Vegetated	Shallow	26.405	3.076925418
2020-09-15T12:00:00Z	Isoyake	Deep	26.875	2.0048276520000003
2020-09-15T12:00:00Z	Isoyake	Shallow	27.583333333333332	4.2651952812000005
2020-09-15T12:00:00Z	Vegetated	Deep	26.373333333333335	1.641505248
2020-09-15T12:00:00Z	Vegetated	Shallow	26.708333333333336	2.7168595308000003
2020-09-15T13:00:00Z	Isoyake	Deep	26.923333333333332	1.9533995244000002
2020-09-15T13:00:00Z	Isoyake	Shallow	27.61	3.9083445144000004
2020-09-15T13:00:00Z	Vegetated	Deep	26.523333333333333	2.193112278
2020-09-15T13:00:00Z	Vegetated	Shallow	27.09	2.9196880920000003
2020-09-15T14:00:00Z	Isoyake	Deep	26.893333333333334	1.3565186316000002
2020-09-15T14:00:00Z	Isoyake	Shallow	27.611666666666668	3.3735444227999998
2020-09-15T14:00:00Z	Vegetated	Deep	26.48	1.5017785992000001
2020-09-15T14:00:00Z	Vegetated	Shallow	26.971666666666664	2.2512466224
2020-09-15T15:00:00Z	Isoyake	Deep	26.613333333333333	0.39497685120000003
2020-09-15T15:00:00Z	Isoyake	Shallow	27.038333333333334	0.774250668
2020-09-15T15:00:00Z	Vegetated	Deep	26.19666666666667	0.4421549484
2020-09-15T15:00:00Z	Vegetated	Shallow	26.566666666666666	0.6132462696
2020-09-15T16:00:00Z	Isoyake	Deep	26.546666666666667	0.23206821840000003
2020-09-15T16:00:00Z	Isoyake	Shallow	26.794999999999998	0.475989606
2020-09-15T16:00:00Z	Vegetated	Deep	26.078333333333333	0.28061239680000005
2020-09-15T16:00:00Z	Vegetated	Shallow	26.418333333333333	0.43749095400000004
2020-09-15T17:00:00Z	Isoyake	Deep	26.468333333333334	0.0843382656
2020-09-15T17:00:00Z	Isoyake	Shallow	26.631666666666668	0.1750515768
2020-09-15T17:00:00Z	Vegetated	Deep	25.993333333333332	0.1002758796
2020-09-15T17:00:00Z	Vegetated	Shallow	26.121666666666666	0.1599418908
2020-09-15T18:00:00Z	Isoyake	Deep	26.421666666666667	0.007216772400000001
2020-09-15T18:00:00Z	Isoyake	Shallow	26.488333333333333	0.014764716000000002
2020-09-15T18:00:00Z	Vegetated	Deep	25.873333333333335	0.0072581688
2020-09-15T18:00:00Z	Vegetated	Shallow	25.956666666666667	0.013384836
2020-09-15T19:00:00Z	Isoyake	Deep	26.281666666666666	0
2020-09-15T19:00:00Z	Isoyake	Shallow	26.461666666666666	0
2020-09-15T19:00:00Z	Vegetated	Deep	25.831666666666667	0
2020-09-15T19:00:00Z	Vegetated	Shallow	25.94333333333333	0
2020-09-15T20:00:00Z	Isoyake	Deep	25.991666666666667	0
2020-09-15T20:00:00Z	Isoyake	Shallow	26.475	0
2020-09-15T20:00:00Z	Vegetated	Deep	25.843333333333334	0
2020-09-15T20:00:00Z	Vegetated	Shallow	25.936666666666667	0
2020-09-15T21:00:00Z	Isoyake	Deep	25.936666666666667	0
2020-09-15T21:00:00Z	Isoyake	Shallow	26.46666666666667	0
2020-09-15T21:00:00Z	Vegetated	Deep	25.86	0
2020-09-15T21:00:00Z	Vegetated	Shallow	25.95	0
2020-09-15T22:00:00Z	Isoyake	Deep	25.89666666666667	0
2020-09-15T22:00:00Z	Isoyake	Shallow	26.365000000000002	0
2020-09-15T22:00:00Z	Vegetated	Deep	25.875	0
2020-09-15T22:00:00Z	Vegetated	Shallow	25.923333333333332	0
2020-09-15T23:00:00Z	Isoyake	Deep	25.89666666666667	0
2020-09-15T23:00:00Z	Isoyake	Shallow	26.23166666666667	0
2020-09-15T23:00:00Z	Vegetated	Deep	25.888333333333335	0
2020-09-15T23:00:00Z	Vegetated	Shallow	25.923333333333332	0
2020-09-16T00:00:00Z	Isoyake	Deep	25.89666666666667	0
2020-09-16T00:00:00Z	Isoyake	Shallow	26.175	0
2020-09-16T00:00:00Z	Vegetated	Deep	25.78	0
2020-09-16T00:00:00Z	Vegetated	Shallow	25.923333333333332	0
2020-09-16T01:00:00Z	Isoyake	Deep	25.91	0
2020-09-16T01:00:00Z	Isoyake	Shallow	26.136666666666667	0
2020-09-16T01:00:00Z	Vegetated	Deep	25.713333333333335	0
2020-09-16T01:00:00Z	Vegetated	Shallow	25.923333333333332	0
2020-09-16T02:00:00Z	Isoyake	Deep	25.89	0
2020-09-16T02:00:00Z	Isoyake	Shallow	26.093333333333334	0
2020-09-16T02:00:00Z	Vegetated	Deep	25.701666666666664	0
2020-09-16T02:00:00Z	Vegetated	Shallow	25.89	0
2020-09-16T03:00:00Z	Isoyake	Deep	25.881666666666668	0
2020-09-16T03:00:00Z	Isoyake	Shallow	26.08	0
2020-09-16T03:00:00Z	Vegetated	Deep	25.831666666666667	0
2020-09-16T03:00:00Z	Vegetated	Shallow	25.895	0
2020-09-16T04:00:00Z	Isoyake	Deep	25.87666666666667	0
2020-09-16T04:00:00Z	Isoyake	Shallow	26.015	0
2020-09-16T04:00:00Z	Vegetated	Deep	25.628333333333334	0
2020-09-16T04:00:00Z	Vegetated	Shallow	25.851666666666667	0
2020-09-16T05:00:00Z	Isoyake	Deep	25.87	1.37988e-5
2020-09-16T05:00:00Z	Isoyake	Shallow	25.976666666666667	1.37988e-5
2020-09-16T05:00:00Z	Vegetated	Deep	25.523333333333333	0
2020-09-16T05:00:00Z	Vegetated	Shallow	25.651666666666667	1.37988e-5
2020-09-16T06:00:00Z	Isoyake	Deep	25.853333333333335	0.0269352576
2020-09-16T06:00:00Z	Isoyake	Shallow	25.976666666666667	0.04448733120000001
2020-09-16T06:00:00Z	Vegetated	Deep	25.363333333333333	0.029681218800000003
2020-09-16T06:00:00Z	Vegetated	Shallow	25.501666666666665	0.046667541599999994
2020-09-16T07:00:00Z	Isoyake	Deep	25.743333333333332	0.0986062248
2020-09-16T07:00:00Z	Isoyake	Shallow	25.99	0.1720848348
2020-09-16T07:00:00Z	Vegetated	Deep	25.323333333333334	0.10887253200000001
2020-09-16T07:00:00Z	Vegetated	Shallow	25.513333333333332	0.1699874172
2020-09-16T08:00:00Z	Isoyake	Deep	25.623333333333335	0.13438651320000003
2020-09-16T08:00:00Z	Isoyake	Shallow	25.94333333333333	0.22957063560000002
2020-09-16T08:00:00Z	Vegetated	Deep	25.43	0.1608526116
2020-09-16T08:00:00Z	Vegetated	Shallow	25.558333333333334	0.23050895400000002
2020-09-16T09:00:00Z	Isoyake	Deep	25.576666666666668	0.1701668016
2020-09-16T09:00:00Z	Isoyake	Shallow	25.91	0.301434786
2020-09-16T09:00:00Z	Vegetated	Deep	25.485	0.2082652884
2020-09-16T09:00:00Z	Vegetated	Shallow	25.63	0.299226978
2020-09-16T10:00:00Z	Isoyake	Deep	25.596666666666668	0.267144768
2020-09-16T10:00:00Z	Isoyake	Shallow	25.95	0.5009930316
2020-09-16T10:00:00Z	Vegetated	Deep	25.458333333333336	0.33177834720000005
2020-09-16T10:00:00Z	Vegetated	Shallow	25.744999999999997	0.4743751464
2020-09-16T11:00:00Z	Isoyake	Deep	25.60333333333333	0.1581480468
2020-09-16T11:00:00Z	Isoyake	Shallow	25.923333333333332	0.2892780432
2020-09-16T11:00:00Z	Vegetated	Deep	25.473333333333333	0.1910167884
2020-09-16T11:00:00Z	Vegetated	Shallow	25.685	0.25974861120000003
2020-09-16T12:00:00Z	Isoyake	Deep	25.723333333333333	0.40121390879999996
2020-09-16T12:00:00Z	Isoyake	Shallow	26.123333333333335	0.7122664584
2020-09-16T12:00:00Z	Vegetated	Deep	25.695	0.4656267072
2020-09-16T12:00:00Z	Vegetated	Shallow	25.866666666666667	0.6408438696
2020-09-16T13:00:00Z	Isoyake	Deep	25.746666666666666	0.391678938
2020-09-16T13:00:00Z	Isoyake	Shallow	26.16	0.704497734
2020-09-16T13:00:00Z	Vegetated	Deep	25.77166666666667	0.4504480272
2020-09-16T13:00:00Z	Vegetated	Shallow	25.903333333333332	0.6238161504
2020-09-16T14:00:00Z	Isoyake	Deep	25.816666666666666	0.3992268816
2020-09-16T14:00:00Z	Isoyake	Shallow	26.130000000000003	0.7338477816
2020-09-16T14:00:00Z	Vegetated	Deep	25.638333333333332	0.4327579656
2020-09-16T14:00:00Z	Vegetated	Shallow	25.875	0.6176480867999999
2020-09-16T15:00:00Z	Isoyake	Deep	25.901666666666667	0.5252789196000001
2020-09-16T15:00:00Z	Isoyake	Shallow	26.33833333333333	1.0178960796
2020-09-16T15:00:00Z	Vegetated	Deep	25.533333333333335	0.5631842232000001
2020-09-16T15:00:00Z	Vegetated	Shallow	25.88	0.908719974
2020-09-16T16:00:00Z	Isoyake	Deep	25.851666666666667	0.2337792696
2020-09-16T16:00:00Z	Isoyake	Shallow	26.203333333333333	0.5270451660000001
2020-09-16T16:00:00Z	Vegetated	Deep	25.303333333333335	0.27316104480000003
2020-09-16T16:00:00Z	Vegetated	Shallow	25.61	0.4581339588
2020-09-16T17:00:00Z	Isoyake	Deep	25.6	0.072857664
2020-09-16T17:00:00Z	Isoyake	Shallow	26.008333333333333	0.19024405560000002
2020-09-16T17:00:00Z	Vegetated	Deep	25.19333333333333	0.0998481168
2020-09-16T17:00:00Z	Vegetated	Shallow	25.365000000000002	0.17241600599999998
2020-09-16T18:00:00Z	Isoyake	Deep	25.436666666666667	0.0056851056
2020-09-16T18:00:00Z	Isoyake	Shallow	25.773333333333333	0.01448874
2020-09-16T18:00:00Z	Vegetated	Deep	25.121666666666666	0.0081826884
2020-09-16T18:00:00Z	Vegetated	Shallow	25.19333333333333	0.014626728
2020-09-16T19:00:00Z	Isoyake	Deep	25.275	0
2020-09-16T19:00:00Z	Isoyake	Shallow	25.55	0
2020-09-16T19:00:00Z	Vegetated	Deep	25.03666666666667	0
2020-09-16T19:00:00Z	Vegetated	Shallow	25.043333333333333	0
2020-09-16T20:00:00Z	Isoyake	Deep	25.19333333333333	0
2020-09-16T20:00:00Z	Isoyake	Shallow	25.400000000000002	0
2020-09-16T20:00:00Z	Vegetated	Deep	24.96666666666667	0
2020-09-16T20:00:00Z	Vegetated	Shallow	24.981666666666666	0
2020-09-16T21:00:00Z	Isoyake	Deep	25.145	0
2020-09-16T21:00:00Z	Isoyake	Shallow	25.356666666666666	0
2020-09-16T21:00:00Z	Vegetated	Deep	24.906666666666666	0
2020-09-16T21:00:00Z	Vegetated	Shallow	24.961666666666666	0
2020-09-16T22:00:00Z	Isoyake	Deep	25.1	0
2020-09-16T22:00:00Z	Isoyake	Shallow	25.29	0
2020-09-16T22:00:00Z	Vegetated	Deep	24.943333333333335	0
2020-09-16T22:00:00Z	Vegetated	Shallow	24.98166666666667	0
2020-09-16T23:00:00Z	Isoyake	Deep	25.09166666666667	0
2020-09-16T23:00:00Z	Isoyake	Shallow	25.296666666666667	0
2020-09-16T23:00:00Z	Vegetated	Deep	25.03666666666667	0
2020-09-16T23:00:00Z	Vegetated	Shallow	25.03	0
2020-09-17T00:00:00Z	Isoyake	Deep	25.09166666666667	0
2020-09-17T00:00:00Z	Isoyake	Shallow	25.31	0
2020-09-17T00:00:00Z	Vegetated	Deep	25.078333333333333	0
2020-09-17T00:00:00Z	Vegetated	Shallow	25.115000000000002	0
2020-09-17T01:00:00Z	Isoyake	Deep	25.106666666666666	0
2020-09-17T01:00:00Z	Isoyake	Shallow	25.41	0
2020-09-17T01:00:00Z	Vegetated	Deep	25.13	0
2020-09-17T01:00:00Z	Vegetated	Shallow	25.186666666666667	0
2020-09-17T02:00:00Z	Isoyake	Deep	25.115000000000002	0
2020-09-17T02:00:00Z	Isoyake	Shallow	25.393333333333334	0
2020-09-17T02:00:00Z	Vegetated	Deep	25.145	0
2020-09-17T02:00:00Z	Vegetated	Shallow	25.2	0
2020-09-17T03:00:00Z	Isoyake	Deep	25.09	0
2020-09-17T03:00:00Z	Isoyake	Shallow	25.35	0
2020-09-17T03:00:00Z	Vegetated	Deep	25.131666666666668	0
2020-09-17T03:00:00Z	Vegetated	Shallow	25.186666666666667	0
2020-09-17T04:00:00Z	Isoyake	Deep	25.123333333333335	0
2020-09-17T04:00:00Z	Isoyake	Shallow	25.35	0
2020-09-17T04:00:00Z	Vegetated	Deep	25.131666666666668	0
2020-09-17T04:00:00Z	Vegetated	Shallow	25.19333333333333	0
2020-09-17T05:00:00Z	Isoyake	Deep	25.14	0
2020-09-17T05:00:00Z	Isoyake	Shallow	25.33	1.37988e-5
2020-09-17T05:00:00Z	Vegetated	Deep	25.165	0
2020-09-17T05:00:00Z	Vegetated	Shallow	25.186666666666667	1.37988e-5
2020-09-17T06:00:00Z	Isoyake	Deep	25.123333333333335	0.0055333188
2020-09-17T06:00:00Z	Isoyake	Shallow	25.296666666666667	0.0128466828
2020-09-17T06:00:00Z	Vegetated	Deep	25.05	0.008817433199999999
2020-09-17T06:00:00Z	Vegetated	Shallow	25.186666666666667	0.013329640799999999
2020-09-17T07:00:00Z	Isoyake	Deep	25.166666666666668	0.0404166852
2020-09-17T07:00:00Z	Isoyake	Shallow	25.336666666666666	0.09530831160000001
2020-09-17T07:00:00Z	Vegetated	Deep	25.03	0.0566578728
2020-09-17T07:00:00Z	Vegetated	Shallow	25.165	0.0892920348
2020-09-17T08:00:00Z	Isoyake	Deep	25.186666666666667	0.08864349120000001
2020-09-17T08:00:00Z	Isoyake	Shallow	25.35666666666667	0.2019316392
2020-09-17T08:00:00Z	Vegetated	Deep	24.995	0.11677924440000001
2020-09-17T08:00:00Z	Vegetated	Shallow	25.065	0.18575944560000002
2020-09-17T09:00:00Z	Isoyake	Deep	25.236666666666665	0.202221414
2020-09-17T09:00:00Z	Isoyake	Shallow	25.401666666666667	0.44302427279999995
2020-09-17T09:00:00Z	Vegetated	Deep	25.016666666666666	0.2575821996
2020-09-17T09:00:00Z	Vegetated	Shallow	25.12	0.40191764760000004
2020-09-17T10:00:00Z	Isoyake	Deep	25.33	0.314681634
2020-09-17T10:00:00Z	Isoyake	Shallow	25.55	0.7137843264
2020-09-17T10:00:00Z	Vegetated	Deep	25.071666666666665	0.4164891804
2020-09-17T10:00:00Z	Vegetated	Shallow	25.221666666666664	0.65184151320000006
2020-09-17T11:00:00Z	Isoyake	Deep	25.336666666666666	0.252932004
2020-09-17T11:00:00Z	Isoyake	Shallow	25.58833333333333	0.5932518084
2020-09-17T11:00:00Z	Vegetated	Deep	25.07	0.3560642352
2020-09-17T11:00:00Z	Vegetated	Shallow	25.19333333333333	0.5312813976
2020-09-17T12:00:00Z	Isoyake	Deep	25.486666666666668	0.43907781600000007
2020-09-17T12:00:00Z	Isoyake	Shallow	25.801666666666666	1.0136460492
2020-09-17T12:00:00Z	Vegetated	Deep	25.181666666666665	0.6335581032000001
2020-09-17T12:00:00Z	Vegetated	Shallow	25.375	0.9323021232
2020-09-17T13:00:00Z	Isoyake	Deep	25.408333333333335	0.2807089884
2020-09-17T13:00:00Z	Isoyake	Shallow	25.715	0.5541874055999999
2020-09-17T13:00:00Z	Vegetated	Deep	25.136666666666667	0.355112118
2020-09-17T13:00:00Z	Vegetated	Shallow	25.35666666666667	0.5369665032000001
2020-09-17T14:00:00Z	Isoyake	Deep	25.385	0.14913743040000002
2020-09-17T14:00:00Z	Isoyake	Shallow	25.608333333333334	0.31171489199999997
2020-09-17T14:00:00Z	Vegetated	Deep	25.106666666666666	0.2087344476
2020-09-17T14:00:00Z	Vegetated	Shallow	25.393333333333334	0.29884061160000003
2020-09-17T15:00:00Z	Isoyake	Deep	25.343333333333334	0.08707042800000002
2020-09-17T15:00:00Z	Isoyake	Shallow	25.531666666666666	0.18955411560000002
2020-09-17T15:00:00Z	Vegetated	Deep	25.188333333333333	0.13682890080000001
2020-09-17T15:00:00Z	Vegetated	Shallow	25.365000000000002	0.1937765484
2020-09-17T16:00:00Z	Isoyake	Deep	25.385	0.1745962164
2020-09-17T16:00:00Z	Isoyake	Shallow	25.615	0.3947836680000001
2020-09-17T16:00:00Z	Vegetated	Deep	25.13	0.2668963896
2020-09-17T16:00:00Z	Vegetated	Shallow	25.415	0.39218949360000005
2020-09-17T17:00:00Z	Isoyake	Deep	25.37166666666667	0.074996478
2020-09-17T17:00:00Z	Isoyake	Shallow	25.486666666666668	0.16765542
2020-09-17T17:00:00Z	Vegetated	Deep	25.03	0.11370211200000001
2020-09-17T17:00:00Z	Vegetated	Shallow	25.245	0.17556213240000004
2020-09-17T18:00:00Z	Isoyake	Deep	25.33	0.0074789496
2020-09-17T18:00:00Z	Isoyake	Shallow	25.408333333333335	0.0214433352
2020-09-17T18:00:00Z	Vegetated	Deep	25.106666666666666	0.0143369532
2020-09-17T18:00:00Z	Vegetated	Shallow	25.131666666666668	0.0218435004
2020-09-17T19:00:00Z	Isoyake	Deep	25.294999999999998	0
2020-09-17T19:00:00Z	Isoyake	Shallow	25.343333333333334	0
2020-09-17T19:00:00Z	Vegetated	Deep	24.958333333333336	0
2020-09-17T19:00:00Z	Vegetated	Shallow	25.095	0
2020-09-17T20:00:00Z	Isoyake	Deep	25.093333333333334	0
2020-09-17T20:00:00Z	Isoyake	Shallow	25.385	0
2020-09-17T20:00:00Z	Vegetated	Deep	24.906666666666666	0
2020-09-17T20:00:00Z	Vegetated	Shallow	25.023333333333333	0
2020-09-17T21:00:00Z	Isoyake	Deep	25.01666666666667	0
2020-09-17T21:00:00Z	Isoyake	Shallow	25.33	0
2020-09-17T21:00:00Z	Vegetated	Deep	24.886666666666667	0
2020-09-17T21:00:00Z	Vegetated	Shallow	24.906666666666666	0
2020-09-17T22:00:00Z	Isoyake	Deep	24.968333333333334	0
2020-09-17T22:00:00Z	Isoyake	Shallow	25.243333333333332	0
2020-09-17T22:00:00Z	Vegetated	Deep	24.85333333333333	0
2020-09-17T22:00:00Z	Vegetated	Shallow	24.915	0
2020-09-17T23:00:00Z	Isoyake	Deep	24.961666666666666	0
2020-09-17T23:00:00Z	Isoyake	Shallow	25.166666666666668	0
2020-09-17T23:00:00Z	Vegetated	Deep	24.939999999999998	0
2020-09-17T23:00:00Z	Vegetated	Shallow	25.05	0
2020-09-18T00:00:00Z	Isoyake	Deep	24.953333333333333	0
2020-09-18T00:00:00Z	Isoyake	Shallow	25.186666666666667	0
2020-09-18T00:00:00Z	Vegetated	Deep	25.01	0
2020-09-18T00:00:00Z	Vegetated	Shallow	25.043333333333333	0
2020-09-18T01:00:00Z	Isoyake	Deep	25.016666666666666	0
2020-09-18T01:00:00Z	Isoyake	Shallow	25.165	0
2020-09-18T01:00:00Z	Vegetated	Deep	25.016666666666666	0
2020-09-18T01:00:00Z	Vegetated	Shallow	24.953333333333333	0
2020-09-18T02:00:00Z	Isoyake	Deep	25.03	0
2020-09-18T02:00:00Z	Isoyake	Shallow	24.958333333333336	0
2020-09-18T02:00:00Z	Vegetated	Deep	24.96	0
2020-09-18T02:00:00Z	Vegetated	Shallow	24.915	0
2020-09-18T03:00:00Z	Isoyake	Deep	25.05	0
2020-09-18T03:00:00Z	Isoyake	Shallow	25.03	0
2020-09-18T03:00:00Z	Vegetated	Deep	24.895	0
[truncated: 27,694 more rows]
