# Supplementary material for: The behavior of sympatric sea urchin species across an ecosystem state gradient
Source: PeerJ. 2023 Jun 13;11:e15511. doi: 10.7717/peerj.15511 (PMC10274604; doi:10.7717/peerj.15511)
Supplement: Supplemental Information 23 — The average and standard deviation of the winter temperatures in Arikawa Bay from 2018–2021. The data was collected by instruments installed in an area close to the vegetated habitat. [file peerj-11-15511-s023.csv]

year	mean_winter_temp	sd
2018	14.573245614035088	0.21824280404806004
2019	15.776175925925926	0.3821462699526665
2020	16.00608660130719	0.19770865116320768
2021	15.048216406677614	0.36140693164224613
